# Supplementary material for: Trans-activating mutations of the pseudokinase ERBB3
Source: Oncogene. 2024 May 28;43(29):2253–65. doi: 10.1038/s41388-024-03070-9 (PMC11245391; doi:10.1038/s41388-024-03070-9)
Supplement: Supplementary file 2 — Supplementary Table 2 [file 41388_2024_3070_MOESM2_ESM.xlsx]

## Sheet: Excel for Processed NGS data
								PLASMID			REPLICATE 1 : +IL-3/-NRG-1			REPLICATE 1: -IL-3/+NRG-1			REPLICATE 1: -IL-3/-NRG-1 from -IL-3/+NRG-1			REPLICATE 2 : +IL-3/+NRG-1			REPLICATE 2: -IL-3/+NRG-1			REPLICATE 2: -IL-3/-NRG-1 from -IL-3/+NRG-1			REPLICATE 2: -IL-3/-NRG-1			FOLD CHANGE
MUTATION ID	CHROMOSOME	START	END	REF	ALT	AMINO ACID CHANGE	HIGHEST FOLD CHANGE AMONG THE COMPARISONS	ALLELE DEPTH	TOTAL DEPTH	VARIANT FREQUENCY	ALLELE DEPTH	TOTAL DEPTH	VARIANT FREQUENCY	ALLELE DEPTH	TOTAL DEPTH	VARIANT FREQUENCY	ALLELE DEPTH	TOTAL DEPTH	VARIANT FREQUENCY	ALLELE DEPTH	TOTAL DEPTH	VARIANT FREQUENCY	ALLELE DEPTH	TOTAL DEPTH	VARIANT FREQUENCY	ALLELE DEPTH	TOTAL DEPTH	VARIANT FREQUENCY	ALLELE DEPTH	TOTAL DEPTH	VARIANT FREQUENCY	REPLICATE 1: +IL-3/-NRG-1 VS -IL-3/-NRG-1 from -IL-3/+NRG-1	REPLICATE 2: +IL-3/-NRG-1 VS -IL-3/-NRG-1 from -IL-3/+NRG-1	REPLICATE 1: + IL3 VS - NRG / -IL3
chr12:56487299T>C	chr12	56487299	56487299	T	C	L482P	1635.35	682	2672763	0.0255167	384	1088806	0.035268	104	744629	0.0139667	33	593693	0.00555843	132	765291	0.0172483	213	1671713	0.0127414	76	962075	0.00789959	646652	2292518	28.2071	0.157605	0.457991	1635.35
chr12:56492633A>G	chr12	56492633	56492633	A	G	E928G	1126.03	2546	3321834	0.0766444	940	1318659	0.0712845	450	919215	0.0489548	249	724088	0.0343881	623	876991	0.0710384	1467	2038243	0.0719738	923338	1154300	79.9912	1732411	2780327	62.3096	0.482406	1126.03	877.126
chr12:56481600C>T	chr12	56481600	56481600	C	T	P212L	843.407	1948	2905813	0.067038	1216	1168142	0.104097	1104	791215	0.139532	543427	618965	87.7961	863	876244	0.0984885	3264	1765834	0.184842	66	1007246	0.00655252	82	2405313	0.00340912	843.407	0.0665308	0.0346144
chr12:56481866A>G	chr12	56481866	56481866	A	G	Y265C	778.449	4152	3595384	0.115481	1651	1366610	0.12081	1405	946755	0.148402	707247	752036	94.0443	1466	1033724	0.141817	4985	2137518	0.233214	74	1217788	0.00607659	173	2920711	0.00592322	778.449	0.042848	0.0417665
chr12:56482625T>C	chr12	56482625	56482625	T	C	L361P	751.606	1127	2611801	0.0431503	427	1058088	0.0403558	135	742755	0.0181756	83	570731	0.0145428	282	746544	0.0377741	279	1638154	0.0170314	127	925994	0.013715	635523	2238449	28.3912	0.360363	0.36308	751.606
chr12:56489561G>A	chr12	56489561	56489561	G	A	A676T	510.37	2902	2297441	0.126314	1620	894392	0.181129	1334	625134	0.213394	448553	485223	92.4427	1218	578313	0.210613	3975	1407523	0.282411	45	806986	0.0055763	61	1877804	0.00324848	510.37	0.0264766	0.0154239
chr12:56490944A>T	chr12	56490944	56490944	A	T	D797V	313.88	10050	3417295	0.294092	3976	1369706	0.290281	3233	947369	0.341261	648733	712006	91.1134	2855	908458	0.314269	8774	2167498	0.404799	82	1242079	0.00660183	95	2898579	0.00327747	313.88	0.021007	0.0104289
chr12:56482537G>A	chr12	56482537	56482537	G	A	E332K	96.0292	1862	1640674	0.11349	754	648962	0.116186	436	447966	0.0973288	1335	352750	0.378455	524	471815	0.11106	1384	1004120	0.137832	61033	572271	10.6651	31	1405174	0.00220613	3.25733	96.0292	0.0198642
chr12:56482438A>G	chr12	56482438	56482438	A	G	K329R	76.8382	299	2107276	0.0141889	80	834675	0.00958457	52	569790	0.00912617	87	456420	0.0190614	33	622348	0.0053025	135	1292743	0.0104429	2755	676182	0.407435	39	1740211	0.00224111	1.98876	76.8382	0.422651
chr12:56495531T>C	chr12	56495531	56495531	T	C	C1241R	74.2795	4757	4271523	0.111365	3178	1688017	0.188268	2756	1164702	0.236627	3534	969357	0.364572	1592	1424796	0.111735	5078	2653188	0.191392	128326	1546163	8.29964	221	3172639	0.00696581	1.93645	74.2795	0.0623421
chr12:56481909G>T	chr12	56481909	56481909	G	T	K279N	70.562	93	2967707	0.00313373	41	1120258	0.00365987	16	775080	0.0020643	19	621192	0.00305864	47	847614	0.00554498	46	1759159	0.00261489	33	1000077	0.00329975	9398	2401956	0.391264	0.835722	0.595087	70.562
chr12:56488232A>T	chr12	56488232	56488232	A	T	H584L	64.6689	647	2913607	0.0222062	206	1220338	0.0168806	213	824702	0.0258275	62	645834	0.00959999	247	866919	0.0284917	710	1843895	0.0385054	19788	1073960	1.84253	255	2487539	0.0102511	0.568701	64.6689	0.359792
chr12:56480321T>C	chr12	56480321	56480321	T	C	L143P	39.3468	552	2274017	0.0242742	166	923422	0.0179766	90	614461	0.014647	54	506697	0.0106573	154	732997	0.0210096	141	1386708	0.010168	63	789416	0.00798058	15308	1851784	0.826662	0.59284	0.379853	39.3468
chr12:56495585G>T	chr12	56495585	56495585	G	T	D1259Y	36.0786	1807	4039661	0.0447315	444	1543070	0.0287738	208	1056261	0.0196921	33	893903	0.00369168	670	1351134	0.049588	1650	2473913	0.066696	25825	1443493	1.78906	101	2392544	0.00422145	0.1283	36.0786	0.0851305
chr12:56478789A>T	chr12	56478789	56478789	A	T	E82V	35.6772	563	2228637	0.0252621	833	839610	0.0992127	613	577734	0.106104	15	464125	0.00323189	325	711451	0.0456813	1088	1323959	0.0821778	12123	743842	1.62978	67	1736410	0.00385854	0.0325753	35.6772	0.0844664
chr12:56481611G>A	chr12	56481611	56481611	G	A	G216S	33.844	1550	3319569	0.0466928	356	1351053	0.0263498	223	910840	0.0244829	32	698881	0.00457875	276	1017807	0.0271171	560	2041290	0.0274336	34	1167779	0.00291151	25530	2781798	0.917752	0.173768	0.107368	33.844
chr12:56482601A>C	chr12	56482601	56482601	A	C	N353T	29.5048	1055	2925516	0.036062	328	1185803	0.0276606	152	828823	0.0183393	82	641108	0.0127904	252	843281	0.0298833	231	1834072	0.0125949	160	1036064	0.0154431	22002	2495403	0.881701	0.462404	0.516779	29.5048
chr12:56491591A>T	chr12	56491591	56491591	A	T	H828L	25.7961	634	2268664	0.027946	672	856179	0.0784883	724	611223	0.118451	22	493155	0.00446107	345	568961	0.0606368	1280	1380596	0.0927136	12295	786027	1.5642	63	1830810	0.0034411	0.0568374	25.7961	0.0567493
chr12:56493704C>T	chr12	56493704	56493704	C	T	P1007L	22.7721	2020	3986345	0.050673	1927	1556383	0.123813	1478	1080303	0.136813	28	854331	0.00327742	758	1052034	0.0720509	2072	2421379	0.0855711	23054	1405087	1.64075	114	3354690	0.00339823	0.0264708	22.7721	0.0471643
chr12:56495520G>A	chr12	56495520	56495520	G	A	S1237N	22.4256	2953	4023841	0.0733876	1403	1620877	0.0865581	808	1105136	0.0731132	82	917737	0.00893502	1041	1369835	0.0759946	3277	2518206	0.130132	24998	1466827	1.70422	319	3116219	0.0102368	0.103226	22.4256	0.134704
chr12:56493679A>G	chr12	56493679	56493679	A	G	K999E	21.6528	299	3565373	0.00838622	357	1392531	0.0256368	253	965649	0.0262	55	765578	0.00718411	103	942401	0.0109295	257	2166542	0.0118622	84	1259498	0.00666932	7098	2999305	0.236655	0.280227	0.610211	21.6528
chr12:56477672C>T	chr12	56477672	56477672	C	T	L74F	15.6123	2057	2614619	0.078673	813	1010211	0.0804782	902	690013	0.130722	19	554791	0.00342471	881	853581	0.103212	2776	1582380	0.175432	14488	899107	1.61138	77	2068096	0.00372323	0.0425545	15.6123	0.0360735
chr12:56490959A>C	chr12	56490959	56490959	A	C	H802P	15.0472	74	3097949	0.00238868	89	1241664	0.0071678	69	859525	0.00802769	12	667881	0.00179673	37	825637	0.00448139	84	1966975	0.00427052	37	1126255	0.00328522	1773	2629304	0.0674323	0.250666	0.733082	15.0472
chr12:56480359T>G	chr12	56480359	56480359	T	G	C156G	14.0798	1124	3193172	0.0352001	489	1308255	0.037378	240	868901	0.0276211	140	717244	0.0195192	643	1042905	0.0616547	258	1954949	0.0131973	196	1112691	0.017615	22612	2604807	0.868087	0.522209	0.285703	14.0798
chr12:56493790G>A	chr12	56493790	56493790	G	A	G1036R	12.4309	1207	2367896	0.0509735	954	950114	0.100409	503	656055	0.0766704	14	531560	0.00263376	793	653845	0.121283	1148	1471967	0.0779909	12969	860213	1.50765	71	2041821	0.00347729	0.0262303	12.4309	0.028671
chr12:56495324T>A	chr12	56495324	56495324	T	A	S1172T	8.9424	2109	2363199	0.0892434	1659	930394	0.178312	1467	650126	0.225649	15	538073	0.00278773	940	720702	0.130428	3603	1443681	0.24957	9626	825315	1.16634	53	1909186	0.00277605	0.015634	8.9424	0.0212841
chr12:56481600C>G	chr12	56481600	56481600	C	G	P212R	7.70627	37	2905813	0.00127331	24	1168142	0.00205454	9	791215	0.00113749	98	618965	0.0158329	10	876244	0.00114123	21	1765834	0.00118924	17	1007246	0.00168777	31	2405313	0.00128881	7.70627	1.4789	1.12932
chr12:56489586G>A	chr12	56489586	56489586	G	A	G684D	7.31833	158	1530083	0.0103262	21	593843	0.00353629	7	413975	0.00169092	NA	NA	NA	18	383051	0.00469911	54	933403	0.00578528	181	526321	0.0343897	NA	NA	NA	#VALUE!	7.31833	#VALUE!
chr12:56478780G>T	chr12	56478780	56478780	G	T	W79L	7.22453	30	2097125	0.00143053	1	789860	0.000126605	1	543727	0.000183916	4	437321	0.00091466	NA	NA	NA	5	1246739	0.000401046	NA	NA	NA	8	1635486	0.000489151	7.22453	#VALUE!	#VALUE!
chr12:56478804T>G	chr12	56478804	56478804	T	G	V87G	7.20174	19	2851031	0.000666426	1	1077912	9.2772e-05	2	742506	0.000269358	4	598695	0.00066812	13	906329	0.00143436	8	1694265	0.000472181	5	952492	0.000524939	15	2224732	0.000674239	7.20174	0.365975	0.470063
chr12:56491598G>C	chr12	56491598	56491598	G	C	M830I	5.91802	23	2392783	0.000961224	18	905495	0.00198786	6	645620	0.000929339	5	520911	0.000959857	2	601747	0.000332366	15	1457377	0.00102925	11	830629	0.0013243	38	1931929	0.00196695	0.482859	3.98446	5.91802
chr12:56482649A>T	chr12	56482649	56482649	A	T	N369I	5.55347	8	2323799	0.000344264	3	939198	0.000319421	2	663224	0.000301557	NA	NA	NA	1	655266	0.00015261	2	1458073	0.000137167	7	825945	0.000847514	1	1916116	5.21889e-05	#VALUE!	5.55347	0.341976
chr12:56481931G>C	chr12	56481931	56481931	G	C	V287L	5.54808	24	2140274	0.00112135	2	809437	0.000247085	6	554991	0.0010811	6	437685	0.00137085	6	614565	0.0009763	12	1270742	0.00094433	14	720986	0.00194179	15	1726334	0.000868893	5.54808	1.98892	0.889986
chr12:56489057C>A	chr12	56489057	56489057	C	A	L626I	5.3287	8	172011	0.00465087	1	72266	0.00138378	3	49538	0.00605596	3	40685	0.00737372	2	50044	0.00399648	4	109988	0.00363676	4	62844	0.00636497	2	141980	0.00140865	5.3287	1.59264	0.352472
chr12:56489078A>T	chr12	56489078	56489078	A	T	T633S	5.32452	6	170578	0.00351745	1	71739	0.00139394	2	49198	0.00406521	3	40420	0.00742207	1	49728	0.00201094	5	109107	0.00458266	1	62332	0.00160431	4	140887	0.00283915	5.32452	0.797792	1.41185
chr12:56482437A>G	chr12	56482437	56482437	A	G	K329E	5.17908	484	2150755	0.0225037	75	848867	0.00883531	75	579602	0.0129399	NA	NA	NA	71	632358	0.0112278	207	1315148	0.0157397	440	756667	0.0581498	3	1768102	0.000169673	#VALUE!	5.17908	0.0151119
chr12:56489528T>A	chr12	56489528	56489528	T	A	Y665N	4.71516	919	3035523	0.0302748	130	1184219	0.0109777	79	826942	0.00955327	12	639290	0.00187708	211	765921	0.0275485	303	1865052	0.0162462	26	1070563	0.00242863	3236	2491227	0.129896	0.170991	0.0881582	4.71516
chr12:56487138C>A	chr12	56487138	56487138	C	A	F428L	4.55987	94	1904810	0.00493488	25	765091	0.00326759	12	528174	0.00227198	12	421310	0.00284826	6	549265	0.00109237	31	1190656	0.00260361	34	682585	0.00498106	49	1559583	0.00314187	0.871671	4.55987	2.87619
chr12:56493509C>G	chr12	56493509	56493509	C	G	P973A	4.50483	34	2349945	0.00144684	6	913151	0.000657065	9	645625	0.001394	6	508325	0.00118035	2	611978	0.000326809	21	1424312	0.0014744	12	815096	0.00147222	25	1946783	0.00128417	1.79639	4.50483	3.92942
chr12:56493624A>C	chr12	56493624	56493624	A	C	R980S	4.44568	4	2156639	0.000185474	4	837621	0.000477543	4	585574	0.00068309	2	462469	0.000432461	1	562367	0.00017782	3	1311496	0.000228746	6	758984	0.00079053	2	1813576	0.000110279	0.905597	4.44568	0.620175
chr12:56490832A>C	chr12	56490832	56490832	A	C	M760L	4.36757	7	1533904	0.000456352	6	613662	0.000977737	2	427462	0.000467878	3	327199	0.000916873	1	405580	0.00024656	4	969783	0.000412463	6	557170	0.00107687	6	1284385	0.00046715	0.93775	4.36757	1.89467
chr12:56490403C>G	chr12	56490403	56490403	C	G	H724Q	4.25338	25	1989171	0.0012568	4	758774	0.000527166	2	543159	0.000368216	2	417837	0.000478656	1	488949	0.00020452	6	1208711	0.000496397	6	689733	0.000869902	6	1624708	0.000369297	0.907978	4.25338	1.80567
chr12:56495816A>C	chr12	56495816	56495816	A	C	K1336Q	4.17342	29	1819937	0.00159346	43	922320	0.00466216	22	572408	0.00384341	15	501732	0.00298964	29	937951	0.00309185	52	1277474	0.00407053	27	782412	0.00345087	198	1534459	0.0129036	0.641258	1.11612	4.17342
chr12:56493999G>C	chr12	56493999	56493999	G	C	M1057I	4.1568	18	1894986	0.000949875	11	716472	0.0015353	3	511626	0.000586366	3	385667	0.000777873	2	487828	0.000409981	9	1133117	0.000794269	11	645461	0.00170421	20	1555704	0.00128559	0.506658	4.1568	3.13574
chr12:56492310G>C	chr12	56492310	56492310	G	C	E881D	4.11881	14	1934937	0.000723538	4	758927	0.00052706	9	532710	0.00168947	9	414582	0.00217086	3	503994	0.000595245	11	1193613	0.000921572	10	672496	0.001487	25	1635011	0.00152904	4.11881	2.49813	2.56876
chr12:56492350T>G	chr12	56492350	56492350	T	G	W895G	4.11514	16	1922924	0.000832066	4	754659	0.000530041	10	529871	0.00188725	9	412618	0.00218119	18	500707	0.00359492	48	1186801	0.00404449	9	668286	0.00134673	24	1625583	0.00147639	4.11514	0.37462	0.410689
chr12:56488255G>A	chr12	56488255	56488255	G	A	G592R	4.02443	109	3477072	0.00313482	866	1451450	0.0596645	554	986973	0.0561312	18	767616	0.00234492	264	1027961	0.0256819	635	2191462	0.0289761	29	1272674	0.00227867	3060	2960670	0.103355	0.0393018	0.0887265	4.02443
chr12:56495751G>C	chr12	56495751	56495751	G	C	R1314P	4.00499	26	3237548	0.000803077	14	1440767	0.000971705	7	935279	0.00074844	4	806467	0.000495991	5	1404082	0.000356105	23	2120105	0.00108485	18	1262100	0.00142619	16	2628477	0.000608718	0.510433	4.00499	1.70938
chr12:56487947G>C	chr12	56487947	56487947	G	C	E560Q	3.94985	17	2188256	0.000776874	10	836952	0.00119481	11	582014	0.00188999	6	457134	0.00131253	3	593308	0.00050564	13	1311730	0.000991058	15	751052	0.0019972	13	1778441	0.000730977	1.09852	3.94985	1.44565
chr12:56474156C>G	chr12	56474156	56474156	C	G	N24K	3.90623	NA	NA	NA	2	511035	0.000391363	2	313508	0.000637942	2	282666	0.000707549	1	527867	0.000189442	1	675426	0.000148055	NA	NA	NA	6	810807	0.000740003	1.80791	#VALUE!	3.90623
chr12:56495837T>G	chr12	56495837	56495837	T	G	*1343E	3.77339	1	1246053	8.02534e-05	1	696628	0.000143549	NA	NA	NA	2	369232	0.000541665	1	734721	0.000136106	NA	NA	NA	NA	NA	NA	1	1099666	9.09367e-05	3.77339	#VALUE!	0.668131
chr12:56493965G>C	chr12	56493965	56493965	G	C	S1046T	3.75938	16	1887664	0.000847608	10	714007	0.00140055	4	509913	0.000784448	4	384516	0.00104027	2	485723	0.000411757	9	1129167	0.000797048	3	643332	0.000466322	24	1550436	0.00154795	0.742759	1.13252	3.75938
chr12:56480386G>A	chr12	56480386	56480386	G	A	D165N	3.69467	1012	3730143	0.0271303	316	1537713	0.02055	217	1023585	0.0212	26	845904	0.00307363	381	1221475	0.0311918	475	2295194	0.0206954	37	1305498	0.00283417	3515	3050063	0.115244	0.149569	0.0908626	3.69467
chr12:56491720C>A	chr12	56491720	56491720	C	A	A871D	3.62785	30	1827298	0.00164177	5	709092	0.000705127	3	501163	0.000598608	5	396525	0.00126095	1	471420	0.000212125	9	1130626	0.000796019	5	649724	0.000769558	7	1480956	0.000472668	1.78827	3.62785	2.22825
chr12:56474097G>C	chr12	56474097	56474097	G	C	D5H	3.62274	10	948739	0.00105403	5	510322	0.000979774	7	311857	0.00224462	10	281733	0.00354946	9	532794	0.00168921	13	671307	0.00193652	7	417073	0.00167836	14	804684	0.00173981	3.62274	0.99358	1.02996
chr12:56481387G>C	chr12	56481387	56481387	G	C	G192R	3.61673	11	1473739	0.000746401	1	672364	0.000148729	6	433078	0.00138543	2	371808	0.000537912	5	526116	0.000950361	7	962916	0.000726959	7	556816	0.00125715	14	1281762	0.00109225	3.61673	1.32281	1.1493
chr12:56481378G>C	chr12	56481378	56481378	G	C	V189L	3.61612	10	1471647	0.000679511	2	671121	0.000298009	5	432379	0.00115639	4	371183	0.00107764	2	525069	0.000380902	7	961452	0.000728065	6	555794	0.00107954	8	1279898	0.00062505	3.61612	2.83416	1.64097
chr12:56490403C>A	chr12	56490403	56490403	C	A	H724Q	3.61135	16	1989171	0.000804355	9	758774	0.00118612	2	543159	0.000368216	2	417837	0.000478656	1	488949	0.00020452	7	1208711	0.000579129	3	689733	0.000434951	12	1624708	0.000738594	0.403546	2.12669	3.61135
chr12:56478959C>G	chr12	56478959	56478959	C	G	L139V	3.60042	81	2289093	0.00353852	3	875287	0.000342745	12	591566	0.00202851	6	486214	0.00123402	2	707131	0.000282833	14	1355418	0.00103289	6	765131	0.000784179	15	1825235	0.000821812	3.60042	2.77259	2.90564
chr12:56490342T>G	chr12	56490342	56490342	T	G	F704C	3.58037	11	2961514	0.000371432	3	1144312	0.000262166	6	817060	0.00073434	6	639214	0.000938653	1	741571	0.000134849	5	1816796	0.00027521	2	1042686	0.000191812	7	2442066	0.000286643	3.58037	1.42242	2.12566
chr12:56491722A>T	chr12	56491722	56491722	A	T	K872*	3.57173	2	1801580	0.000111014	1	699099	0.000143041	NA	NA	NA	2	391462	0.000510905	NA	NA	NA	NA	NA	NA	NA	NA	NA	2	1463053	0.0001367	3.57173	#VALUE!	#VALUE!
chr12:56489071A>T	chr12	56489071	56489071	A	T	L630F	3.55051	6	172142	0.00348549	1	72292	0.00138328	1	49586	0.0020167	2	40722	0.00491135	1	50056	0.00199776	3	110043	0.00272621	3	62836	0.00477433	4	142191	0.00281312	3.55051	2.38984	1.40813
chr12:56481808T>A	chr12	56481808	56481808	T	A	C246S	3.51275	1	2067413	4.83696e-05	1	791173	0.000126395	2	553913	0.000361068	2	450458	0.000443993	NA	NA	NA	1	1232560	8.1132e-05	NA	NA	NA	3	1685052	0.000178036	3.51275	#VALUE!	#VALUE!
chr12:56478953A>C	chr12	56478953	56478953	A	C	T137P	3.47322	5	2475456	0.000201983	NA	NA	NA	4	636188	0.000628745	2	521128	0.000383783	1	758334	0.000131868	7	1458730	0.000479869	2	822592	0.000243134	9	1965039	0.000458006	#VALUE!	1.84377	3.47322
chr12:56486571C>G	chr12	56486571	56486571	C	G	L384V	3.46848	7	1216928	0.000575219	8	537907	0.00148725	6	354399	0.00169301	5	285530	0.00175113	2	399336	0.000500831	8	799509	0.00100061	8	460532	0.00173712	4	1135889	0.000352147	1.17743	3.46848	0.703125
chr12:56495528A>T	chr12	56495528	56495528	A	T	S1240C	3.41773	984	4157150	0.0236701	280	1664811	0.0168187	126	1137418	0.0110777	29	946481	0.00306398	223	1409175	0.0158249	678	2596906	0.026108	52	1516152	0.00342974	1735	3207910	0.0540851	0.182177	0.216731	3.41773
chr12:56487562G>C	chr12	56487562	56487562	G	C	V499L	3.37591	14	1799558	0.000777969	6	719007	0.000834484	6	494262	0.00121393	11	390466	0.00281715	6	514815	0.00116547	13	1105159	0.0011763	11	639988	0.00171878	37	1572332	0.00235319	3.37591	1.47476	2.0191
chr12:56495378G>A	chr12	56495378	56495378	G	A	E1190K	3.30736	637	4013364	0.015872	27511	1613164	1.70541	15819	1109224	1.42613	12	911738	0.00131617	17560	1262300	1.39111	37305	2476186	1.50655	65390	1421240	4.60091	1258	3270062	0.0384702	0.000771762	3.30736	0.0276543
chr12:56474103C>G	chr12	56474103	56474103	C	G	L7V	3.29697	1	970710	0.000103017	1	516000	0.000193798	3	316160	0.000948887	1	284751	0.000351184	1	539775	0.000185262	2	681433	0.000293499	NA	NA	NA	5	818593	0.000610804	1.81211	#VALUE!	3.29697
chr12:56492316C>G	chr12	56492316	56492316	C	G	I883M	3.29489	16	1934533	0.000827073	5	758856	0.000658887	3	532658	0.000563213	9	414564	0.00217096	4	503879	0.000793841	12	1193440	0.0010055	9	672303	0.00133868	14	1634574	0.000856492	3.29489	1.68633	1.07892
chr12:56487673C>G	chr12	56487673	56487673	C	G	L536V	3.25739	11	2029860	0.000541909	11	821723	0.00133865	5	546657	0.00091465	6	431502	0.00139049	2	601219	0.000332657	13	1259718	0.00103198	8	738282	0.0010836	6	1682282	0.000356658	1.03873	3.25739	1.07215
chr12:56489579G>C	chr12	56489579	56489579	G	C	E682Q	3.22476	11	1787346	0.000615438	7	694140	0.00100844	8	483898	0.00165324	4	375182	0.00106615	2	446794	0.000447634	10	1088982	0.000918289	9	623479	0.00144351	14	1450898	0.00096492	1.05722	3.22476	2.1556
chr12:56490340C>G	chr12	56490340	56490340	C	G	I703M	3.20168	28	2961611	0.000945431	7	1144418	0.000611665	9	817008	0.00110158	5	639152	0.000782287	2	741799	0.000269615	24	1816677	0.00132109	9	1042608	0.00086322	21	2441902	0.000859985	1.27895	3.20168	3.18968
chr12:56474095A>T	chr12	56474095	56474095	A	T	N4I	3.19362	4	948425	0.000421752	3	510249	0.000587948	5	311804	0.00160357	3	281690	0.001065	2	532692	0.000375451	7	671147	0.00104299	5	416997	0.00119905	3	804506	0.0003729	1.81138	3.19362	0.993203
chr12:56489076A>T	chr12	56489076	56489076	A	T	Q632L	3.19144	8	170626	0.00468862	8	71770	0.0111467	1	49223	0.00203157	1	40439	0.00247286	1	49749	0.00201009	6	109141	0.00549748	4	62353	0.00641509	3	140936	0.00212863	0.221846	3.19144	1.05897
chr12:56489061A>T	chr12	56489061	56489061	A	T	Q627L	3.18599	13	172063	0.00755537	8	72290	0.0110665	NA	NA	NA	4	40705	0.0098268	2	50071	0.00399433	8	110038	0.00727022	8	62864	0.0127259	10	142034	0.00704057	0.887974	3.18599	1.76264
chr12:56489070T>G	chr12	56489070	56489070	T	G	L630*	3.17005	7	172209	0.00406483	9	72318	0.012445	11	49615	0.0221707	7	40745	0.01718	2	50103	0.00399178	14	110112	0.0127143	6	62875	0.00954274	18	142246	0.0126541	1.38047	2.3906	3.17005
chr12:56490853G>C	chr12	56490853	56490853	G	C	D767H	3.16051	13	1944796	0.000668451	10	778604	0.00128435	7	544297	0.00128606	7	425376	0.0016456	3	513973	0.000583688	16	1228396	0.00130251	13	704701	0.00184475	29	1624156	0.00178554	1.28127	3.16051	3.05907
chr12:56493963G>C	chr12	56493963	56493963	G	C	Q1045H	3.09481	13	1886117	0.000689247	3	713465	0.000420483	6	509543	0.00117753	5	384227	0.00130131	3	485234	0.000618258	14	1128244	0.00124087	5	642764	0.00077789	10	1549260	0.000645469	3.09481	1.2582	1.04401
chr12:56493496G>C	chr12	56493496	56493496	G	C	M968I	3.08696	32	2370183	0.00135011	7	920039	0.000760837	13	649866	0.00200041	12	510926	0.00234868	9	617494	0.0014575	27	1434578	0.00188209	15	842247	0.00178095	27	1999074	0.00135063	3.08696	1.22192	0.92667
chr12:56493624A>T	chr12	56493624	56493624	A	T	R980S	3.01866	14	2156639	0.000649158	3	837621	0.000358157	6	585574	0.00102464	5	462469	0.00108115	5	562367	0.000889099	3	1311496	0.000228746	1	758984	0.000131755	8	1813576	0.000441117	3.01866	0.148189	0.49614
chr12:56493623G>T	chr12	56493623	56493623	G	T	R980I	2.96264	11	2149140	0.000511833	2	834414	0.000239689	3	583626	0.000514028	1	460911	0.000216962	1	560459	0.000178425	6	1307082	0.000459038	4	756702	0.00052861	3	1808222	0.000165909	0.905179	2.96264	0.929851
chr12:56477669G>C	chr12	56477669	56477669	G	C	D73H	2.95965	32	2621632	0.00122061	8	1012535	0.000790096	11	691432	0.0015909	13	555933	0.00233841	15	855984	0.00175237	25	1586294	0.001576	13	901809	0.00144155	28	2072992	0.0013507	2.95965	0.822627	0.770788
chr12:56487937C>A	chr12	56487937	56487937	C	A	C556*	2.94282	548	2187805	0.0250479	132	837567	0.0157599	45	582056	0.00773121	27	457335	0.00590377	163	594136	0.0274348	71	1312082	0.00541125	37	751281	0.00492492	1436	1778642	0.0807358	0.374606	0.179514	2.94282
chr12:56493697C>G	chr12	56493697	56493697	C	G	L1005V	2.91624	54	3967652	0.00136101	25	1548467	0.0016145	9	1073684	0.000838235	13	850493	0.00152853	7	1048408	0.000667679	37	2410024	0.00153525	11	1399630	0.000785922	65	3338281	0.00194711	0.946748	1.1771	2.91624
chr12:56480346G>C	chr12	56480346	56480346	G	C	K151N	2.89581	14	2925617	0.000478532	13	1204444	0.00107934	7	797915	0.000877286	6	658382	0.000911325	5	961555	0.000519991	12	1797402	0.00066763	9	1024765	0.00087825	36	2390761	0.0015058	0.844338	1.68897	2.89581
chr12:56495089C>T	chr12	56495089	56495089	C	T	P1149L	2.8663	437	3519111	0.0124179	183	1452276	0.0126009	194	990889	0.0195784	30	794646	0.00377527	129	1089328	0.0118422	440	2222810	0.0197948	27	1276299	0.00211549	1029	3031533	0.0339432	0.299603	0.178641	2.8663
chr12:56489085T>A	chr12	56489085	56489085	T	A	V635E	2.82479	12	168650	0.00711533	5	70976	0.00704463	4	48654	0.00822132	NA	NA	NA	1	49187	0.00203306	7	107831	0.00649164	1	61581	0.00162388	8	139301	0.00574296	#VALUE!	0.798737	2.82479
chr12:56481696T>C	chr12	56481696	56481696	T	C	F244S	2.81736	3	2082106	0.000144085	2	845078	0.000236665	3	567226	0.00052889	3	449930	0.00066677	NA	NA	NA	1	1282609	7.79661e-05	1	739139	0.000135293	3	1760282	0.000170427	2.81736	#VALUE!	#VALUE!
chr12:56486540G>C	chr12	56486540	56486540	G	C	W373C	2.81716	18	1205522	0.00149313	17	533365	0.00318731	3	351332	0.000853893	8	283345	0.00282341	4	395887	0.00101039	16	792246	0.00201957	13	456712	0.00284643	31	1127208	0.00275016	0.885829	2.81716	2.72188
chr12:56478924C>G	chr12	56478924	56478924	C	G	S127C	2.81178	25	3361656	0.000743681	7	1273608	0.00054962	7	869227	0.000805313	11	711786	0.00154541	13	1043948	0.00124527	23	1984312	0.00115909	10	1121006	0.000892056	28	2652633	0.00105555	2.81178	0.716354	0.84765
chr12:56495402G>C	chr12	56495402	56495402	G	C	E1198Q	2.7987	58	4722892	0.00122806	16	1895716	0.000844008	20	1301311	0.00153691	25	1058367	0.00236213	25	1481865	0.00168706	42	2916558	0.00144005	19	1677884	0.00113238	43	3863622	0.00111295	2.7987	0.671213	0.659694
chr12:56478782A>T	chr12	56478782	56478782	A	T	I80F	2.79298	53	2110457	0.0025113	11	794267	0.00138492	14	546458	0.00256195	17	439496	0.00386807	18	670091	0.0026862	19	1253625	0.0015156	14	702468	0.00199297	34	1644322	0.00206772	2.79298	0.74193	0.769756
chr12:56489070T>A	chr12	56489070	56489070	T	A	L630*	2.78903	6	172209	0.00348414	4	72318	0.00553113	4	49615	0.00806208	3	40745	0.00736287	2	50103	0.00399178	6	110112	0.005449	7	62875	0.0111332	12	142246	0.00843609	1.33117	2.78903	2.11337
chr12:56489062A>C	chr12	56489062	56489062	A	C	Q627H	2.78753	6	172145	0.00348543	5	72314	0.00691429	2	49576	0.00403421	5	40720	0.012279	2	50084	0.00399329	6	110085	0.00545033	7	62885	0.0111314	5	142104	0.00351855	1.77588	2.78753	0.881115
chr12:56486851G>C	chr12	56486851	56486851	G	C	S422T	2.76875	23	2050237	0.00112182	8	833250	0.000960096	9	570217	0.00157835	6	444962	0.00134843	5	594558	0.000840961	11	1278541	0.000860356	17	730112	0.00232841	23	1703101	0.00135048	1.40447	2.76875	1.60587
chr12:56491621G>C	chr12	56491621	56491621	G	C	R838P	2.74797	27	2860262	0.000943969	17	1084856	0.00156703	6	772758	0.00077644	4	620116	0.000645041	5	719717	0.000694718	18	1746304	0.00103075	19	995254	0.00190906	38	2309817	0.00164515	0.411633	2.74797	2.36809
chr12:56492287C>G	chr12	56492287	56492287	C	G	P874A	2.74444	24	1917140	0.00125186	4	752921	0.000531264	4	528509	0.000756846	6	411516	0.00145802	9	499802	0.00180071	18	1184269	0.00151992	5	667073	0.000749543	17	1622423	0.00104782	2.74444	0.416248	0.581889
chr12:56487556G>C	chr12	56487556	56487556	G	C	G497R	2.73494	12	1680416	0.000714109	6	664017	0.000903591	8	461127	0.00173488	9	364185	0.00247127	8	471597	0.00169636	15	1023995	0.00146485	5	591840	0.000844823	26	1465627	0.00177398	2.73494	0.49802	1.04576
chr12:56481388G>C	chr12	56481388	56481388	G	C	G192A	2.71281	17	1474092	0.00115325	4	672683	0.000594634	3	433219	0.00069249	6	371948	0.00161313	6	526336	0.00113996	7	963243	0.000726712	6	557063	0.00107708	12	1282152	0.000935926	2.71281	0.944841	0.82102
chr12:56481391G>C	chr12	56481391	56481391	G	C	R193P	2.71278	9	1474307	0.000610456	2	672772	0.000297278	3	433268	0.000692412	3	372001	0.000806449	4	526425	0.000759842	4	963384	0.000415203	3	557136	0.000538468	4	1282319	0.000311935	2.71278	0.708658	0.410526
chr12:56482605C>G	chr12	56482605	56482605	C	G	C354W	2.71185	49	2920531	0.00167778	13	1183520	0.00109842	20	827608	0.0024166	11	640393	0.0017177	6	841806	0.000712753	31	1831244	0.00169284	20	1034727	0.00193288	38	2492000	0.00152488	1.56379	2.71185	2.13942
chr12:56481814C>G	chr12	56481814	56481814	C	G	H248D	2.7067	30	2101024	0.00142788	13	804829	0.00161525	9	562700	0.00159943	8	457703	0.00174786	5	606560	0.000824321	18	1252662	0.00143694	16	717107	0.00223119	29	1711019	0.0016949	1.0821	2.7067	2.05611
chr12:56482633C>G	chr12	56482633	56482633	C	G	L364V	2.68564	30	2509977	0.00119523	8	1017220	0.000786457	8	713660	0.00112098	4	547309	0.000730849	4	714532	0.000559807	25	1574929	0.00158737	11	890252	0.00123561	31	2061941	0.00150344	0.929292	2.2072	2.68564
chr12:56493785C>G	chr12	56493785	56493785	C	G	P1034R	2.68104	39	2650377	0.00147149	8	1060533	0.000754338	11	733641	0.00149937	12	593352	0.00202241	11	729416	0.00150806	27	1643765	0.00164257	24	960235	0.00249939	33	2278928	0.00144805	2.68104	1.65736	0.960209
chr12:56487951G>C	chr12	56487951	56487951	G	C	G561A	2.66343	24	2180837	0.00110049	11	835263	0.00131695	11	580665	0.00189438	16	456151	0.00350761	9	591786	0.00152082	28	1308371	0.00214007	18	749027	0.00240312	35	1773521	0.00197348	2.66343	1.58015	1.29764
chr12:56487280G>C	chr12	56487280	56487280	G	C	G476R	2.63082	43	3016542	0.00142547	7	1223332	0.000572208	21	835703	0.00251285	10	664285	0.00150538	12	859737	0.00139578	29	1876023	0.00154582	14	1077722	0.00129904	45	2559097	0.00175843	2.63082	0.930691	1.25982
chr12:56486852C>G	chr12	56486852	56486852	C	G	S422R	2.61953	8	2039585	0.000392237	6	829476	0.000723348	6	567545	0.00105718	5	443154	0.00112828	2	591989	0.000337844	9	1272721	0.000707146	4	726728	0.000550412	15	1694928	0.000884993	1.5598	1.62919	2.61953
chr12:56495597A>C	chr12	56495597	56495597	A	C	M1263L	2.61825	57	3920738	0.00145381	23	1484141	0.00154972	20	1017739	0.00196514	35	862590	0.00405755	40	1302471	0.00307109	44	2391694	0.0018397	43	1395543	0.00308124	33	2214052	0.00149048	2.61825	1.00331	0.485327
chr12:56487254C>G	chr12	56487254	56487254	C	G	S467C	2.61594	37	3573501	0.0010354	23	1442432	0.00159453	19	986750	0.00192551	9	784497	0.00114723	7	1018186	0.000687497	28	2223586	0.00125923	23	1278877	0.00179845	46	3026397	0.00151996	0.71948	2.61594	2.21086
chr12:56486587C>G	chr12	56486587	56486587	C	G	T389R	2.6014	41	1215087	0.00337424	19	537184	0.00353696	3	353879	0.000847747	2	285149	0.000701388	3	398725	0.000752398	15	798297	0.001879	9	459819	0.00195729	16	1134194	0.00141069	0.198302	2.6014	1.87493
chr12:56480435G>C	chr12	56480435	56480435	G	C	R181T	2.58779	27	2440501	0.00110633	10	1029556	0.000971292	5	683340	0.0007317	5	558759	0.00089484	3	822816	0.000364602	11	1521083	0.000723169	7	869425	0.00080513	19	2013756	0.000943511	0.921288	2.20825	2.58779
chr12:56487593G>C	chr12	56487593	56487593	G	C	C509S	2.55456	33	2653986	0.00124341	11	1069395	0.00102862	12	722712	0.00166041	15	570849	0.00262767	13	774247	0.00167905	26	1641124	0.00158428	20	949023	0.00210743	31	2285763	0.00135622	2.55456	1.25513	0.807731
chr12:56490377G>C	chr12	56490377	56490377	G	C	G716R	2.53002	22	2505841	0.000877949	6	968405	0.000619575	9	690647	0.00130313	3	532133	0.000563769	3	625866	0.000479336	16	1537661	0.00104054	4	879608	0.000454748	25	2061464	0.00121273	0.909928	0.948704	2.53002
chr12:56495032G>C	chr12	56495032	56495032	G	C	S1130T	2.52583	47	4007225	0.00117288	21	1639253	0.00128107	5	1131972	0.000441707	6	900567	0.000666247	4	1199947	0.000333348	26	2517568	0.00103274	12	1435169	0.000836138	29	3444258	0.000841981	0.52007	2.5083	2.52583
chr12:56487905G>A	chr12	56487905	56487905	G	A	E546K	2.52543	238	2180959	0.0109126	186	835146	0.0222716	97	580429	0.0167118	5	456107	0.00109623	119	592269	0.0200922	449	1308136	0.0343236	380	748895	0.0507414	28	1773490	0.00157881	0.0492213	2.52543	0.0785781
chr12:56474160C>G	chr12	56474160	56474160	C	G	Q26E	2.51837	5	951329	0.000525581	1	509727	0.000196183	2	312584	0.000639828	1	281991	0.000354621	1	525842	0.000190171	5	673230	0.000742688	2	417605	0.000478921	3	808145	0.000371221	1.8076	2.51837	1.95203
chr12:56495835C>G	chr12	56495835	56495835	C	G	T1342R	2.51743	2	1251426	0.000159818	3	700202	0.000428448	2	418688	0.000477683	4	370855	0.00107859	4	738227	0.000541839	6	928411	0.000646266	1	582767	0.000171595	7	1104632	0.000633695	2.51743	0.31669	1.16953
chr12:56492305C>G	chr12	56492305	56492305	C	G	L880V	2.51714	25	1933739	0.00129283	8	758574	0.00105461	4	532457	0.000751234	11	414375	0.0026546	7	503722	0.00138966	24	1192984	0.00201176	13	672125	0.00193416	23	1634152	0.00140746	2.51714	1.39183	1.01281
chr12:56495477G>C	chr12	56495477	56495477	G	C	E1223Q	2.50059	48	4289817	0.00111893	15	1736729	0.000863693	23	1189119	0.00193421	21	972338	0.00215974	21	1400572	0.00149939	45	2676856	0.00168108	24	1545789	0.00155261	27	3508970	0.000769457	2.50059	1.03549	0.513181
chr12:56487253T>G	chr12	56487253	56487253	T	G	S467A	2.48726	28	3564958	0.000785423	25	1438899	0.00173744	10	984201	0.00101605	16	782797	0.00204395	8	1015415	0.000787855	46	2218188	0.00207376	25	1275769	0.0019596	39	3019357	0.00129167	1.17642	2.48726	1.63947
chr12:56489046A>C	chr12	56489046	56489046	A	C	K622T	2.46539	13	169874	0.00765273	8	71497	0.0111893	7	48993	0.0142878	1	40213	0.00248676	2	49406	0.00404809	11	108705	0.0101191	3	62131	0.00482851	14	140279	0.00998011	0.222245	1.19279	2.46539
chr12:56492302G>C	chr12	56492302	56492302	G	C	A879P	2.44088	17	1931207	0.000880278	6	758065	0.000791489	11	532062	0.00206743	8	414094	0.00193193	5	503371	0.000993303	18	1191905	0.00151019	7	671603	0.00104228	26	1632746	0.00159241	2.44088	1.04931	1.60315
chr12:56490553G>C	chr12	56490553	56490553	G	C	E733Q	2.43143	34	2463445	0.00138018	7	1013483	0.000690687	13	691041	0.00188122	9	535918	0.00167936	10	665921	0.00150168	18	1575290	0.00114265	13	909432	0.00142946	38	2108956	0.00180184	2.43143	0.95191	1.19988
chr12:56487602C>G	chr12	56487602	56487602	C	G	P512R	2.41618	36	2987804	0.0012049	26	1189290	0.00218618	17	807909	0.0021042	10	636761	0.00157045	8	858081	0.000932313	29	1831698	0.00158323	24	1065418	0.00225264	55	2548031	0.00215853	0.718353	2.41618	2.31524
chr12:56487584C>G	chr12	56487584	56487584	C	G	S506C	2.39917	28	2526246	0.00110836	26	992915	0.00261855	11	684239	0.00160763	15	537674	0.00278979	6	710811	0.000844106	36	1538088	0.00234057	18	888822	0.00202515	33	2154134	0.00153194	1.0654	2.39917	1.81486
chr12:56489077A>C	chr12	56489077	56489077	A	C	Q632H	2.39376	5	170596	0.0029309	7	71756	0.00975528	1	49210	0.00203211	3	40434	0.0074195	3	49744	0.00603088	7	109129	0.00641443	9	62342	0.0144365	4	140914	0.00283861	0.760562	2.39376	0.47068
chr12:56474086T>C	chr12	56474086	56474086	T	C	M1?	2.39289	4	849475	0.000470879	5	473819	0.00105526	1	286332	0.000349245	5	260892	0.0019165	2	498615	0.000401111	3	612070	0.00049014	3	383149	0.000782985	7	729308	0.000959814	1.81615	1.95204	2.39289
chr12:56474085A>C	chr12	56474085	56474085	A	C	M1?	2.39268	3	847922	0.000353806	3	472765	0.000634565	3	285712	0.00105001	1	260420	0.000383995	2	497524	0.000401991	NA	NA	NA	1	382379	0.000261521	7	727775	0.000961836	0.605131	0.650564	2.39268
chr12:56489066T>G	chr12	56489066	56489066	T	G	C629G	2.38963	2	172003	0.00116277	1	72273	0.00138364	NA	NA	NA	NA	NA	NA	1	50058	0.00199768	4	110028	0.00363544	3	62844	0.00477373	2	142010	0.00140835	#VALUE!	2.38963	0.704993
chr12:56481624G>C	chr12	56481624	56481624	G	C	G220A	2.38812	42	3540522	0.00118627	13	1439324	0.000903202	11	972027	0.00113166	16	741787	0.00215695	19	1085083	0.00175102	26	2177096	0.00119425	11	1246502	0.00088247	42	2966442	0.00141584	2.38812	0.503975	0.80858
chr12:56490339T>G	chr12	56490339	56490339	T	G	I703S	2.38719	16	2961293	0.000540305	6	1144235	0.000524368	3	816896	0.000367244	8	639096	0.00125177	10	741720	0.00134822	24	1816439	0.00132127	4	1042521	0.000383685	17	2441630	0.000696256	2.38719	0.284587	0.516427
chr12:56488325A>T	chr12	56488325	56488325	A	T	E615V	2.36758	827	2938970	0.0281391	261	1230652	0.0212083	52	839043	0.00619754	21	647722	0.00324213	244	853029	0.028604	76	1861893	0.00408187	46	1072724	0.00428815	1701	2511737	0.0677221	0.152871	0.149915	2.36758
chr12:56481920G>C	chr12	56481920	56481920	G	C	G283A	2.35242	36	2643568	0.0013618	13	995587	0.00130576	15	687361	0.00218226	8	547207	0.00146197	6	753315	0.00079648	26	1565720	0.00166058	10	889592	0.00112411	40	2134864	0.00187366	1.11963	1.41135	2.35242
chr12:56493737A>C	chr12	56493737	56493737	A	C	E1018A	2.34711	30	4110396	0.000729857	25	1611408	0.00155144	16	1123470	0.00142416	7	894935	0.00078218	8	1094796	0.00073073	31	2508769	0.00123567	25	1457641	0.0017151	42	3484805	0.00120523	0.504164	2.34711	1.64935
chr12:56491615C>G	chr12	56491615	56491615	C	G	A836G	2.34571	31	2816374	0.00110071	16	1064921	0.00150246	5	760578	0.000657395	9	610174	0.00147499	4	706009	0.000566565	21	1716696	0.00122328	13	978180	0.001329	26	2271821	0.00114446	0.981717	2.34571	2.01999
chr12:56495048G>C	chr12	56495048	56495048	G	C	Q1135H	2.34146	36	3694575	0.000974402	14	1526732	0.000916991	10	1046378	0.000955678	18	838341	0.0021471	18	1129526	0.00159359	27	2336175	0.00115574	13	1335811	0.000973192	38	3182074	0.00119419	2.34146	0.610692	0.749371
chr12:56491009G>C	chr12	56491009	56491009	G	C	A819P	2.33719	24	1975968	0.00121459	12	793216	0.00151283	6	548719	0.00109346	5	412199	0.00121301	5	527912	0.000947128	19	1259890	0.00150807	16	722799	0.00221362	35	1691025	0.00206975	0.801813	2.33719	2.18529
chr12:56487184C>G	chr12	56487184	56487184	C	G	R444G	2.32313	43	2686671	0.00160049	11	1078229	0.00102019	11	741289	0.0014839	14	590709	0.00237003	18	770487	0.00233618	24	1671848	0.00143554	12	955355	0.00125608	35	2287685	0.00152993	2.32313	0.537662	0.654884
chr12:56494846A>T	chr12	56494846	56494846	A	T	E1068V	2.3184	9	2061654	0.000436543	3	852196	0.000352032	3	592013	0.000506746	2	472616	0.000423177	2	591922	0.000337882	8	1315583	0.000608095	6	765943	0.000783348	7	1811073	0.000386511	1.2021	2.3184	1.14392
chr12:56474158C>T	chr12	56474158	56474158	C	T	S25F	2.30949	11	954165	0.00115284	6	510773	0.00117469	2	313332	0.000638301	2	282545	0.000707852	6	527435	0.00113758	10	675022	0.00148143	11	418692	0.00262723	8	810342	0.000987237	0.602586	2.30949	0.867839
chr12:56474088A>G	chr12	56474088	56474088	A	G	R2G	2.30085	19	873714	0.00217462	5	482335	0.00103662	6	292250	0.00205304	6	265577	0.00225923	9	506365	0.00177737	19	626216	0.0030341	16	391249	0.00408947	19	747115	0.00254312	2.17941	2.30085	1.43083
chr12:56487946G>C	chr12	56487946	56487946	G	C	M559I	2.28857	27	2188250	0.00123386	8	836956	0.000955845	10	582020	0.00171815	10	457139	0.00218752	15	593333	0.00252809	24	1311742	0.00182963	18	751065	0.0023966	24	1778450	0.00134949	2.28857	0.947987	0.533798
chr12:56487150C>G	chr12	56487150	56487150	C	G	I432M	2.28028	29	2115985	0.00137052	8	841865	0.000950271	13	582231	0.00223279	10	461493	0.00216688	9	602322	0.00149422	21	1310618	0.0016023	14	749855	0.00186703	32	1720325	0.00186011	2.28028	1.2495	1.24487
chr12:56487140C>G	chr12	56487140	56487140	C	G	S429*	2.27758	33	1987818	0.00166011	12	793508	0.00151227	9	548806	0.00163992	15	435499	0.00344432	13	568213	0.00228787	24	1236765	0.00194055	13	708224	0.00183558	32	1621053	0.00197403	2.27758	0.802307	0.862821
chr12:56477639C>G	chr12	56477639	56477639	C	G	L63V	2.27293	18	3097532	0.000581108	4	1208535	0.000330979	7	818371	0.000855358	5	664635	0.000752293	10	1053757	0.000948985	12	1877690	0.000639083	4	1069214	0.000374107	11	2437794	0.000451228	2.27293	0.394217	0.475484
chr12:56481411G>C	chr12	56481411	56481411	G	C	E200Q	2.25563	13	1471915	0.000883203	6	671516	0.000893501	5	432529	0.00115599	4	371415	0.00107696	2	525053	0.000380914	6	961695	0.000623898	1	555983	0.000179862	11	1280258	0.000859202	1.20533	0.472184	2.25563
chr12:56477661A>T	chr12	56477661	56477661	A	T	H70L	2.24868	92	2755308	0.00333901	28	1064721	0.0026298	21	723517	0.00290249	7	582829	0.00120104	16	917715	0.00174346	49	1660248	0.00295137	37	943759	0.00392049	62	2166232	0.00286211	0.456704	2.24868	1.64163
chr12:56490592G>C	chr12	56490592	56490592	G	C	D746H	2.247	85	2475143	0.00343415	16	1016991	0.00157327	26	693530	0.00374894	19	537463	0.00353513	16	669250	0.00239074	37	1581038	0.00234023	12	912249	0.00131543	46	2114968	0.00217497	2.247	0.55022	0.909751
chr12:56478866A>G	chr12	56478866	56478866	A	G	T108A	2.24698	3515	4123645	0.0852401	1456	1567897	0.0928632	1035	1073737	0.0963923	60	876837	0.00684278	928	1302603	0.071242	3003	2449356	0.122604	91	1380741	0.00659066	5195	3245263	0.160079	0.0736866	0.092511	2.24698
chr12:56478895C>G	chr12	56478895	56478895	C	G	I117M	2.24648	36	4098198	0.000878435	4	1561719	0.000256128	15	1064478	0.00140914	5	868982	0.000575386	14	1286483	0.00108824	24	2427946	0.00098849	11	1365474	0.000805581	23	3236003	0.000710753	2.24648	0.740262	0.653123
chr12:56490353G>C	chr12	56490353	56490353	G	C	E708Q	2.24609	35	2967641	0.00117939	16	1147530	0.0013943	7	819082	0.000854615	9	640842	0.0014044	5	743113	0.000672845	26	1821323	0.00142753	15	1045381	0.00143488	37	2448274	0.00151127	1.00725	2.13256	2.24609
chr12:56487166G>T	chr12	56487166	56487166	G	T	V438F	2.24399	77	2311704	0.00333088	26	922008	0.00281993	17	637062	0.0026685	32	505697	0.0063279	32	660670	0.00484357	41	1433262	0.00286061	28	819825	0.00341536	54	1970116	0.00274096	2.24399	0.705134	0.565896
chr12:56495008G>C	chr12	56495008	56495008	G	C	R1122P	2.24288	56	4010963	0.00139617	13	1624421	0.000800285	17	1125373	0.00151061	16	891393	0.00179494	15	1186445	0.00126428	29	2494345	0.00116263	17	1419143	0.00119791	37	3420061	0.00108185	2.24288	0.9475	0.855705
chr12:56486844G>C	chr12	56486844	56486844	G	C	G420R	2.24074	30	2232073	0.00134404	10	901875	0.0011088	8	618296	0.00129388	12	482987	0.00248454	6	644270	0.000931287	21	1388307	0.00151263	12	793578	0.00151214	25	1853595	0.00134873	2.24074	1.62371	1.44824
chr12:56487583T>G	chr12	56487583	56487583	T	G	S506A	2.23548	32	2519223	0.00127023	25	987804	0.00253087	25	682167	0.00366479	15	536101	0.00279798	10	706252	0.00141593	27	1531335	0.00176317	28	884601	0.00316527	38	2145402	0.00177123	1.10554	2.23548	1.25093
chr12:56495759G>C	chr12	56495759	56495759	G	C	E1317Q	2.2343	15	3148996	0.000476342	3	1402824	0.000213854	4	908157	0.000440452	1	782323	0.000127824	3	1372567	0.000218569	11	2060509	0.000533849	6	1228631	0.000488348	9	2467422	0.000364753	0.597717	2.2343	1.66883
chr12:56493629G>C	chr12	56493629	56493629	G	C	S982T	2.2253	19	2287184	0.000830716	14	886794	0.00157872	6	620007	0.000967731	5	489376	0.00102171	6	595967	0.00100677	13	1388420	0.000936316	18	803444	0.00224036	22	1922031	0.00114462	0.647175	2.2253	1.13693
chr12:56482604G>C	chr12	56482604	56482604	G	C	C354S	2.21889	52	2920962	0.00178024	26	1183847	0.00219623	11	827713	0.00132896	14	640434	0.00218602	11	841914	0.00130655	39	1831477	0.00212943	30	1034808	0.00289909	37	2492383	0.00148452	0.99535	2.21889	1.13622
chr12:56478916C>G	chr12	56478916	56478916	C	G	N124K	2.217	78	3666726	0.00212724	36	1384956	0.00259936	41	945807	0.00433492	9	773743	0.00116318	8	1139141	0.000702284	27	2161660	0.00124904	19	1220325	0.00155696	23	2886762	0.00079674	0.447486	2.217	1.1345
chr12:56482559G>C	chr12	56482559	56482559	G	C	R339P	2.21211	18	2113187	0.000851794	5	843894	0.000592491	11	583754	0.00188436	6	457786	0.00131066	6	608921	0.000985349	7	1303823	0.000536883	6	741503	0.000809167	17	1794657	0.000947256	2.21211	0.821198	0.96134
chr12:56486574A>C	chr12	56486574	56486574	A	C	N385H	2.2071	17	1216685	0.00139724	63	537843	0.0117135	19	354323	0.00536234	4	285450	0.0014013	11	399223	0.00275535	16	799295	0.00200176	28	460425	0.00608134	30	1135596	0.00264178	0.119631	2.2071	0.958783
chr12:56481386G>C	chr12	56481386	56481386	G	C	K191N	2.20424	10	1472263	0.000679226	6	671846	0.000893062	3	432757	0.00069323	5	371502	0.00134589	3	525631	0.000570743	5	962194	0.000519646	7	556414	0.00125806	11	1280766	0.000858861	1.50705	2.20424	1.50481
chr12:56495002G>C	chr12	56495002	56495002	G	C	R1120T	2.20197	59	4005818	0.00147286	24	1623835	0.00147798	29	1124319	0.00257934	29	891081	0.00325447	23	1183866	0.00194279	32	2493261	0.00128346	29	1417871	0.00204532	50	3418655	0.00146256	2.20197	1.05278	0.752817
chr12:56491687C>T	chr12	56491687	56491687	C	T	P860L	2.19558	89	2766985	0.0032165	28	1060665	0.00263985	22	754626	0.00291535	15	593823	0.00252601	10	703890	0.00142068	44	1703774	0.0025825	26	978381	0.00265745	70	2244163	0.0031192	0.956873	1.87055	2.19558
chr12:56491010C>G	chr12	56491010	56491010	C	G	A819G	2.19081	19	1970303	0.000964319	10	791280	0.00126378	9	547310	0.00164441	4	411091	0.000973021	7	526572	0.00132935	18	1256763	0.00143225	21	721065	0.00291236	20	1686831	0.00118566	0.769932	2.19081	0.891904
chr12:56481827G>C	chr12	56481827	56481827	G	C	S252T	2.18843	37	2438700	0.0015172	10	937164	0.00106705	6	649427	0.000923891	11	527814	0.00208407	7	707875	0.000988875	33	1456950	0.00226501	10	833520	0.00119973	43	1986986	0.00216408	1.95311	1.21323	2.18843
chr12:56486794C>G	chr12	56486794	56486794	C	G	P403R	2.18537	21	2246978	0.000934589	6	908332	0.000660551	11	622511	0.00176704	7	484917	0.00144355	4	649266	0.00061608	10	1397395	0.000715617	6	797371	0.000752473	24	1862084	0.00128888	2.18537	1.22139	2.09206
chr12:56488290C>G	chr12	56488290	56488290	C	G	Y603*	2.17832	52	3659504	0.00142096	17	1545276	0.00110013	16	1047140	0.00152797	9	815406	0.00110374	11	1077466	0.00102091	37	2326833	0.00159014	30	1348998	0.00222387	46	3130770	0.00146929	1.00329	2.17832	1.43919
chr12:56491586G>C	chr12	56491586	56491586	G	C	E826D	2.17612	42	2097259	0.00200261	12	793393	0.00151249	15	566483	0.00264792	5	458463	0.0010906	4	527691	0.000758019	17	1278938	0.00132923	12	727474	0.00164954	18	1696608	0.00106094	0.721062	2.17612	1.39962
chr12:56480332G>C	chr12	56480332	56480332	G	C	V147L	2.17531	41	2679650	0.00153005	11	1094187	0.00100531	7	729084	0.000960109	8	604535	0.00132333	6	871353	0.000688584	23	1640754	0.00140179	14	934653	0.00149788	25	2182864	0.00114528	1.31634	2.17531	1.66324
chr12:56495330G>C	chr12	56495330	56495330	G	C	E1174Q	2.1693	36	2521803	0.00142755	8	997246	0.000802209	8	695478	0.00115029	10	574636	0.00174023	15	771234	0.00194494	23	1544238	0.00148941	9	882650	0.00101966	29	2046026	0.00141738	2.1693	0.524263	0.728755
chr12:56474086T>G	chr12	56474086	56474086	T	G	M1?	2.16893	22	849475	0.00258983	8	473819	0.00168841	1	286332	0.000349245	4	260892	0.0015332	6	498615	0.00120333	8	612070	0.00130704	10	383149	0.00260995	13	729308	0.00178251	0.908075	2.16893	1.48131
chr12:56486559G>C	chr12	56486559	56486559	G	C	D380H	2.16759	15	1215551	0.00123401	7	537523	0.00130227	6	353999	0.00169492	5	285265	0.00175276	2	398974	0.000501286	13	798448	0.00162816	5	460159	0.00108658	12	1134992	0.00105728	1.34592	2.16759	2.10913
chr12:56487627T>G	chr12	56487627	56487627	T	G	C520W	2.16286	32	2822875	0.0011336	20	1125438	0.00177709	10	760301	0.00131527	8	598636	0.00133637	12	818278	0.00146649	21	1731571	0.00121277	32	1008882	0.00317183	31	2400320	0.00129149	0.752002	2.16286	0.880668
chr12:56487659C>G	chr12	56487659	56487659	C	G	T531S	2.16084	28	2370420	0.00118123	7	952407	0.00073498	12	638993	0.00187795	8	503722	0.00158818	16	693837	0.00230602	16	1464827	0.00109228	9	855238	0.00105234	18	1952211	0.000922031	2.16084	0.456345	0.399837
chr12:56477573G>C	chr12	56477573	56477573	G	C	D41H	2.15925	30	2464968	0.00121705	15	979323	0.00153167	9	655972	0.00137201	6	542479	0.00110603	9	877640	0.00102548	22	1506630	0.00146021	19	858073	0.00221426	24	1927054	0.00124542	0.722109	2.15925	1.21448
chr12:56491701C>A	chr12	56491701	56491701	C	A	Q865K	2.15598	116	2547663	0.00455319	34	976034	0.00348349	25	696046	0.00359172	41	545916	0.00751031	39	647290	0.00602512	65	1571074	0.0041373	52	901540	0.00576791	92	2068098	0.00444853	2.15598	0.95731	0.738331
chr12:56492352G>C	chr12	56492352	56492352	G	C	W895C	2.15575	16	1922320	0.000832328	28	754425	0.00371144	4	529709	0.000755132	3	412493	0.000727285	2	500462	0.000399631	14	1186461	0.00117998	5	668038	0.00074846	14	1625064	0.000861505	0.195958	1.87288	2.15575
chr12:56491708T>A	chr12	56491708	56491708	T	A	L867Q	2.15032	51	2488162	0.00204971	7	950845	0.000736187	11	679349	0.0016192	8	532343	0.00150279	6	629798	0.000952686	25	1532158	0.00163169	18	878659	0.00204858	37	2018262	0.00183326	2.04132	2.15032	1.92431
chr12:56487562G>A	chr12	56487562	56487562	G	A	V499M	2.14831	41	1799558	0.00227834	6	719007	0.000834484	4	494262	0.000809287	7	390466	0.00179273	7	514815	0.00135971	23	1105159	0.00208115	10	639988	0.00156253	24	1572332	0.0015264	2.14831	1.14916	1.12259
chr12:56478781G>T	chr12	56478781	56478781	G	T	W79C	2.14589	111	2109161	0.00526276	21	793853	0.00264533	15	546234	0.00274608	16	439337	0.00364185	12	669671	0.00179192	32	1253021	0.00255383	27	702161	0.00384527	49	1643601	0.00298126	1.37671	2.14589	1.66372
chr12:56480425G>C	chr12	56480425	56480425	G	C	D178H	2.1407	27	2758576	0.000978766	12	1156578	0.00103754	13	771675	0.00168465	14	630327	0.00222107	6	922762	0.000650222	28	1714677	0.00163296	11	979704	0.00112279	20	2274534	0.000879301	2.1407	1.72678	1.35231
chr12:56494015G>C	chr12	56494015	56494015	G	C	G1063R	2.12236	23	1886068	0.00121947	7	713412	0.0009812	3	509696	0.000588586	8	384161	0.00208246	4	485240	0.000824334	18	1128533	0.00159499	7	642861	0.00108888	15	1550087	0.000967688	2.12236	1.32092	1.1739
chr12:56494954C>G	chr12	56494954	56494954	C	G	S1104C	2.12168	44	3971790	0.00110781	23	1618418	0.00142114	12	1122520	0.00106902	16	890286	0.00179718	8	1147319	0.000697278	38	2486264	0.0015284	21	1419493	0.0014794	32	3408515	0.000938825	1.2646	2.12168	1.34642
chr12:56488208G>C	chr12	56488208	56488208	G	C	C576S	2.1185	18	2278299	0.000790063	8	936147	0.000854567	7	633530	0.00110492	9	497129	0.0018104	12	662273	0.00181194	17	1421574	0.00119586	13	828323	0.00156944	30	1919881	0.0015626	2.1185	0.866163	0.862388
chr12:56482341G>T	chr12	56482341	56482341	G	T	D297Y	2.09815	129	2374177	0.00543346	43	911480	0.0047176	25	638034	0.00391829	21	513427	0.00409016	37	672997	0.0054978	75	1423164	0.00526995	95	823565	0.0115352	79	1909103	0.00413807	0.867	2.09815	0.752678
chr12:56477584C>A	chr12	56477584	56477584	C	A	N44K	2.09697	114	2630518	0.00433375	46	1048739	0.00438622	24	702846	0.00341469	27	582143	0.00463804	22	941497	0.0023367	49	1611415	0.00304081	45	918366	0.00490001	64	2057506	0.00311056	1.05741	2.09697	1.33117
chr12:56480427C>A	chr12	56480427	56480427	C	A	D178E	2.09672	128	2679354	0.00477727	27	1125493	0.00239895	24	749963	0.00320016	13	613348	0.00211951	18	898868	0.00200252	46	1665926	0.00276123	40	952670	0.00419873	41	2207585	0.00185723	0.883518	2.09672	0.927449
chr12:56490889C>G	chr12	56490889	56490889	C	G	P779A	2.09246	66	2936694	0.00224743	15	1183603	0.00126732	17	817799	0.00207875	17	641071	0.00265181	14	785707	0.00178183	35	1867416	0.00187425	19	1070265	0.00177526	37	2483544	0.00148981	2.09246	0.996311	0.836108
chr12:56494852C>G	chr12	56494852	56494852	C	G	A1070G	2.08922	52	2106198	0.0024689	19	870695	0.00218216	11	604465	0.00181979	22	482560	0.00455902	15	604849	0.00247996	51	1343355	0.00379646	18	781061	0.00230456	42	1845669	0.0022756	2.08922	0.929273	0.917595
chr12:56495835C>T	chr12	56495835	56495835	C	T	T1342M	2.08682	43	1251426	0.00343608	19	700202	0.0027135	12	418688	0.0028661	21	370855	0.00566259	30	738227	0.00406379	41	928411	0.00441615	23	582767	0.00394669	38	1104632	0.00344006	2.08682	0.971184	0.846515
chr12:56492655C>G	chr12	56492655	56492655	C	G	I935M	2.08598	21	2802238	0.000749401	4	1117493	0.000357944	3	779102	0.000385059	4	617528	0.000647744	4	744638	0.000537174	16	1724974	0.00092755	11	981677	0.00112053	16	2343869	0.000682632	1.80962	2.08598	1.27078
chr12:56493477C>G	chr12	56493477	56493477	C	G	A962G	2.08484	32	2373682	0.00134812	17	920915	0.00184599	8	650464	0.00122989	11	511555	0.00215031	4	618400	0.000646831	30	1436650	0.00208819	10	843450	0.00118561	27	2002170	0.00134854	1.16485	1.83295	2.08484
chr12:56495134C>A	chr12	56495134	56495134	C	A	T1164K	2.07979	66	2364680	0.00279108	21	970806	0.00216315	16	664876	0.00240646	24	533465	0.00449889	24	732249	0.00327757	36	1491610	0.0024135	21	861851	0.00243662	52	2029960	0.00256163	2.07979	0.743421	0.781562
chr12:56481420C>G	chr12	56481420	56481420	C	G	Q203E	2.07795	24	1468803	0.00163398	8	670124	0.00119381	5	431726	0.00115814	3	370880	0.000808887	5	524057	0.000954095	16	959899	0.00166684	11	554837	0.00198256	20	1277887	0.00156508	0.677568	2.07795	1.64039
chr12:56480329G>C	chr12	56480329	56480329	G	C	G146R	2.07733	20	2453282	0.000815234	7	1000030	0.000699979	5	665010	0.000751868	8	550173	0.00145409	12	796393	0.00150679	14	1500303	0.000933145	13	854595	0.00152119	27	1998326	0.00135113	2.07733	1.00955	0.896693
chr12:56490888C>G	chr12	56490888	56490888	C	G	C778W	2.0769	65	2936398	0.0022136	16	1183360	0.00135208	23	817743	0.00281262	18	640994	0.00280814	20	784154	0.00255052	41	1867275	0.00219571	16	1070184	0.00149507	50	2483423	0.00201335	2.0769	0.586183	0.789388
chr12:56491614G>C	chr12	56491614	56491614	G	C	A836P	2.07484	31	2816201	0.00110077	20	1064814	0.00187826	13	760537	0.00170932	5	610126	0.000819503	8	705907	0.00113329	19	1716576	0.00110685	23	978138	0.00235141	27	2271680	0.00118855	0.436309	2.07484	1.04876
chr12:56474139G>C	chr12	56474139	56474139	G	C	G19R	2.07468	18	970683	0.00185436	16	515214	0.00310551	7	315941	0.0022156	7	284413	0.00246121	8	538656	0.00148518	15	680829	0.0022032	13	421905	0.00308126	14	818146	0.00171119	0.792531	2.07468	1.15218
chr12:56489058T>G	chr12	56489058	56489058	T	G	L626R	2.0722	2	172029	0.00116259	6	72276	0.00830151	1	49553	0.00201804	7	40692	0.0172024	4	50054	0.00799137	7	110011	0.006363	3	62855	0.00477289	4	142007	0.00281676	2.0722	0.597256	0.352476
chr12:56488316C>G	chr12	56488316	56488316	C	G	P612R	2.07081	36	3145400	0.00114453	11	1324071	0.000830771	16	900593	0.00177661	12	697524	0.00172037	9	919210	0.000979102	28	1997511	0.00140174	13	1151295	0.00112916	32	2690707	0.00118928	2.07081	1.15326	1.21466
chr12:56474091G>C	chr12	56474091	56474091	G	C	A3P	2.0698	9	944053	0.000953336	7	508880	0.00137557	8	310897	0.0025732	8	280982	0.00284716	16	531155	0.0030123	12	668759	0.00179437	8	415545	0.00192518	11	801727	0.00137204	2.0698	0.639106	0.455478
chr12:56481829G>C	chr12	56481829	56481829	G	C	G253R	2.06939	26	2476815	0.00104974	12	952399	0.00125998	10	660055	0.00151503	14	536937	0.00260738	12	719640	0.0016675	29	1480500	0.0019588	13	846711	0.00153535	35	2017794	0.00173457	2.06939	0.920751	1.04022
chr12:56481678C>G	chr12	56481678	56481678	C	G	P238R	2.06857	28	2552794	0.00109684	9	1033309	0.000870988	4	696004	0.000574709	10	555031	0.0018017	9	776929	0.00115841	22	1567928	0.00140313	14	898955	0.00155736	24	2141791	0.00112056	2.06857	1.3444	0.967326
chr12:56493646C>G	chr12	56493646	56493646	C	G	P988A	2.06645	56	3007773	0.00186184	21	1176215	0.00178539	28	813161	0.00344335	15	641935	0.00233669	13	794464	0.00163632	49	1830016	0.00267757	36	1064654	0.00338138	49	2534649	0.00193321	1.30878	2.06645	1.18143
chr12:56492646G>C	chr12	56492646	56492646	G	C	Q932H	2.06587	45	2870347	0.00156775	24	1151805	0.00208369	11	798901	0.00137689	8	633543	0.00126274	7	769250	0.000909977	27	1773392	0.00152251	19	1010693	0.0018799	40	2407880	0.00166121	0.606013	2.06587	1.82555
chr12:56481662G>T	chr12	56481662	56481662	G	T	G233W	2.06443	494	3085145	0.0160122	44	1246640	0.00352949	50	843024	0.00593103	49	672488	0.00728638	36	937928	0.00383825	99	1890145	0.00523769	52	1082202	0.00480502	102	2583648	0.00394791	2.06443	1.25188	1.02857
chr12:56487306C>G	chr12	56487306	56487306	C	G	I484M	2.06317	29	2605793	0.0011129	8	1062487	0.00075295	10	726340	0.00137677	9	579351	0.00155346	8	746444	0.00107175	20	1630711	0.00122646	15	939061	0.00159734	29	2143010	0.00135324	2.06317	1.49041	1.26264
chr12:56477585C>G	chr12	56477585	56477585	C	G	Q45E	2.06	12	2634561	0.000455484	56	1050777	0.00532939	4	704025	0.000568162	NA	NA	NA	2	943456	0.000211987	3	1614347	0.000185834	1	920242	0.000108667	9	2060943	0.000436693	#VALUE!	0.512613	2.06
chr12:56490392G>T	chr12	56490392	56490392	G	T	G721*	2.05786	190	2375959	0.00799677	38	913177	0.0041613	38	654078	0.0058097	43	502138	0.00856338	42	589526	0.00712437	97	1455312	0.00666524	69	832496	0.00828833	109	1954051	0.00557816	2.05786	1.16338	0.782968
chr12:56481397G>C	chr12	56481397	56481397	G	C	W195S	2.0512	9	1474150	0.000610521	7	672535	0.00104084	4	433331	0.000923082	5	372100	0.00134372	3	526219	0.000570105	7	963630	0.00072642	4	557247	0.000717815	15	1282709	0.0011694	1.291	1.25909	2.0512
chr12:56492652G>C	chr12	56492652	56492652	G	C	Q934H	2.05117	99	2836007	0.00349082	102	1135589	0.00898212	15	788697	0.00190187	11	625058	0.00175984	10	757581	0.00131999	32	1749893	0.00182868	27	997221	0.00270752	28	2378346	0.00117729	0.195927	2.05117	0.891892
chr12:56486807C>G	chr12	56486807	56486807	C	G	H407Q	2.03644	19	2251166	0.000844007	14	909933	0.00153857	4	623532	0.000641507	3	485844	0.000617482	6	650779	0.000921972	18	1399779	0.00128592	15	798916	0.00187754	23	1865260	0.00123307	0.401334	2.03644	1.33743
chr12:56481369T>A	chr12	56481369	56481369	T	A	C186S	2.03472	33	1462527	0.00225637	8	667461	0.00119857	13	430156	0.00302216	9	369041	0.00243875	12	521867	0.00229944	20	956276	0.00209145	11	552508	0.00199092	17	1272950	0.00133548	2.03472	0.86583	0.580786
chr12:56493772G>C	chr12	56493772	56493772	G	C	A1030P	2.02689	30	3084424	0.000972629	18	1218744	0.00147693	14	846470	0.00165393	6	681225	0.000880766	5	834095	0.000599452	30	1893883	0.00158405	10	1104688	0.000905233	32	2633691	0.00121502	0.596349	1.5101	2.02689
chr12:56490601G>T	chr12	56490601	56490601	G	T	G749*	2.01818	211	2468912	0.00854627	45	1014593	0.00443528	44	691846	0.0063598	48	536243	0.00895117	41	667558	0.00614179	81	1577436	0.00513492	55	910024	0.0060438	111	2110048	0.00526054	2.01818	0.984045	0.856517
chr12:56481689G>A	chr12	56481689	56481689	G	A	D242N	2.01431	50	2341592	0.0021353	12	953888	0.00125801	12	642132	0.00186877	13	513019	0.00253402	14	718177	0.00194938	33	1446456	0.00228144	18	830006	0.00216866	35	1972666	0.00177425	2.01431	1.11249	0.91016
chr12:56493808C>G	chr12	56493808	56493808	C	G	R1042G	2.00899	14	1941559	0.00072107	7	765008	0.000915023	7	537556	0.00130219	8	435191	0.00183827	8	523908	0.00152699	11	1195731	0.000919939	8	695279	0.00115062	15	1666616	0.000900027	2.00899	0.753522	0.589414
chr12:56490392G>C	chr12	56490392	56490392	G	C	G721R	2.0064	31	2375959	0.00130474	13	913177	0.0014236	8	654078	0.0012231	7	502138	0.00139404	6	589526	0.00101777	21	1455312	0.00144299	17	832496	0.00204205	19	1954051	0.000972339	0.979234	2.0064	0.955365
chr12:56493656A>T	chr12	56493656	56493656	A	T	E991V	2.00519	98	3212467	0.00305061	31	1255085	0.00246995	27	869023	0.00310694	34	686492	0.00495272	29	848087	0.00341946	64	1952714	0.00327749	49	1135723	0.00431443	71	2705081	0.00262469	2.00519	1.26173	0.767574
chr12:56491630T>A	chr12	56491630	56491630	T	A	L841Q	1.99728	93	3060521	0.0030387	38	1160295	0.00327503	18	827471	0.0021753	12	662967	0.00181004	10	770327	0.00129815	29	1867191	0.00155314	25	1065104	0.00234719	64	2468408	0.00259276	0.552681	1.8081	1.99728
chr12:56477664A>C	chr12	56477664	56477664	A	C	N71T	1.99535	1929	2723937	0.0708166	1023	1052319	0.0972139	814	715027	0.113842	79	575555	0.0137259	708	906504	0.0781022	2051	1641293	0.124962	128	932974	0.0137196	3339	2142564	0.155841	0.141193	0.175662	1.99535
chr12:56490859G>C	chr12	56490859	56490859	G	C	A769P	1.99291	79	2024051	0.00390306	11	806201	0.00136442	13	565147	0.00230029	12	441310	0.00271918	24	532006	0.00451123	118	1273892	0.00926295	19	730006	0.00260272	37	1685283	0.00219548	1.99291	0.576942	0.48667
chr12:56494972A>T	chr12	56494972	56494972	A	T	E1110V	1.99046	107	3877132	0.00275977	58	1566173	0.00370329	35	1084365	0.0032277	32	855681	0.00373971	27	1116497	0.00241828	78	2410042	0.00323646	66	1371148	0.00481348	103	3314618	0.00310745	1.00983	1.99046	1.28498
chr12:56493469A>C	chr12	56493469	56493469	A	C	K959N	1.98999	16	2371624	0.000674643	21	920076	0.00228242	4	649851	0.000615526	10	511127	0.00195646	7	617734	0.00113317	33	1435448	0.00229893	19	842572	0.002255	37	2000305	0.00184972	0.857187	1.98999	1.63233
chr12:56487668A>T	chr12	56487668	56487668	A	T	N534I	1.9859	48	2124730	0.00225911	22	859749	0.00255889	21	572695	0.00366687	23	452605	0.00508169	18	629314	0.00286026	47	1319014	0.00356327	20	772497	0.00258901	55	1757729	0.00312904	1.9859	0.905166	1.09397
chr12:56474097G>A	chr12	56474097	56474097	G	A	D5N	1.98342	64	948739	0.0067458	55	510322	0.0107775	26	311857	0.00833715	24	281733	0.0085187	38	532794	0.00713221	64	671307	0.00953364	59	417073	0.0141462	63	804684	0.00782916	0.790415	1.98342	1.09772
chr12:56487195G>C	chr12	56487195	56487195	G	C	K447N	1.97625	27	2837225	0.000951634	26	1145248	0.00227025	11	785440	0.00140049	7	625556	0.001119	9	819409	0.00109835	18	1773258	0.00101508	22	1013535	0.00217062	23	2418038	0.000951184	0.492899	1.97625	0.86601
chr12:56491639C>G	chr12	56491639	56491639	C	G	S844*	1.97557	30	3326724	0.000901788	19	1261465	0.00150619	15	899849	0.00166695	5	718796	0.000695608	6	836727	0.00071708	24	2030465	0.001182	12	1159398	0.00103502	38	2682403	0.00141664	0.461834	1.44338	1.97557
chr12:56489582C>G	chr12	56489582	56489582	C	G	R683G	1.97139	25	1768168	0.00141389	12	688442	0.00174307	10	479937	0.00208361	4	372344	0.00107428	4	443191	0.000902545	15	1079755	0.0013892	11	618231	0.00177927	13	1438304	0.000903842	0.616314	1.97139	1.00144
chr12:56495835C>A	chr12	56495835	56495835	C	A	T1342K	1.97052	10	1251426	0.000799088	8	700202	0.00114253	12	418688	0.0028661	7	370855	0.00188753	9	738227	0.00121914	18	928411	0.0019388	14	582767	0.00240233	17	1104632	0.00153897	1.65207	1.97052	1.26235
chr12:56495058C>G	chr12	56495058	56495058	C	G	L1139V	1.96779	35	3984328	0.000878442	13	1638304	0.000793504	10	1122738	0.00089068	14	896603	0.00156145	16	1214864	0.00131702	26	2514056	0.00103419	16	1440338	0.00111085	39	3431699	0.00113646	1.96779	0.843458	0.862905
chr12:56488237G>T	chr12	56488237	56488237	G	T	V586L	1.96626	130	3228915	0.00402612	33	1345269	0.00245304	18	913605	0.00197022	24	709938	0.00338058	20	949121	0.00210721	70	2034965	0.00343986	49	1182625	0.00414333	59	2751092	0.0021446	1.37812	1.96626	1.01774
chr12:56486578T>A	chr12	56486578	56486578	T	A	V386D	1.96527	43	1216429	0.00353494	25	537772	0.00464881	17	354221	0.00479926	17	285416	0.00595622	15	399135	0.00375813	35	799126	0.00437978	34	460346	0.00738575	63	1135306	0.00554916	1.28123	1.96527	1.47658
chr12:56491711A>T	chr12	56491711	56491711	A	T	Y868F	1.95814	71	2482376	0.00286016	27	948545	0.00284646	18	677846	0.00265547	17	531147	0.00320062	15	628133	0.00238803	53	1528881	0.00346659	41	876798	0.00467611	65	2013982	0.00322744	1.12442	1.95814	1.35151
chr12:56490854A>T	chr12	56490854	56490854	A	T	D767V	1.95666	206	1951616	0.0105554	29	780793	0.00371417	28	545956	0.00512862	31	426565	0.00726736	54	515383	0.0104776	85	1232083	0.00689889	38	706877	0.00537576	80	1629311	0.00491005	1.95666	0.513069	0.468622
chr12:56495669C>A	chr12	56495669	56495669	C	A	Q1287K	1.95109	187	3669894	0.00509552	69	1375747	0.00501546	46	941147	0.00488765	21	796698	0.00263588	42	1271544	0.00330307	68	2223340	0.00305846	34	1291582	0.00263243	63	977564	0.00644459	0.525551	0.796965	1.95109
chr12:56486582C>G	chr12	56486582	56486582	C	G	F387L	1.95091	17	1215621	0.00139846	7	537433	0.00130249	7	353992	0.00197745	3	285252	0.0010517	4	398886	0.00100279	12	798603	0.00150262	9	460038	0.00195636	10	1134656	0.000881324	0.807456	1.95091	0.87887
chr12:56495322C>G	chr12	56495322	56495322	C	G	S1171C	1.94521	22	2323015	0.000947045	8	915456	0.000873881	6	639192	0.000938685	9	529449	0.00169988	7	709364	0.000986799	23	1420190	0.0016195	6	812036	0.000738883	34	1877203	0.00181121	1.94521	0.748768	1.83543
chr12:56493506C>G	chr12	56493506	56493506	C	G	P972A	1.94233	33	2355541	0.00140095	18	914645	0.00196798	10	646468	0.00154687	4	508757	0.00078623	5	613174	0.000815429	21	1426469	0.00147217	8	820347	0.000975197	31	1957279	0.00158383	0.399512	1.19593	1.94233
chr12:56495544C>G	chr12	56495544	56495544	C	G	P1245R	1.93386	39	4591517	0.000849392	12	1760339	0.000681687	13	1221046	0.00106466	9	1011632	0.000889652	12	1498113	0.000801008	41	2806778	0.00146075	18	1630520	0.00110394	51	3292370	0.00154904	1.30507	1.37819	1.93386
chr12:56495465G>A	chr12	56495465	56495465	G	A	E1219K	1.93272	78	4181860	0.0018652	495	1680177	0.0294612	141	1153766	0.0122208	19	939708	0.0020219	197	1344295	0.0146545	313	2592442	0.0120736	15	1493294	0.00100449	968	3417706	0.0283231	0.0686294	0.0685448	1.93272
chr12:56491012A>G	chr12	56491012	56491012	A	G	K820E	1.92184	4	1948249	0.000205313	1	781433	0.00012797	1	541743	0.000184589	1	406607	0.000245938	1	519929	0.000192334	2	1244631	0.00016069	NA	NA	NA	2	1671400	0.00011966	1.92184	#VALUE!	0.622148
chr12:56495772C>G	chr12	56495772	56495772	C	G	S1321C	1.92131	45	2630224	0.00171088	15	1217016	0.00123252	20	777213	0.0025733	16	675659	0.00236806	30	1208530	0.00248235	35	1754768	0.00199457	19	1053091	0.00180421	44	2093420	0.00210182	1.92131	0.726815	0.846706
chr12:56495012C>G	chr12	56495012	56495012	C	G	S1123R	1.91975	48	4141533	0.00115899	18	1681282	0.00107061	14	1165201	0.00120151	19	924434	0.00205531	19	1227217	0.00154822	51	2580419	0.00197642	15	1469025	0.00102109	47	3537089	0.00132878	1.91975	0.659523	0.858262
chr12:56495006C>G	chr12	56495006	56495006	C	G	S1121R	1.91624	71	4035396	0.00175943	28	1634743	0.00171281	28	1132282	0.00247288	28	897051	0.00312134	17	1192631	0.00142542	58	2510299	0.00231048	39	1427812	0.00273145	61	3442101	0.00177217	1.82235	1.91624	1.24326
chr12:56481402C>G	chr12	56481402	56481402	C	G	P197A	1.91514	16	1473341	0.00108597	10	672388	0.00148724	13	432995	0.00300234	7	371771	0.00188288	6	525921	0.00114086	11	962761	0.00114255	7	556657	0.00125751	28	1281523	0.0021849	1.26603	1.10225	1.91514
chr12:56495643C>G	chr12	56495643	56495643	C	G	A1278G	1.91079	80	4013935	0.00199306	19	1492045	0.00127342	32	1025580	0.00312019	21	863047	0.00243324	30	1357137	0.00221054	44	2416544	0.00182078	28	1405576	0.00199207	18	1051069	0.00171254	1.91079	0.901169	0.774718
chr12:56487669C>G	chr12	56487669	56487669	C	G	N534K	1.90952	16	2122472	0.000753838	6	858943	0.000698533	6	572126	0.00104872	2	452248	0.000442235	3	628703	0.000477173	10	1317681	0.000758909	2	771769	0.000259145	16	1755984	0.00091117	0.633091	0.543084	1.90952
chr12:56492578G>C	chr12	56492578	56492578	G	C	E910Q	1.90348	35	2360085	0.001483	14	956947	0.00146299	11	659420	0.00166813	9	523178	0.00172026	7	640417	0.00109304	11	1467874	0.000749383	18	865147	0.00208057	21	2076071	0.00101153	1.17585	1.90348	0.925426
chr12:56482369C>G	chr12	56482369	56482369	C	G	P306R	1.90158	43	2976765	0.00144452	18	1163437	0.00154714	17	799447	0.00212647	13	643460	0.00202033	7	866669	0.00080769	32	1805538	0.00177232	16	1041742	0.00153589	36	2419863	0.00148769	1.30585	1.90158	1.8419
chr12:56490609G>T	chr12	56490609	56490609	G	T	Q751H	1.89138	151	2453653	0.00615409	29	1008702	0.00287498	44	687704	0.0063981	29	533315	0.00543769	38	663418	0.00572791	70	1567910	0.00446454	47	904898	0.00519396	90	2098841	0.00428808	1.89138	0.90678	0.748629
chr12:56481398G>C	chr12	56481398	56481398	G	C	W195C	1.88954	9	1474804	0.000610251	6	672921	0.000891635	2	433375	0.000461494	3	372107	0.00080622	3	526462	0.000569842	7	963632	0.000726418	6	557238	0.00107674	12	1282711	0.000935519	0.904204	1.88954	1.64172
chr12:56493986G>C	chr12	56493986	56493986	G	C	G1053A	1.88924	15	1895639	0.00079129	5	716777	0.000697567	8	511791	0.00156314	2	385783	0.000518426	4	487969	0.000819724	12	1133494	0.00105867	10	645723	0.00154865	16	1556278	0.00102809	0.743192	1.88924	1.25419
chr12:56494016G>C	chr12	56494016	56494016	G	C	G1063A	1.88789	31	1886901	0.00164291	5	713711	0.000700564	4	509740	0.000784714	3	384136	0.000780973	4	485436	0.000824002	16	1128656	0.00141762	10	642828	0.00155563	22	1549970	0.00141938	1.11478	1.88789	1.72255
chr12:56495763C>G	chr12	56495763	56495763	C	G	A1318G	1.88418	45	2895987	0.00155387	21	1310539	0.00160239	22	843480	0.00260824	22	728671	0.0030192	32	1290028	0.00248057	51	1907102	0.00267421	19	1140644	0.00166573	34	2290446	0.00148443	1.88418	0.67151	0.598423
chr12:56495044C>G	chr12	56495044	56495044	C	G	S1134C	1.88372	46	3691627	0.00124606	20	1530341	0.0013069	20	1047676	0.00190899	11	839727	0.00130995	9	1133343	0.000794111	35	2337740	0.00149717	20	1337003	0.00149588	36	3182738	0.0011311	1.00233	1.88372	1.42436
chr12:56486597G>C	chr12	56486597	56486597	G	C	E392D	1.88308	9	1209369	0.00074419	4	535219	0.000747358	2	352552	0.000567292	4	284226	0.00140733	6	396825	0.001512	22	795041	0.00276715	8	458105	0.00174632	6	1129551	0.000531185	1.88308	1.15498	0.351312
chr12:56486541C>G	chr12	56486541	56486541	C	G	H374D	1.88263	20	1205744	0.00165873	5	533540	0.000937137	5	351396	0.0014229	5	283402	0.00176428	12	395970	0.00303053	15	792459	0.00189284	3	456810	0.000656728	11	1127369	0.000975723	1.88263	0.216704	0.321964
chr12:56486808A>T	chr12	56486808	56486808	A	T	N408Y	1.87997	50	2250708	0.00222152	23	909772	0.00252811	15	623403	0.00240615	13	485773	0.00267615	13	650690	0.00199788	62	1399458	0.00443029	30	798733	0.00375595	52	1864869	0.0027884	1.05856	1.87997	1.39568
chr12:56494022C>G	chr12	56494022	56494022	C	G	S1065C	1.87613	19	1881343	0.00100992	8	711844	0.00112384	6	508527	0.00117988	3	383266	0.000782746	3	483413	0.000620587	6	1125645	0.000533028	4	641093	0.000623934	18	1545989	0.0011643	0.696491	1.00539	1.87613
chr12:56490833T>A	chr12	56490833	56490833	T	A	M760K	1.87601	9	1538861	0.000584848	3	616259	0.000486808	2	429037	0.00046616	3	328495	0.000913256	5	407207	0.00122788	4	973166	0.00041103	3	559023	0.000536651	13	1289357	0.00100825	1.87601	0.437056	0.821137
chr12:56490832A>G	chr12	56490832	56490832	A	G	M760V	1.8755	1	1533904	6.51931e-05	1	613662	0.000162956	NA	NA	NA	1	327199	0.000305624	NA	NA	NA	1	969783	0.000103116	NA	NA	NA	2	1284385	0.000155717	1.8755	#VALUE!	#VALUE!
chr12:56486551C>G	chr12	56486551	56486551	C	G	P377R	1.87474	10	1209903	0.000826513	12	535382	0.00224139	8	352468	0.00226971	6	284223	0.00211102	3	397466	0.000754782	8	795145	0.00100611	5	458309	0.00109097	16	1130726	0.00141502	0.941834	1.44541	1.87474
chr12:56493763C>G	chr12	56493763	56493763	C	G	L1027V	1.87399	30	3668189	0.000817842	29	1430425	0.00202737	15	1000222	0.00149967	13	796843	0.00163144	8	974693	0.000820771	28	2235040	0.00125277	20	1300288	0.00153812	39	3115549	0.00125179	0.804707	1.87399	1.52513
chr12:56481901C>G	chr12	56481901	56481901	C	G	H277D	1.86629	40	3203107	0.00124879	21	1209940	0.00173562	9	838135	0.00107381	7	673280	0.00103969	10	915880	0.00109185	32	1898827	0.00168525	22	1079648	0.0020377	26	2592306	0.00100297	0.599028	1.86629	0.918598
chr12:56495046C>G	chr12	56495046	56495046	C	G	Q1135E	1.86593	43	3682926	0.00116755	30	1526514	0.00196526	12	1045284	0.00114801	19	838199	0.00226676	12	1128679	0.00106319	46	2332878	0.00197181	14	1334254	0.00104928	63	3175661	0.00198384	1.15342	0.986913	1.86593
chr12:56488331G>A	chr12	56488331	56488331	G	A	C617Y	1.86574	2217	2728855	0.0812429	1008	1147772	0.0878223	850	781359	0.108785	72	603551	0.0119294	657	795023	0.0826391	1588	1732409	0.0916643	89	998522	0.00891317	3601	2335534	0.154183	0.135836	0.107857	1.86574
chr12:56489082T>A	chr12	56489082	56489082	T	A	L634Q	1.86347	24	169307	0.0141754	9	71214	0.012638	15	48814	0.0307289	5	40118	0.0124632	3	49380	0.00607533	19	108242	0.0175533	7	61831	0.0113212	10	139827	0.00715169	0.986174	1.86347	1.17717
chr12:56493980C>A	chr12	56493980	56493980	C	A	S1051*	1.85989	86	1893523	0.0045418	30	716143	0.00418911	16	511343	0.00312902	11	385428	0.00285397	13	487448	0.00266695	45	1132320	0.00397414	32	645132	0.00496023	42	1554827	0.00270127	0.681284	1.85989	1.01287
chr12:56493982T>G	chr12	56493982	56493982	T	G	S1052A	1.85803	13	1894713	0.00068612	5	716518	0.000697819	8	511566	0.00156383	5	385633	0.00129657	4	487800	0.000820008	11	1132959	0.000970909	4	645477	0.000619697	15	1555620	0.000964246	1.85803	0.75572	1.1759
chr12:56481663G>T	chr12	56481663	56481663	G	T	G233V	1.85678	485	3083815	0.0157273	47	1245765	0.00377278	25	842541	0.00296721	20	672058	0.00297593	21	937070	0.00224103	52	1888850	0.002753	45	1081446	0.0041611	68	2581894	0.00263373	0.78879	1.85678	1.17523
chr12:56486774C>G	chr12	56486774	56486774	C	G	Y396*	1.85612	29	2067577	0.00140261	8	820802	0.000974656	4	571209	0.000700269	2	445272	0.000449164	5	582897	0.000857784	12	1270183	0.000944746	10	723951	0.00138131	27	1695817	0.00159215	0.460843	1.61032	1.85612
chr12:56495822A>C	chr12	56495822	56495822	A	C	N1338H	1.85517	19	1691232	0.00112344	5	869116	0.000575297	3	536389	0.000559296	5	468482	0.00106728	15	888315	0.00168859	11	1195652	0.00092	7	735544	0.000951677	31	1444904	0.00214547	1.85517	0.563592	1.27057
chr12:56495824T>A	chr12	56495824	56495824	T	A	N1338K	1.85418	30	1657791	0.00180964	16	861934	0.00185629	10	530722	0.00188423	11	463908	0.00237116	17	880654	0.00193038	21	1179521	0.00178038	26	726405	0.00357927	12	1429512	0.000839447	1.27736	1.85418	0.43486
chr12:56481853C>G	chr12	56481853	56481853	C	G	Q261E	1.85344	43	3344969	0.00128551	28	1268641	0.00220709	21	878310	0.00239096	18	711276	0.00253066	16	958698	0.00166893	37	1983675	0.00186522	35	1131490	0.00309327	50	2714317	0.00184208	1.14661	1.85344	1.10375
chr12:56487554A>C	chr12	56487554	56487554	A	C	E496A	1.85295	39	1574221	0.00247742	27	617962	0.0043692	17	429565	0.00395749	13	337669	0.00384992	12	437607	0.00274219	27	954587	0.00282845	28	551059	0.00508113	39	1376821	0.00283261	0.881151	1.85295	1.03298
chr12:56491001T>A	chr12	56491001	56491001	T	A	V816E	1.85216	105	2094287	0.00501364	33	838438	0.00393589	31	581603	0.0053301	32	438964	0.00728989	32	557558	0.00573931	71	1331730	0.00533141	44	763094	0.005766	93	1785944	0.00520733	1.85216	1.00465	0.907309
chr12:56487579C>G	chr12	56487579	56487579	C	G	C504W	1.85078	31	2226159	0.00139253	14	885704	0.00158066	7	609170	0.0011491	5	480548	0.00104048	5	634501	0.000788021	15	1364828	0.00109904	5	789399	0.000633393	28	1919839	0.00145846	0.658254	0.803777	1.85078
chr12:56489450A>G	chr12	56489450	56489450	A	G	K639E	1.84999	3	2347399	0.000127801	1	920137	0.000108679	NA	NA	NA	1	497374	0.000201056	NA	NA	NA	4	1447672	0.000276306	NA	NA	NA	NA	NA	NA	1.84999	#VALUE!	#VALUE!
chr12:56482584C>G	chr12	56482584	56482584	C	G	N347K	1.84964	110	2928192	0.00375658	20	1187220	0.00168461	17	829731	0.00204886	20	641865	0.00311592	21	844644	0.00248625	55	1836277	0.00299519	21	1037673	0.00202376	66	2497946	0.00264217	1.84964	0.813979	1.06271
chr12:56478962A>G	chr12	56478962	56478962	A	G	T140A	1.84728	7	2191255	0.000319452	NA	NA	NA	NA	NA	NA	NA	NA	NA	1	680490	0.000146953	1	1304196	7.66756e-05	2	736747	0.000271464	NA	NA	NA	#VALUE!	1.84728	#VALUE!
chr12:56490625A>C	chr12	56490625	56490625	A	C	T757P	1.84372	4	2345070	0.000170571	3	927424	0.000323477	5	651786	0.000767123	3	503019	0.000596399	3	604966	0.000495896	8	1463503	0.000546634	6	839521	0.000714693	6	1970097	0.000304554	1.84372	1.44122	0.614148
chr12:56487950G>C	chr12	56487950	56487950	G	C	G561R	1.8435	33	2180947	0.0015131	11	835298	0.0013169	7	580683	0.00120548	9	456154	0.00197302	6	591822	0.00101382	23	1308448	0.00175781	14	749073	0.00186898	26	1773602	0.00146594	1.49823	1.8435	1.44596
chr12:56487580T>A	chr12	56487580	56487580	T	A	S505T	1.84306	70	2228883	0.00314059	22	886825	0.00248076	28	609910	0.00459084	22	481170	0.00457219	23	635282	0.00362044	36	1366420	0.00263462	27	790239	0.00341669	61	1921743	0.0031742	1.84306	0.943722	0.876745
chr12:56482539G>C	chr12	56482539	56482539	G	C	E332D	1.84293	16	1669684	0.000958265	7	659097	0.00106206	3	454713	0.000659757	7	357635	0.0019573	7	478745	0.00146216	7	1020024	0.000686258	8	581370	0.00137606	26	1425975	0.00182331	1.84293	0.941117	1.247
chr12:56490626C>A	chr12	56490626	56490626	C	A	T757K	1.84272	13	2342828	0.000554885	2	926346	0.000215902	NA	NA	NA	2	502705	0.000397848	4	604304	0.000661919	8	1462506	0.000547006	2	839018	0.000238374	12	1968812	0.000609505	1.84272	0.360126	0.920815
chr12:56486596A>G	chr12	56486596	56486596	A	G	E392G	1.84266	115	1209359	0.00950917	62	535221	0.011584	23	352593	0.0065231	24	284255	0.00844312	53	396871	0.0133545	99	795144	0.0124506	36	458167	0.0078574	278	1129727	0.0246077	0.728861	0.588372	1.84266
chr12:56482553G>C	chr12	56482553	56482553	G	C	G337A	1.84156	28	1989491	0.0014074	13	796109	0.00163294	8	548946	0.00145734	13	432301	0.00300716	12	574787	0.00208773	28	1227330	0.00228138	11	698493	0.00157482	20	1692091	0.00118197	1.84156	0.754321	0.566151
chr12:56481946C>T	chr12	56481946	56481946	C	T	H292Y	1.84151	10	1779559	0.000561937	1	677909	0.000147512	NA	NA	NA	1	368126	0.000271646	6	518066	0.00115815	10	1066255	0.000937862	3	608127	0.000493318	8	1452734	0.000550686	1.84151	0.425952	0.475486
chr12:56482579A>C	chr12	56482579	56482579	A	C	S346R	1.83996	58	2923232	0.00198411	29	1186086	0.00244502	31	828731	0.00374066	13	641324	0.00202706	23	843615	0.00272636	53	1833903	0.00289001	52	1036600	0.0050164	56	2495723	0.00224384	0.829056	1.83996	0.823016
chr12:56487331T>C	chr12	56487331	56487331	T	C	C493R	1.83759	23	2118639	0.0010856	1	861761	0.000116041	NA	NA	NA	1	468962	0.000213237	1	603708	0.000165643	NA	NA	NA	1	763945	0.000130899	NA	NA	NA	1.83759	0.790251	#VALUE!
chr12:56487316C>G	chr12	56487316	56487316	C	G	R488G	1.83579	83	2493972	0.00332802	8	1016134	0.000787298	12	694582	0.00172766	8	553514	0.00144531	19	711887	0.00266896	39	1560151	0.00249976	9	898654	0.0010015	21	2052570	0.00102311	1.83579	0.375239	0.383335
chr12:56490935C>G	chr12	56490935	56490935	C	G	S794C	1.83305	27	3427121	0.000787833	8	1372398	0.000582921	20	949420	0.00210655	8	748696	0.00106852	8	911934	0.000877256	18	2171356	0.000828975	7	1242126	0.00056355	29	2895558	0.00100153	1.83305	0.6424	1.14167
chr12:56477675T>G	chr12	56477675	56477675	T	G	S75A	1.83233	6	2355950	0.000254674	2	898664	0.000222553	4	612769	0.000652775	2	490449	0.00040779	NA	NA	NA	10	1412395	0.000708017	4	801687	0.000498948	3	1852174	0.000161972	1.83233	#VALUE!	#VALUE!
chr12:56487968G>C	chr12	56487968	56487968	G	C	G567R	1.83182	16	1669219	0.000958532	6	636175	0.000943137	5	441110	0.0011335	6	347292	0.00172765	3	451495	0.000664459	9	995362	0.000904194	6	571838	0.00104925	12	1355519	0.00088527	1.83182	1.5791	1.33232
chr12:56493456G>C	chr12	56493456	56493456	G	C	R955P	1.83119	32	2365602	0.00135272	21	918275	0.0022869	8	648459	0.00123369	3	510108	0.000588111	8	615715	0.0012993	20	1432177	0.00139648	20	840596	0.00237926	38	1996011	0.0019038	0.257165	1.83119	1.46525
chr12:56487949G>C	chr12	56487949	56487949	G	C	E560D	1.83088	29	2187457	0.00132574	5	836750	0.00059755	3	581844	0.000515602	5	457021	0.00109404	7	593041	0.00118036	9	1311368	0.000686306	13	750674	0.00173178	14	1777896	0.000787448	1.83088	1.46716	0.667127
chr12:56492294A>C	chr12	56492294	56492294	A	C	K876T	1.8301	21	1920550	0.00109344	9	754629	0.00119264	8	529659	0.00151041	9	412342	0.00218265	34	500960	0.00678697	26	1186390	0.00219152	14	668400	0.00209455	24	1625351	0.0014766	1.8301	0.308614	0.217565
chr12:56492344G>C	chr12	56492344	56492344	G	C	D893H	1.82915	25	1926465	0.00129771	9	755836	0.00119073	4	530656	0.000753784	9	413217	0.00217803	7	501652	0.00139539	15	1188737	0.00126184	10	669420	0.00149383	23	1628069	0.00141272	1.82915	1.07055	1.01242
chr12:56482438A>C	chr12	56482438	56482438	A	C	K329T	1.82874	3	2107276	0.000142364	1	834675	0.000119807	1	569790	0.000175503	1	456420	0.000219096	3	622348	0.000482045	NA	NA	NA	2	676182	0.000295778	1	1740211	5.74643e-05	1.82874	0.61359	0.119209
chr12:56477680C>G	chr12	56477680	56477680	C	G	F76L	1.82693	16	2268017	0.000705462	1	863070	0.000115865	2	590419	0.000338742	1	472416	0.000211678	3	728626	0.000411734	14	1359287	0.00102995	5	771578	0.000648023	8	1785870	0.000447961	1.82693	1.57389	1.08799
chr12:56488309T>C	chr12	56488309	56488309	T	C	C610R	1.82671	145	3258389	0.00445005	68	1373262	0.00495171	34	933863	0.00364079	36	725041	0.00496524	21	954427	0.00220027	84	2070052	0.00405787	45	1193117	0.00377163	112	2786586	0.00401926	1.00273	1.71417	1.82671
chr12:56490839C>G	chr12	56490839	56490839	C	G	A762G	1.82654	20	1595152	0.0012538	15	639962	0.00234389	10	444457	0.00224994	3	341443	0.000878624	6	423386	0.00141715	18	1008983	0.00178397	15	579493	0.00258847	14	1334797	0.00104885	0.374857	1.82654	0.740113
chr12:56492285C>A	chr12	56492285	56492285	C	A	T873N	1.82541	6	1911073	0.00031396	2	749752	0.000266755	NA	NA	NA	2	410731	0.000486937	6	497522	0.00120598	6	1180400	0.000508302	1	665858	0.000150182	NA	NA	NA	1.82541	0.124532	#VALUE!
chr12:56487153G>C	chr12	56487153	56487153	G	C	M433I	1.82467	17	2150811	0.0007904	6	856017	0.000700921	10	592006	0.00168917	6	469136	0.00127895	11	612306	0.00179649	12	1332531	0.000900542	10	762229	0.00131194	21	1839590	0.00114156	1.82467	0.730282	0.635439
chr12:56482439A>T	chr12	56482439	56482439	A	T	K329N	1.82385	2	2080075	9.61504e-05	1	824606	0.00012127	3	562761	0.000533086	1	452124	0.000221178	NA	NA	NA	NA	NA	NA	NA	NA	NA	1	1720006	5.81393e-05	1.82385	#VALUE!	#VALUE!
chr12:56487960C>A	chr12	56487960	56487960	C	A	T564K	1.82276	83	2122523	0.00391044	9	815082	0.00110418	18	566741	0.00317605	9	447168	0.00201267	21	577952	0.00363352	34	1275718	0.00266517	16	733480	0.00218138	44	1731769	0.00254075	1.82276	0.60035	0.699254
chr12:56492358T>G	chr12	56492358	56492358	T	G	Y897*	1.82255	3	1904575	0.000157515	1	745935	0.00013406	2	524473	0.000381335	1	409282	0.00024433	1	494710	0.000202139	NA	NA	NA	NA	NA	NA	NA	NA	NA	1.82255	#VALUE!	#VALUE!
chr12:56482416C>G	chr12	56482416	56482416	C	G	P322A	1.82074	36	2764652	0.00130215	18	1078582	0.00166886	16	742030	0.00215625	2	592691	0.000337444	8	800310	0.000999613	32	1676470	0.00190877	16	969306	0.00165067	41	2252700	0.00182004	0.202201	1.65131	1.82074
chr12:56477648G>C	chr12	56477648	56477648	G	C	V66L	1.81892	59	2973935	0.0019839	18	1153160	0.00156093	20	784827	0.00254833	18	633979	0.00283921	25	993758	0.0025157	44	1793019	0.00245396	20	1018914	0.00196287	47	2337294	0.00201087	1.81892	0.780249	0.799328
chr12:56492689T>C	chr12	56492689	56492689	T	C	C947R	1.81866	NA	NA	NA	1	693121	0.000144275	NA	NA	NA	1	381117	0.000262387	NA	NA	NA	NA	NA	NA	1	610982	0.000163671	NA	NA	NA	1.81866	#VALUE!	#VALUE!
chr12:56477562G>C	chr12	56477562	56477562	G	C	S37T	1.81752	49	2275337	0.00215353	16	922230	0.00173493	12	616203	0.00194741	16	507411	0.00315326	15	824757	0.00181872	20	1404560	0.00142393	9	800230	0.00112468	37	1797178	0.00205878	1.81752	0.61839	1.132
chr12:56481941G>A	chr12	56481941	56481941	G	A	C290Y	1.81445	109	1848918	0.00589534	56	703750	0.00795737	27	481293	0.00560989	17	379446	0.00448022	17	536862	0.00316655	67	1104624	0.00606541	27	626885	0.00430701	86	1496809	0.00574556	0.563027	1.36016	1.81445
chr12:56495145G>T	chr12	56495145	56495145	G	T	G1168C	1.8138	6	2051915	0.00029241	1	847698	0.000117967	2	578672	0.000345619	1	467359	0.000213968	NA	NA	NA	1	1300481	7.68946e-05	NA	NA	NA	1	1767280	5.65841e-05	1.8138	#VALUE!	#VALUE!
chr12:56474106C>G	chr12	56474106	56474106	C	G	Q8E	1.81221	7	971181	0.000720772	2	516164	0.000387474	1	316255	0.000316201	2	284826	0.000702183	10	539926	0.00185211	2	681645	0.000293408	4	422817	0.000946036	5	818948	0.000610539	1.81221	0.510789	0.329646
chr12:56474151G>C	chr12	56474151	56474151	G	C	G23R	1.81212	15	960479	0.00156172	11	512801	0.00214508	5	313997	0.00159237	11	282984	0.00388715	11	535094	0.00205571	19	676331	0.00280928	10	419370	0.00238453	22	811931	0.00270959	1.81212	1.15995	1.31808
chr12:56474143C>G	chr12	56474143	56474143	C	G	S20C	1.81146	5	967673	0.000516703	2	514423	0.000388785	2	315279	0.000634359	2	283982	0.00070427	5	537085	0.000930951	4	679375	0.000588776	1	421120	0.000237462	2	816231	0.000245029	1.81146	0.255075	0.263202
chr12:56474098A>C	chr12	56474098	56474098	A	C	D5A	1.81119	10	954644	0.00104751	4	511694	0.000781717	5	313002	0.00159743	4	282518	0.00141584	7	534673	0.00130921	3	673889	0.000445177	3	418611	0.000716656	9	808435	0.00111326	1.81119	0.547395	0.85033
chr12:56477561A>C	chr12	56477561	56477561	A	C	S37R	1.80903	3	2259586	0.000132768	4	913869	0.000437699	1	613325	0.000163046	4	505170	0.000791813	5	815024	0.000613479	10	1394570	0.000717067	4	794461	0.000503486	11	1785073	0.000616221	1.80903	0.820706	1.00447
chr12:56481388G>T	chr12	56481388	56481388	G	T	G192V	1.80854	181	1474092	0.0122787	18	672683	0.00267585	25	433219	0.00577075	18	371948	0.00483939	30	526336	0.00569978	45	963243	0.00467172	32	557063	0.00574441	48	1282152	0.00374371	1.80854	1.00783	0.656816
chr12:56481399G>C	chr12	56481399	56481399	G	C	G196R	1.8084	12	1474789	0.000813676	2	672913	0.000297215	NA	NA	NA	2	372104	0.000537484	7	526456	0.00132965	6	963634	0.000622643	3	557219	0.000538388	7	1282709	0.00054572	1.8084	0.404911	0.410425
chr12:56487131G>A	chr12	56487131	56487131	G	A	R426Q	1.80814	9	1761633	0.00051089	1	703652	0.000142116	1	489219	0.000204407	1	389157	0.000256966	2	504954	0.000396076	2	1101150	0.000181628	NA	NA	NA	NA	NA	NA	1.80814	#VALUE!	#VALUE!
chr12:56487131G>T	chr12	56487131	56487131	G	T	R426L	1.80814	30	1761633	0.00170297	1	703652	0.000142116	2	489219	0.000408815	1	389157	0.000256966	5	504954	0.000990189	3	1101150	0.000272442	NA	NA	NA	NA	NA	NA	1.80814	#VALUE!	#VALUE!
chr12:56482368C>G	chr12	56482368	56482368	C	G	P306A	1.80813	49	2975899	0.00164656	12	1163246	0.0010316	12	799265	0.00150138	12	643342	0.00186526	19	866442	0.00219288	26	1805150	0.00144032	16	1041546	0.00153618	41	2419329	0.00169468	1.80813	0.700531	0.772814
chr12:56481406G>C	chr12	56481406	56481406	G	C	G198A	1.80796	4	1472952	0.000271563	5	671876	0.000744185	5	432792	0.00115529	5	371622	0.00134545	4	525363	0.000761378	4	962301	0.00041567	3	556356	0.000539223	2	1281005	0.000156127	1.80796	0.70822	0.205059
chr12:56481375G>C	chr12	56481375	56481375	G	C	E188Q	1.80789	10	1469210	0.000680638	6	670278	0.000895151	2	431842	0.000463132	6	370752	0.00161833	5	524326	0.000953605	5	960137	0.000520759	5	555086	0.000900761	4	1278183	0.000312944	1.80789	0.944585	0.32817
chr12:56481377G>C	chr12	56481377	56481377	G	C	E188D	1.80787	10	1471265	0.000679687	2	670890	0.000298111	5	432270	0.00115668	2	371094	0.000538947	16	524862	0.00304842	23	961202	0.00239284	1	555630	0.000179976	2	1279584	0.000156301	1.80787	0.0590391	0.0512727
chr12:56474158C>G	chr12	56474158	56474158	C	G	S25C	1.80776	3	954165	0.000314411	1	510773	0.000195782	1	313332	0.00031915	1	282545	0.000353926	NA	NA	NA	3	675022	0.00044443	1	418692	0.000238839	NA	NA	NA	1.80776	#VALUE!	#VALUE!
chr12:56491716G>A	chr12	56491716	56491716	G	A	E870K	1.80663	41	1934907	0.00211896	175	749572	0.0233467	119	530312	0.0224396	9	419903	0.00214335	137	498097	0.0275047	236	1195012	0.0197488	9	686653	0.00131071	779	1567692	0.0496909	0.0918055	0.0476539	1.80663
chr12:56489502T>G	chr12	56489502	56489502	T	G	F656C	1.80325	46	3270857	0.00140636	12	1282789	0.000935462	14	894178	0.00156568	6	698839	0.000858567	4	837062	0.000477862	12	2016047	0.000595224	10	1160492	0.000861703	16	2699897	0.000592615	0.9178	1.80325	1.24014
chr12:56490288G>T	chr12	56490288	56490288	G	T	S686I	1.80123	4	2152127	0.000185863	1	826114	0.000121049	1	591612	0.00016903	1	458638	0.000218037	2	530929	0.000376698	NA	NA	NA	NA	NA	NA	1	1785130	5.60183e-05	1.80123	#VALUE!	0.148709
chr12:56478819A>T	chr12	56478819	56478819	A	T	N92I	1.80116	120	3151574	0.00380762	24	1183947	0.00202712	22	816518	0.00269437	24	657324	0.00365117	29	994149	0.00291707	45	1864533	0.00241347	31	1048488	0.00295664	60	2452317	0.00244667	1.80116	1.01357	0.838741
chr12:56493454T>G	chr12	56493454	56493454	T	G	I954M	1.79777	17	2358452	0.000720812	8	915168	0.000874156	11	646191	0.00170228	8	509058	0.00157153	16	613521	0.0026079	13	1427511	0.000910676	5	838742	0.000596131	20	1991769	0.00100413	1.79777	0.228587	0.385035
chr12:56489543C>G	chr12	56489543	56489543	C	G	R670G	1.7956	31	2597233	0.00119358	17	1016191	0.00167291	6	709092	0.000846153	10	548828	0.00182206	6	658980	0.000910498	15	1598526	0.000938364	15	917494	0.00163489	23	2129444	0.00108009	1.08916	1.7956	1.18627
chr12:56487175C>G	chr12	56487175	56487175	C	G	L441V	1.79488	29	2487713	0.00116573	9	995301	0.000904249	8	685925	0.00116631	8	544933	0.00146807	9	714333	0.00125992	21	1544716	0.00135947	20	884406	0.0022614	27	2116483	0.0012757	1.62352	1.79488	1.01253
chr12:56478833C>G	chr12	56478833	56478833	C	G	L97V	1.79297	26	3591706	0.00072389	7	1360796	0.000514405	7	938713	0.000745702	7	758962	0.000922312	8	1138246	0.000702836	14	2136164	0.00065538	5	1203224	0.00041555	15	2815236	0.000532815	1.79297	0.591248	0.758093
chr12:56488292C>A	chr12	56488292	56488292	C	A	P604Q	1.78866	467	3650117	0.0127941	53	1541361	0.00343852	53	1044695	0.00507325	50	812962	0.00615035	109	1074434	0.0101449	116	2321348	0.0049971	85	1345297	0.00631831	149	3122556	0.00477173	1.78866	0.622808	0.470359
chr12:56493767G>C	chr12	56493767	56493767	G	C	G1028A	1.78814	45	3313116	0.00135824	15	1305067	0.00114937	11	908779	0.00121042	15	729848	0.00205522	12	892198	0.00134499	28	2031803	0.00137809	14	1184327	0.00118211	46	2824904	0.00162837	1.78814	0.878894	1.21069
chr12:56490576C>G	chr12	56490576	56490576	C	G	C740W	1.78791	51	2477728	0.00205834	18	1018675	0.001767	13	694386	0.00187216	17	538105	0.00315923	13	670070	0.0019401	35	1583081	0.00221088	19	913245	0.00208049	48	2117851	0.00226645	1.78791	1.07237	1.16821
chr12:56482410T>G	chr12	56482410	56482410	T	G	C320G	1.78466	77	2876365	0.00267699	75	1122653	0.0066806	39	771366	0.00505597	26	617663	0.00420942	26	833924	0.00311779	64	1742933	0.00367197	56	1006437	0.00556418	68	2337308	0.00290933	0.630095	1.78466	0.933138
chr12:56492571C>G	chr12	56492571	56492571	C	G	F907L	1.78254	19	2200204	0.000863556	11	892839	0.00123203	7	614888	0.00113842	6	487420	0.00123097	5	597961	0.000836175	14	1369595	0.0010222	11	808262	0.00136094	29	1945634	0.00149052	0.999145	1.62758	1.78254
chr12:56487677A>C	chr12	56487677	56487677	A	C	N537T	1.78247	6	2007021	0.000298951	6	806176	0.000744254	7	539462	0.00129759	NA	NA	NA	5	588898	0.000849043	7	1240158	0.000564444	11	726844	0.00151339	12	1659061	0.000723301	#VALUE!	1.78247	0.851901
chr12:56494865C>G	chr12	56494865	56494865	C	G	S1074R	1.78231	39	2316698	0.00168343	24	956618	0.00250884	15	663312	0.00226138	10	530424	0.00188528	10	662442	0.00150957	28	1473958	0.00189965	23	854855	0.00269051	45	2023416	0.00222396	0.751457	1.78231	1.47325
chr12:56488320C>G	chr12	56488320	56488320	C	G	C613W	1.78089	41	3008884	0.00136263	16	1260975	0.00126886	17	858798	0.00197951	15	663804	0.0022597	10	874420	0.00114362	27	1905794	0.00141673	14	1098059	0.00127498	48	2568965	0.00186846	1.78089	1.11487	1.63382
chr12:56493493G>C	chr12	56493493	56493493	G	C	R967S	1.78033	39	2374046	0.00164277	19	921118	0.00206271	9	650682	0.00138316	7	511524	0.00136846	7	618382	0.00113199	30	1436763	0.00208803	17	843541	0.00201531	26	2002075	0.00129865	0.663428	1.78033	1.14723
chr12:56486833C>A	chr12	56486833	56486833	C	A	T416K	1.78012	67	2245984	0.0029831	35	907602	0.00385632	18	622004	0.00289387	15	484736	0.00309447	16	648393	0.00246764	57	1396229	0.00408242	35	796779	0.00439269	73	1860735	0.00392318	0.802442	1.78012	1.58985
chr12:56489048G>C	chr12	56489048	56489048	G	C	G623R	1.77877	3	170339	0.00176119	2	71695	0.00278959	NA	NA	NA	2	40306	0.00496204	NA	NA	NA	2	108994	0.00183496	2	62280	0.0032113	1	140670	0.000710884	1.77877	#VALUE!	#VALUE!
chr12:56489045A>G	chr12	56489045	56489045	A	G	K622E	1.77776	9	169792	0.0053006	1	71448	0.00139962	2	48968	0.0040843	1	40190	0.00248818	1	49368	0.0020256	4	108645	0.00368172	1	62098	0.00161036	3	140201	0.00213979	1.77776	0.795001	1.05637
chr12:56489045A>C	chr12	56489045	56489045	A	C	K622Q	1.77776	1	169792	0.000588956	1	71448	0.00139962	2	48968	0.0040843	1	40190	0.00248818	2	49368	0.00405121	2	108645	0.00184086	1	62098	0.00161036	NA	NA	NA	1.77776	0.397501	#VALUE!
chr12:56489073G>C	chr12	56489073	56489073	G	C	G631A	1.77557	3	172209	0.00174207	1	72319	0.00138276	NA	NA	NA	1	40730	0.00245519	NA	NA	NA	1	110087	0.000908372	NA	NA	NA	NA	NA	NA	1.77557	#VALUE!	#VALUE!
chr12:56489076A>C	chr12	56489076	56489076	A	C	Q632P	1.77477	5	170626	0.00293039	1	71770	0.00139334	3	49223	0.00609471	1	40439	0.00247286	1	49749	0.00201009	3	109141	0.00274874	2	62353	0.00320754	5	140936	0.00354771	1.77477	1.59572	1.76495
chr12:56488336C>A	chr12	56488336	56488336	C	A	Q619K	1.77125	343	2656011	0.0129141	97	1117259	0.00868196	93	760502	0.0122288	29	587282	0.004938	31	773233	0.00400914	95	1686254	0.00563379	69	971667	0.0071012	86	2273850	0.00378213	0.568766	1.77125	0.943377
chr12:56487557G>C	chr12	56487557	56487557	G	C	G497A	1.77094	19	1685942	0.00112697	13	666276	0.00195114	3	462582	0.000648534	8	365391	0.00218944	6	473257	0.00126781	21	1027346	0.0020441	7	593771	0.00117891	33	1469794	0.00224521	1.12213	0.929876	1.77094
chr12:56494899C>G	chr12	56494899	56494899	C	G	P1086A	1.76953	35	3410111	0.00102636	33	1379112	0.00239284	18	967285	0.00186088	13	766114	0.00169688	10	945514	0.00105763	41	2136245	0.00191926	23	1228959	0.0018715	48	2942244	0.00163141	0.709146	1.76953	1.54252
chr12:56487968G>T	chr12	56487968	56487968	G	T	G567C	1.76532	154	1669219	0.00922587	33	636175	0.00518725	11	441110	0.00249371	11	347292	0.00316736	10	451495	0.00221486	29	995362	0.00291351	20	571838	0.00349749	53	1355519	0.00390994	0.610605	1.5791	1.76532
chr12:56488294G>C	chr12	56488294	56488294	G	C	D605H	1.7614	35	3629037	0.000964443	14	1532767	0.000913381	21	1038747	0.00202167	13	808042	0.00160883	20	1068072	0.00187253	31	2307896	0.00134321	12	1337444	0.000897234	40	3104513	0.00128845	1.7614	0.479155	0.688077
chr12:56489072G>C	chr12	56489072	56489072	G	C	G631R	1.76012	1	172206	0.0005807	2	72319	0.00276552	NA	NA	NA	NA	NA	NA	1	50078	0.00199688	1	110087	0.000908372	1	62867	0.00159066	5	142257	0.00351477	#VALUE!	0.796571	1.76012
chr12:56482588G>T	chr12	56482588	56482588	G	T	D349Y	1.75839	120	2927071	0.00409966	57	1186597	0.00480365	22	829346	0.00265269	38	641566	0.00592301	25	844218	0.00296132	70	1835405	0.00381387	54	1037037	0.00520714	76	2496939	0.00304373	1.23302	1.75839	1.02783
chr12:56486815G>T	chr12	56486815	56486815	G	T	S410I	1.75837	71	2250289	0.00315515	25	909412	0.00274903	23	623117	0.00369112	14	485600	0.00288303	19	650609	0.00292034	49	1399077	0.00350231	41	798438	0.00513503	50	1864306	0.00268196	1.04875	1.75837	0.918373
chr12:56486584G>C	chr12	56486584	56486584	G	C	R388P	1.75773	22	1215369	0.00181015	12	537294	0.00223341	6	353944	0.00169518	2	285221	0.000701211	4	398824	0.00100295	17	798485	0.00212903	8	459951	0.00173932	20	1134486	0.00176291	0.313964	1.7342	1.75773
chr12:56487925C>G	chr12	56487925	56487925	C	G	C552W	1.75757	33	2187020	0.0015089	13	837084	0.00155301	8	581771	0.00137511	10	457092	0.00218774	9	593846	0.00151554	27	1311332	0.00205898	20	750841	0.00266368	39	1777829	0.00219369	1.40871	1.75757	1.44746
chr12:56482541G>C	chr12	56482541	56482541	G	C	G333A	1.7573	31	1789318	0.0017325	11	706434	0.00155712	12	488939	0.00245429	5	383545	0.00130363	7	510403	0.00137147	14	1094009	0.0012797	15	622388	0.00241007	20	1523785	0.00131252	0.837206	1.7573	0.957021
chr12:56487137T>G	chr12	56487137	56487137	T	G	F428C	1.75628	11	1901689	0.000578433	10	761234	0.00131366	5	527112	0.000948565	4	420423	0.000951423	3	546087	0.000549363	9	1186885	0.000758287	6	680116	0.000882202	15	1554672	0.000964834	0.724255	1.60586	1.75628
chr12:56474155A>T	chr12	56474155	56474155	A	T	N24I	1.75315	20	958683	0.0020862	16	512205	0.00312375	1	313664	0.000318812	7	282706	0.00247607	8	534203	0.00149756	4	675617	0.000592051	11	418976	0.00262545	9	810948	0.00110981	0.79266	1.75315	0.741081
chr12:56493802C>G	chr12	56493802	56493802	C	G	R1040G	1.75298	21	2088231	0.00100564	7	823926	0.000849591	5	579803	0.000862362	7	470014	0.00148932	8	564457	0.00141729	11	1287390	0.000854442	12	748831	0.0016025	18	1791862	0.00100454	1.75298	1.13068	0.708776
chr12:56489481T>A	chr12	56489481	56489481	T	A	I649K	1.75117	129	3031294	0.00425561	41	1181590	0.0034699	28	825778	0.00339074	39	641829	0.00607638	52	769517	0.00675749	123	1860341	0.00661169	34	1070064	0.00317738	97	2500143	0.00387978	1.75117	0.470202	0.574145
chr12:56492295G>C	chr12	56492295	56492295	G	C	K876N	1.74885	31	1921255	0.00161353	15	755039	0.00198665	8	529887	0.00150976	8	412532	0.00193924	6	501215	0.00119709	18	1186815	0.00151666	14	668728	0.00209353	26	1626005	0.00159901	0.976136	1.74885	1.33575
chr12:56495013C>G	chr12	56495013	56495013	C	G	P1124A	1.74564	47	4146651	0.00113344	25	1683678	0.00148484	18	1166956	0.00154247	24	925927	0.002592	25	1229409	0.0020335	50	2584029	0.00193496	25	1471304	0.00169917	47	3542662	0.00132669	1.74564	0.835591	0.652416
chr12:56482577C>A	chr12	56482577	56482577	C	A	S345*	1.74541	299	2914654	0.0102585	73	1183076	0.00617036	45	826763	0.00544291	40	640435	0.00624575	34	841435	0.00404072	112	1829670	0.00612132	73	1035066	0.00705269	115	2492640	0.00461358	1.01222	1.74541	1.14177
chr12:56487156G>C	chr12	56487156	56487156	G	C	K434N	1.7427	21	2201458	0.000953913	9	876540	0.00102676	7	606223	0.00115469	5	480655	0.00104025	6	627397	0.000956332	14	1364076	0.00102634	13	780033	0.0016666	11	1881592	0.000584611	1.01313	1.7427	0.611306
chr12:56491716G>C	chr12	56491716	56491716	G	C	E870Q	1.74096	24	1934907	0.00124037	9	749572	0.00120069	10	530312	0.00188568	6	419903	0.0014289	5	498097	0.00100382	12	1195012	0.00100417	12	686653	0.00174761	21	1567692	0.00133955	1.19007	1.74096	1.33445
chr12:56486787T>G	chr12	56486787	56486787	T	G	S401A	1.74063	23	2245061	0.00102447	28	907016	0.00308705	20	621790	0.00321652	12	484578	0.00247638	7	647841	0.00108051	28	1395922	0.00200584	13	796715	0.0016317	35	1860936	0.00188077	0.802185	1.51012	1.74063
chr12:56487322C>G	chr12	56487322	56487322	C	G	R490G	1.73898	26	2406093	0.00108059	12	977350	0.00122781	10	669476	0.00149371	8	533748	0.00149883	5	683124	0.000731932	18	1500733	0.00119941	11	864228	0.00127281	23	1977322	0.00116319	1.22074	1.73898	1.58921
chr12:56490964G>C	chr12	56490964	56490964	G	C	G804R	1.73577	48	2992208	0.00160417	20	1178511	0.00169706	13	828625	0.00156886	11	641841	0.00171382	13	781150	0.00166421	35	1878726	0.00186296	31	1073150	0.00288869	58	2513922	0.00230715	1.00988	1.73577	1.38633
chr12:56486567G>C	chr12	56486567	56486567	G	C	E382D	1.73409	12	1217056	0.000985986	6	537950	0.00111535	4	354386	0.00112871	3	285544	0.00105063	4	399347	0.00100164	10	799505	0.00125077	8	460585	0.00173692	12	1136009	0.00105633	0.941974	1.73409	1.05461
chr12:56495325C>G	chr12	56495325	56495325	C	G	S1172C	1.73044	25	2396444	0.00104321	8	942416	0.000848882	15	658333	0.00227848	8	544610	0.00146894	14	729467	0.00191921	28	1462305	0.00191479	7	835971	0.00083735	27	1935070	0.0013953	1.73044	0.436299	0.727017
chr12:56487334G>T	chr12	56487334	56487334	G	T	V494L	1.72853	1	2088316	4.78855e-05	NA	NA	NA	1	583343	0.000171426	NA	NA	NA	1	593788	0.00016841	3	1304661	0.000229945	2	754811	0.000264967	5	1717609	0.000291102	#VALUE!	1.57334	1.72853
chr12:56495054C>G	chr12	56495054	56495054	C	G	H1137Q	1.72804	53	3947966	0.00134246	20	1622442	0.00123271	16	1116183	0.00143346	19	891945	0.00213018	25	1200952	0.00208168	35	2490963	0.00140508	35	1425381	0.00245548	62	3396791	0.00182525	1.72804	1.17957	0.876816
chr12:56495649G>C	chr12	56495649	56495649	G	C	G1280A	1.72657	42	3996704	0.00105087	10	1490447	0.00067094	9	1024767	0.000878248	10	863240	0.00115843	16	1359469	0.00117693	23	2410719	0.000954072	13	1401680	0.000927458	21	1047984	0.00200385	1.72657	0.788032	1.70261
chr12:56492572G>C	chr12	56492572	56492572	G	C	G908R	1.72588	21	2201027	0.0009541	7	893156	0.000783738	8	615300	0.00130018	4	487750	0.000820092	6	598262	0.00100291	12	1370494	0.000875597	14	808830	0.0017309	30	1946921	0.00154089	1.04639	1.72588	1.53643
chr12:56491696A>C	chr12	56491696	56491696	A	C	D863A	1.72558	19	2606725	0.000728884	72	1000141	0.00719898	64	712791	0.00897879	6	559609	0.00107218	5	663539	0.000753535	13	1608167	0.000808374	12	922872	0.00130029	23	2116048	0.00108693	0.148934	1.72558	1.44244
chr12:56495315A>C	chr12	56495315	56495315	A	C	T1169P	1.72496	2	2241069	8.92431e-05	1	879208	0.000113739	1	616149	0.000162298	1	509697	0.000196195	3	680318	0.00044097	2	1366775	0.00014633	NA	NA	NA	4	1814160	0.000220488	1.72496	#VALUE!	0.500006
chr12:56477619G>C	chr12	56477619	56477619	G	C	C56S	1.72199	62	3535538	0.00175362	50	1387521	0.00360355	24	943963	0.00254247	8	770146	0.00103876	19	1215682	0.00156291	43	2152845	0.00199736	33	1226168	0.00269131	57	2784866	0.00204678	0.288261	1.72199	1.30959
chr12:56492591G>C	chr12	56492591	56492591	G	C	G914A	1.7185	66	2995198	0.00220353	32	1203913	0.002658	19	834579	0.0022766	11	658789	0.00166973	12	802431	0.00149546	27	1854485	0.00145593	28	1089522	0.00256993	54	2597606	0.00207884	0.628191	1.7185	1.3901
chr12:56495759G>T	chr12	56495759	56495759	G	T	E1317*	1.71844	201	3148996	0.00638299	24	1402824	0.00171083	17	908157	0.00187192	23	782323	0.00293996	29	1372567	0.00211283	52	2060509	0.00252365	30	1228631	0.00244174	61	2467422	0.00247222	1.71844	1.15567	1.1701
chr12:56493679A>T	chr12	56493679	56493679	A	T	K999*	1.71754	186	3565373	0.00521685	82	1392531	0.00588856	77	965649	0.00797391	43	765578	0.00561667	44	942401	0.00466893	132	2166542	0.00609266	101	1259498	0.00801907	177	2999305	0.00590137	0.953828	1.71754	1.26397
chr12:56478797G>C	chr12	56478797	56478797	G	C	G85R	1.7167	35	2689162	0.00130152	22	1020067	0.00215672	6	701711	0.000855053	14	567226	0.00246815	10	859235	0.00116383	26	1601628	0.00162335	18	900927	0.00199794	30	2098848	0.00142936	1.1444	1.7167	1.22815
chr12:56494857T>G	chr12	56494857	56494857	T	G	S1072A	1.71391	28	2191781	0.0012775	20	907665	0.00220346	19	628982	0.00302075	19	503107	0.00377653	14	630502	0.00222045	33	1399054	0.00235874	12	812609	0.00147672	20	1920415	0.00104144	1.71391	0.665056	0.469022
chr12:56491671G>C	chr12	56491671	56491671	G	C	V855L	1.71306	26	3050057	0.000852443	11	1164462	0.000944642	8	827717	0.000966514	9	652033	0.0013803	8	772952	0.00103499	19	1869744	0.00101618	19	1071629	0.001773	37	2465575	0.00150066	1.46119	1.71306	1.44993
chr12:56489516G>C	chr12	56489516	56489516	G	C	G661R	1.70993	34	3254061	0.00104485	12	1269291	0.00094541	9	886975	0.00101468	11	685281	0.00160518	7	819957	0.000853703	24	1998578	0.00120085	16	1147285	0.0013946	39	2671646	0.00145977	1.69787	1.63358	1.70993
chr12:56493671C>G	chr12	56493671	56493671	C	G	T996R	1.70965	51	3473160	0.0014684	16	1354632	0.00118113	14	938975	0.00149099	15	742822	0.00201933	16	915355	0.00174796	28	2107529	0.00132857	26	1225067	0.00212233	55	2917557	0.00188514	1.70965	1.21418	1.07848
chr12:56488329C>G	chr12	56488329	56488329	C	G	N616K	1.7081	31	2803505	0.00110576	14	1180372	0.00118607	6	803109	0.000747097	6	621544	0.000965338	7	818388	0.00085534	26	1781160	0.00145972	15	1026687	0.00146101	34	2400628	0.0014163	0.813898	1.7081	1.65583
chr12:56495686G>C	chr12	56495686	56495686	G	C	M1292I	1.70766	22	3547520	0.000620152	7	1286894	0.000543945	7	893345	0.000783572	7	753602	0.000928872	8	1169266	0.00068419	10	2102687	0.000475582	13	1205141	0.00107871	7	2047062	0.000341953	1.70766	1.57663	0.499793
chr12:56495833A>C	chr12	56495833	56495833	A	C	R1341S	1.70629	11	1319041	0.000833939	17	724887	0.00234519	16	436109	0.00366881	7	384261	0.00182168	10	760108	0.0013156	24	968744	0.00247743	9	605815	0.0014856	26	1158235	0.00224479	0.776771	1.12922	1.70629
chr12:56495672G>C	chr12	56495672	56495672	G	C	G1288R	1.70593	26	3670464	0.000708357	6	1334471	0.000449616	2	926380	0.000215894	6	782253	0.000767015	8	1209943	0.000661188	17	2181207	0.000779385	4	1256760	0.000318279	4	973666	0.000410818	1.70593	0.481374	0.621334
chr12:56474152G>C	chr12	56474152	56474152	G	C	G23A	1.7056	31	960252	0.00322832	17	512748	0.00331547	16	313953	0.0050963	16	282942	0.00565487	14	534997	0.00261684	17	676219	0.00251398	8	419326	0.00190782	24	811810	0.00295636	1.7056	0.729057	1.12974
chr12:56495673G>C	chr12	56495673	56495673	G	C	G1288A	1.70377	24	3674073	0.000653226	9	1332681	0.00067533	12	925692	0.00129633	9	782194	0.00115061	17	1210321	0.00140459	23	2180489	0.00105481	12	1256578	0.000954975	9	983943	0.000914687	1.70377	0.679897	0.651215
chr12:56478791G>C	chr12	56478791	56478791	G	C	V83L	1.69946	30	2392535	0.0012539	10	902023	0.00110862	6	622000	0.00096463	6	500755	0.00119819	9	764118	0.00117783	10	1421894	0.000703287	16	799330	0.00200168	18	1861034	0.000967204	1.0808	1.69946	0.821176
chr12:56487553G>C	chr12	56487553	56487553	G	C	E496Q	1.69458	16	1571698	0.00101801	6	617173	0.000972175	5	429027	0.00116543	1	337252	0.000296514	3	436984	0.000686524	10	953275	0.00104902	5	550336	0.000908536	16	1375311	0.00116337	0.305001	1.32339	1.69458
chr12:56491672T>G	chr12	56491672	56491672	T	G	V855G	1.69351	32	2995337	0.00106833	19	1143066	0.0016622	17	812952	0.00209114	18	639445	0.00281494	45	758283	0.00593446	87	1836191	0.00473807	23	1052750	0.00218475	36	2423229	0.00148562	1.69351	0.368147	0.250338
chr12:56487216C>G	chr12	56487216	56487216	C	G	I454M	1.69218	43	3310571	0.00129887	17	1342244	0.00126654	13	919842	0.00141329	7	731001	0.000957591	8	955569	0.000837198	23	2076555	0.0011076	16	1191296	0.00134308	40	2823482	0.00141669	0.756071	1.60425	1.69218
chr12:56488231C>A	chr12	56488231	56488231	C	A	H584N	1.6905	507	2911505	0.0174137	38	1219569	0.00311585	31	824137	0.00376151	34	645485	0.00526736	39	866328	0.00450176	74	1842643	0.00401597	39	1073246	0.00363384	74	2485940	0.00297674	1.6905	0.807204	0.66124
chr12:56490622G>C	chr12	56490622	56490622	G	C	V756L	1.68937	35	2373186	0.00147481	12	939034	0.00127791	9	659643	0.00136437	11	509529	0.00215886	14	612892	0.00228425	25	1481313	0.00168769	19	849995	0.00223531	31	1993386	0.00155514	1.68937	0.978573	0.68081
chr12:56495745C>A	chr12	56495745	56495745	C	A	T1312N	1.68726	103	3302995	0.00311838	38	1472252	0.00258108	24	956934	0.00250801	27	826953	0.003265	27	1433272	0.0018838	39	2167682	0.00179916	41	1289933	0.00317846	71	2728242	0.00260241	1.26497	1.68726	1.38147
chr12:56495339C>G	chr12	56495339	56495339	C	G	L1177V	1.6864	30	2819493	0.00106402	15	1116526	0.00134345	8	778947	0.00102703	9	642761	0.00140021	8	860148	0.000930072	22	1727666	0.00127339	10	986769	0.00101341	36	2295220	0.00156848	1.04225	1.0896	1.6864
chr12:56478834T>G	chr12	56478834	56478834	T	G	L97R	1.68628	222	3591941	0.0061805	83	1360905	0.00609888	73	938782	0.00777603	57	759003	0.00750985	92	1138285	0.00808233	151	2136261	0.00706842	164	1203307	0.0136291	265	2815344	0.0094127	1.23135	1.68628	1.1646
chr12:56486813C>G	chr12	56486813	56486813	C	G	F409L	1.68543	29	2250702	0.00128849	10	909569	0.00109942	9	623275	0.00144399	9	485698	0.001853	6	650730	0.000922041	19	1399375	0.00135775	12	798600	0.00150263	20	1864686	0.00107257	1.68543	1.62968	1.16325
chr12:56487920T>A	chr12	56487920	56487920	T	A	S551T	1.68481	80	2187429	0.00365726	25	837146	0.00298634	15	581815	0.00257814	23	457127	0.00503142	17	593905	0.00286241	43	1311504	0.00327868	19	750930	0.0025302	56	1778044	0.00314953	1.68481	0.883939	1.10031
chr12:56493522T>A	chr12	56493522	56493522	T	A	V977D	1.68401	95	2101211	0.0045212	34	812346	0.00418541	22	577189	0.00381158	32	454011	0.00704829	37	544330	0.00679735	66	1271298	0.00519154	35	727725	0.00480951	68	1698396	0.00400378	1.68401	0.707557	0.589021
chr12:56487327A>C	chr12	56487327	56487327	A	C	R491S	1.68226	24	2284118	0.00105073	22	928683	0.00236895	8	635791	0.00125828	11	506168	0.00217319	8	648529	0.00123356	23	1427198	0.00161155	17	821467	0.00206947	39	1879364	0.00207517	0.917366	1.67764	1.68226
chr12:56490304C>G	chr12	56490304	56490304	C	G	D691E	1.67794	128	2430848	0.00526565	15	932363	0.00160882	11	667818	0.00164716	14	518614	0.0026995	18	601491	0.00299256	14	1486390	0.000941879	13	853153	0.00152376	24	2005086	0.00119696	1.67794	0.509182	0.399977
chr12:56492326A>C	chr12	56492326	56492326	A	C	K887Q	1.67666	18	1931517	0.00093191	12	757407	0.00158435	9	531983	0.00169178	11	414092	0.00265641	7	502901	0.00139192	16	1192050	0.00134223	13	671482	0.00193602	17	1632759	0.00104118	1.67666	1.39089	0.748017
chr12:56488264G>C	chr12	56488264	56488264	G	C	G595R	1.67285	47	3624575	0.0012967	16	1521565	0.00105155	13	1026504	0.00126643	14	795869	0.00175908	24	1079119	0.00222404	29	2293371	0.00126451	22	1330071	0.00165405	36	3096072	0.00116276	1.67285	0.743714	0.522817
chr12:56492566A>C	chr12	56492566	56492566	A	C	T906P	1.67185	34	2108943	0.00161218	42	855029	0.00491211	31	589885	0.00525526	21	466875	0.00449799	19	572419	0.00331925	52	1313277	0.00395956	43	774874	0.00554929	96	1871058	0.00513079	0.915694	1.67185	1.54577
chr12:56492327A>T	chr12	56492327	56492327	A	T	K887I	1.671	89	1932625	0.00460514	23	757799	0.00303511	15	531969	0.00281971	21	414066	0.00507166	23	503232	0.00457046	47	1192047	0.0039428	41	671433	0.00610634	48	1632646	0.00294001	1.671	1.33605	0.643265
chr12:56487593G>T	chr12	56487593	56487593	G	T	C509F	1.67052	187	2653986	0.00704601	37	1069395	0.0034599	18	722712	0.00249062	18	570849	0.0031532	21	774247	0.00271231	40	1641124	0.00243735	43	949023	0.00453098	50	2285763	0.00218745	0.911355	1.67052	0.80649
chr12:56481941G>C	chr12	56481941	56481941	G	C	C290S	1.66921	36	1848918	0.00194708	10	703750	0.00142096	8	481293	0.00166219	9	379446	0.00237188	6	536862	0.00111761	18	1104624	0.00162951	9	626885	0.00143567	19	1496809	0.00126937	1.66921	1.28459	1.13579
chr12:56495803C>A	chr12	56495803	56495803	C	A	S1331R	1.66795	84	2024002	0.00415019	23	999771	0.00230053	24	625842	0.00383483	21	547278	0.00383717	31	1009889	0.00306964	59	1399660	0.00421531	25	851851	0.00293479	56	1671871	0.00334954	1.66795	0.956067	1.09118
chr12:56495828C>G	chr12	56495828	56495828	C	G	Q1340E	1.66771	33	1443858	0.00228554	27	776047	0.00347917	13	471206	0.00275888	24	413633	0.00580224	24	804740	0.00298233	34	1045673	0.00325149	24	649768	0.00369363	20	1257900	0.00158995	1.66771	1.2385	0.533124
chr12:56495521C>G	chr12	56495521	56495521	C	G	S1237R	1.66686	49	4000865	0.00122474	20	1611504	0.00124108	19	1098299	0.00172995	13	911433	0.00142633	14	1362774	0.00102732	35	2504227	0.00139764	25	1459945	0.00171239	44	3109575	0.00141498	1.14926	1.66686	1.37736
chr12:56482574A>C	chr12	56482574	56482574	A	C	D344A	1.66617	356	2884683	0.012341	162	1169214	0.0138555	191	817571	0.0233619	146	632431	0.0230855	136	831639	0.0163532	362	1809945	0.0200006	241	1023782	0.0235402	608	2475632	0.0245594	1.66617	1.43948	1.5018
chr12:56478927G>C	chr12	56478927	56478927	G	C	S128T	1.66132	38	3281602	0.00115797	32	1243889	0.00257258	13	847460	0.001534	11	693270	0.00158668	14	1016756	0.00137693	35	1935200	0.0018086	25	1092887	0.00228752	32	2591219	0.00123494	0.616768	1.66132	0.89688
chr12:56487287C>G	chr12	56487287	56487287	C	G	T478R	1.65874	88	2958800	0.00297418	20	1198900	0.0016682	13	819362	0.0015866	18	650498	0.00276711	34	841517	0.00404032	71	1839747	0.00385923	24	1057064	0.00227044	60	2514036	0.0023866	1.65874	0.561945	0.590696
chr12:56491719G>C	chr12	56491719	56491719	G	C	A871P	1.65638	20	1872014	0.00106837	14	727377	0.00192472	9	514374	0.0017497	13	407769	0.00318808	10	483675	0.0020675	20	1159244	0.00172526	9	666475	0.00135039	35	1519343	0.00230363	1.65638	0.653149	1.11421
chr12:56490589G>C	chr12	56490589	56490589	G	C	E745Q	1.65588	24	2474552	0.000969873	8	1016930	0.000786681	11	693417	0.00158635	7	537365	0.00130265	8	669197	0.00119546	15	1580781	0.000948898	16	912067	0.00175426	21	2114635	0.000993079	1.65588	1.46743	0.830707
chr12:56492575G>T	chr12	56492575	56492575	G	T	A909S	1.65578	180	2285838	0.00787457	32	927592	0.00344979	33	639373	0.00516131	29	507695	0.00571209	34	620381	0.0054805	70	1422634	0.00492045	36	838476	0.0042935	83	2015191	0.00411872	1.65578	0.783414	0.751522
chr12:56495040C>G	chr12	56495040	56495040	C	G	H1133D	1.65521	69	3972707	0.00173685	22	1635077	0.0013455	29	1123931	0.00258023	20	898033	0.00222709	21	1199659	0.0017505	43	2507978	0.00171453	15	1432191	0.00104735	38	3429078	0.00110817	1.65521	0.598314	0.63306
chr12:56489456C>G	chr12	56489456	56489456	C	G	H641D	1.65293	36	2428497	0.0014824	8	955780	0.000837013	7	665162	0.00105238	6	516334	0.00116204	7	624400	0.00112108	15	1500466	0.000999689	16	863438	0.00185306	31	2012379	0.00154047	1.38832	1.65293	1.3741
chr12:56474152G>T	chr12	56474152	56474152	G	T	G23V	1.64746	42	960252	0.00437385	11	512748	0.0021453	6	313953	0.00191111	10	282942	0.00353429	17	534997	0.00317759	21	676219	0.0031055	13	419326	0.00310021	23	811810	0.00283318	1.64746	0.97565	0.891612
chr12:56491677G>C	chr12	56491677	56491677	G	C	D857H	1.64612	30	2971720	0.00100952	13	1135534	0.00114484	9	807630	0.00111437	9	635425	0.00141637	7	753279	0.000929271	28	1824330	0.00153481	16	1045962	0.00152969	32	2406852	0.00132954	1.23719	1.64612	1.43073
chr12:56487672T>G	chr12	56487672	56487672	T	G	F535L	1.64598	9	2056192	0.000437702	16	833108	0.00192052	6	554317	0.00108241	6	437895	0.00137019	5	609749	0.00082001	9	1277281	0.000704622	9	748621	0.00120221	23	1704055	0.00134972	0.713448	1.46609	1.64598
chr12:56495534C>G	chr12	56495534	56495534	C	G	P1242A	1.64486	83	4299057	0.00193066	29	1700549	0.00170533	25	1172187	0.00213277	14	975123	0.00143572	31	1437350	0.00215675	34	2671785	0.00127256	21	1557304	0.00134848	114	3213488	0.00354755	0.841899	0.62524	1.64486
chr12:56495441C>G	chr12	56495441	56495441	C	G	P1211A	1.64357	58	4529573	0.00128047	26	1816855	0.00143104	21	1249463	0.00168072	10	1018623	0.000981717	12	1448782	0.000828282	56	2802280	0.00199837	22	1616055	0.00136134	42	3690272	0.00113813	0.686015	1.64357	1.37408
chr12:56482576T>A	chr12	56482576	56482576	T	A	S345T	1.64352	147	2890366	0.00508586	36	1171498	0.00307299	28	819024	0.0034187	32	633600	0.00505051	47	833096	0.00564161	80	1813208	0.00441207	30	1025590	0.00292515	100	2478704	0.00403437	1.64352	0.518495	0.715109
chr12:56482374G>C	chr12	56482374	56482374	G	C	D308H	1.64345	38	2976949	0.00127647	11	1162937	0.000945881	16	799286	0.00200179	10	643291	0.00155451	21	866363	0.00242393	53	1805085	0.00293615	15	1041456	0.00144029	28	2419351	0.00115734	1.64345	0.594198	0.477463
chr12:56477673T>G	chr12	56477673	56477673	T	G	L74R	1.64314	18	2587650	0.000695612	14	1000155	0.00139978	9	683827	0.00131612	9	548680	0.0016403	7	841328	0.000832018	23	1564396	0.00147022	11	888290	0.00123833	28	2048094	0.00136712	1.17182	1.48835	1.64314
chr12:56495727A>C	chr12	56495727	56495727	A	C	H1306P	1.64275	70	3552847	0.00197025	97	1557240	0.00622897	57	1015305	0.00561408	38	882297	0.00430694	70	1510831	0.00463321	108	2320535	0.0046541	68	1379033	0.00493099	215	2824784	0.0076112	0.691437	1.06427	1.64275
chr12:56482544C>A	chr12	56482544	56482544	C	A	T334K	1.64068	50	1797327	0.00278191	24	709769	0.00338138	20	491049	0.00407291	11	385153	0.00285601	12	512897	0.00233965	31	1098806	0.00282124	24	625225	0.00383862	33	1529755	0.00215721	0.844627	1.64068	0.922021
chr12:56480392G>C	chr12	56480392	56480392	G	C	V167L	1.63885	31	3678057	0.000842836	10	1515890	0.000659678	8	1008151	0.000793532	9	832476	0.00108111	18	1203968	0.00149506	27	2262219	0.00119352	7	1286579	0.000544079	35	3006305	0.00116422	1.63885	0.363918	0.778713
chr12:56487953A>T	chr12	56487953	56487953	A	T	T562S	1.63816	96	2178452	0.0044068	38	834584	0.00455317	31	580181	0.00534316	34	455836	0.00745882	30	591285	0.0050737	71	1307201	0.00543145	43	748340	0.00574605	79	1771956	0.00445835	1.63816	1.13252	0.878718
chr12:56494006G>C	chr12	56494006	56494006	G	C	G1060R	1.63736	44	1893476	0.00232377	11	715943	0.00153644	14	511298	0.00273813	7	385382	0.00181638	6	487404	0.00123101	18	1132319	0.00158966	13	644968	0.0020156	26	1554615	0.00167244	1.1822	1.63736	1.35859
chr12:56493977C>G	chr12	56493977	56493977	C	G	P1050R	1.6371	33	1892412	0.00174381	12	715789	0.00167647	10	511060	0.00195672	8	385269	0.00207647	6	487195	0.00123154	18	1131739	0.00159047	13	644793	0.00201615	30	1553945	0.00193057	1.2386	1.6371	1.56761
chr12:56481379T>C	chr12	56481379	56481379	T	C	V189A	1.63585	55	1471749	0.00373705	21	671170	0.00312886	12	432399	0.00277521	19	371213	0.00511836	33	525124	0.00628423	61	961529	0.00634406	14	555852	0.00251866	34	1280003	0.00265624	1.63585	0.40079	0.422684
chr12:56495697A>T	chr12	56495697	56495697	A	T	Q1296L	1.63513	871	3173724	0.0274441	218	1246144	0.017494	206	844859	0.0243828	207	723650	0.028605	256	1165498	0.0219649	432	1958158	0.0220615	273	1134646	0.0240604	452	2116167	0.0213594	1.63513	1.0954	0.972434
chr12:56490305C>G	chr12	56490305	56490305	C	G	P692A	1.6348	37	2432799	0.00152088	11	933053	0.00117893	6	668150	0.000898002	10	518857	0.00192731	11	601844	0.00182772	16	1487234	0.00107582	9	853578	0.00105439	30	2006141	0.00149541	1.6348	0.576887	0.818184
chr12:56494884C>T	chr12	56494884	56494884	C	T	P1081S	1.63362	96	2770632	0.00346491	22	1137730	0.00193367	15	793744	0.00188978	20	633133	0.00315889	34	784037	0.00433653	74	1752806	0.0042218	23	1013197	0.00227004	67	2406559	0.00278406	1.63362	0.52347	0.642001
chr12:56493675C>G	chr12	56493675	56493675	C	G	N997K	1.63185	51	3551570	0.00143598	34	1387300	0.0024508	8	961965	0.000831631	9	762755	0.00117993	11	938326	0.0011723	30	2157910	0.00139023	24	1254559	0.00191302	42	2987678	0.00140577	0.481447	1.63185	1.19916
chr12:56493687G>C	chr12	56493687	56493687	G	C	E1001D	1.62659	37	3697133	0.00100078	19	1443645	0.00131611	11	1001026	0.00109887	17	794103	0.00214078	14	978615	0.00143059	35	2247260	0.00155745	20	1305974	0.00153142	43	3108677	0.00138323	1.62659	1.07048	0.966889
chr12:56486786G>C	chr12	56486786	56486786	G	C	Q400H	1.62617	27	2244788	0.00120279	22	906881	0.0024259	13	621732	0.00209093	8	484531	0.00165108	10	647726	0.00154386	31	1395766	0.002221	20	796628	0.00251058	21	1860769	0.00112857	0.680606	1.62617	0.731001
chr12:56480367G>C	chr12	56480367	56480367	G	C	M158I	1.62561	100	3468871	0.00288278	19	1426597	0.00133184	14	948859	0.00147546	17	785202	0.00216505	27	1135452	0.00237791	36	2129995	0.00169014	24	1212344	0.00197964	43	2831785	0.00151848	1.62561	0.832512	0.638577
chr12:56491593G>C	chr12	56491593	56491593	G	C	G829R	1.62516	34	2299392	0.00147865	15	867375	0.00172936	18	618573	0.00290992	14	498136	0.00281048	15	576429	0.00260223	26	1397987	0.00185982	14	795876	0.00175907	24	1854538	0.00129412	1.62516	0.675985	0.497313
chr12:56482330A>T	chr12	56482330	56482330	A	T	N293I	1.6248	49	2140819	0.00228884	12	819206	0.00146483	11	571908	0.00192339	11	462172	0.00238007	18	605843	0.00297107	38	1280541	0.0029675	12	742599	0.00161595	41	1717181	0.00238763	1.6248	0.543894	0.803629
chr12:56487206C>G	chr12	56487206	56487206	C	G	A451G	1.62167	64	2916862	0.00219414	25	1183648	0.00211211	10	811911	0.00123166	14	647873	0.00216092	12	848686	0.00141395	32	1830369	0.00174828	22	1047135	0.00210097	57	2485870	0.00229296	1.02311	1.48589	1.62167
chr12:56495543C>G	chr12	56495543	56495543	C	G	P1245A	1.62148	61	4591808	0.00132845	39	1761238	0.00221435	20	1221717	0.00163704	17	1012260	0.00167941	17	1498601	0.00113439	33	2807438	0.00117545	30	1630977	0.00183939	55	3294011	0.0016697	0.758421	1.62148	1.47189
chr12:56493458C>G	chr12	56493458	56493458	C	G	P956A	1.62028	27	2366025	0.00114115	10	918437	0.00108881	7	648559	0.00107932	9	510154	0.00176417	8	615856	0.001299	19	1432404	0.00132644	10	840725	0.00118945	18	1996275	0.000901679	1.62028	0.915662	0.694131
chr12:56490396C>G	chr12	56490396	56490396	C	G	T722S	1.61964	25	2341409	0.00106773	8	901431	0.000887478	6	645565	0.000929418	3	496251	0.000604533	7	582094	0.00120255	15	1435942	0.00104461	16	821481	0.0019477	22	1927239	0.00114153	0.681181	1.61964	0.949253
chr12:56489578G>C	chr12	56489578	56489578	G	C	L681F	1.61675	28	1787813	0.00156616	9	694311	0.00129625	5	483999	0.00103306	6	375258	0.0015989	4	446913	0.000895029	13	1089229	0.0011935	5	623634	0.000801752	21	1451237	0.00144704	1.23348	0.895784	1.61675
chr12:56488231C>G	chr12	56488231	56488231	C	G	H584D	1.61441	54	2911505	0.00185471	20	1219569	0.00163992	11	824137	0.00133473	17	645485	0.00263368	15	866328	0.00173145	38	1842643	0.00206226	30	1073246	0.00279526	54	2485940	0.00217222	1.60598	1.61441	1.25457
chr12:56487183C>G	chr12	56487183	56487183	C	G	F443L	1.61367	35	2674168	0.00130882	17	1072815	0.00158462	11	737748	0.00149102	14	587808	0.00238173	10	767012	0.00130376	25	1664653	0.00150181	20	950641	0.00210384	30	2277423	0.00131728	1.50303	1.61367	1.01037
chr12:56494877C>A	chr12	56494877	56494877	C	A	C1078*	1.6136	186	2594950	0.00716777	30	1068436	0.00280784	35	744655	0.00470016	27	595930	0.00453073	33	738006	0.00447151	66	1646132	0.0040094	40	952449	0.0041997	79	2257783	0.00349901	1.6136	0.939213	0.782512
chr12:56490944A>C	chr12	56490944	56490944	A	C	D797A	1.61254	45	3417295	0.00131683	68	1369706	0.00496457	24	947369	0.00253333	57	712006	0.00800555	23	908458	0.00253176	63	2167498	0.00290658	42	1242079	0.00338143	56	2898579	0.00193198	1.61254	1.3356	0.763097
chr12:56495710T>G	chr12	56495710	56495710	T	G	H1300Q	1.61237	61	3395820	0.00179633	39	1448065	0.00269325	22	958016	0.00229641	10	827621	0.00120828	22	1392627	0.00157975	29	2200515	0.00131787	33	1295568	0.00254715	35	2519445	0.00138919	0.448634	1.61237	0.879377
chr12:56488222G>C	chr12	56488222	56488222	G	C	D581H	1.61077	19	2415782	0.000786495	7	999597	0.000700282	14	675751	0.00207177	3	531462	0.000564481	5	710494	0.000703736	12	1513710	0.000792754	10	882179	0.00113356	17	2042453	0.000832332	0.806076	1.61077	1.18273
chr12:56480340T>G	chr12	56480340	56480340	T	G	I149M	1.61016	15	2796508	0.000536383	17	1152922	0.00147451	7	763560	0.000916758	15	631789	0.00237421	15	921067	0.00162855	20	1719342	0.00116324	5	981294	0.000509531	22	2285859	0.000962439	1.61016	0.312875	0.590981
chr12:56482566G>C	chr12	56482566	56482566	G	C	Q341H	1.60873	23	2329663	0.000987267	16	943456	0.00169589	9	654273	0.00137557	14	513153	0.00272823	9	678898	0.00132568	26	1456828	0.0017847	12	827383	0.00145036	30	1993732	0.00150472	1.60873	1.09405	1.13505
chr12:56490833T>G	chr12	56490833	56490833	T	G	M760R	1.60801	3	1538861	0.000194949	7	616259	0.00113589	3	429037	0.00069924	6	328495	0.00182651	3	407207	0.000736726	7	973166	0.000719302	3	559023	0.000536651	7	1289357	0.000542906	1.60801	0.728426	0.736917
chr12:56487572C>G	chr12	56487572	56487572	C	G	P502R	1.60749	30	2043975	0.00146773	11	815525	0.00134882	11	560795	0.0019615	6	443855	0.00135179	7	583893	0.00119885	22	1255800	0.00175187	14	726464	0.00192714	25	1771923	0.0014109	1.0022	1.60749	1.17688
chr12:56482379G>C	chr12	56482379	56482379	G	C	K309N	1.60691	59	2978518	0.00198085	9	1163431	0.000773574	11	799652	0.0013756	8	643572	0.00124306	14	866906	0.00161494	17	1805962	0.000941327	9	1041977	0.000863743	28	2420336	0.00115686	1.60691	0.534846	0.716352
chr12:56478864G>C	chr12	56478864	56478864	G	C	G107A	1.60661	46	4157314	0.00110648	26	1575411	0.00165036	18	1082335	0.00166307	8	883116	0.000905883	12	1311975	0.000914652	30	2468172	0.00121547	18	1391307	0.00129375	48	3266433	0.00146949	0.548899	1.41447	1.60661
chr12:56481653G>T	chr12	56481653	56481653	G	T	E230*	1.60598	179	3404202	0.00525821	46	1382242	0.00332793	25	933986	0.0026767	25	747654	0.00334379	26	1041842	0.00249558	75	2091522	0.00358591	48	1197648	0.00400786	91	2852185	0.00319054	1.00477	1.60598	1.27847
chr12:56489565T>G	chr12	56489565	56489565	T	G	M677R	1.60505	15	2202920	0.000680914	23	855183	0.00268948	16	597837	0.00267631	20	463312	0.00431675	10	552231	0.00181084	35	1346234	0.00259985	16	771584	0.00207366	33	1796104	0.00183731	1.60505	1.14514	1.01462
chr12:56481867C>A	chr12	56481867	56481867	C	A	Y265*	1.604	134	3605134	0.00371692	34	1370891	0.00248014	35	949543	0.00368598	30	754122	0.00397814	46	1037045	0.00443568	74	2143869	0.0034517	39	1221359	0.00319316	87	2928468	0.00297084	1.604	0.719882	0.669759
chr12:56492579A>C	chr12	56492579	56492579	A	C	E910A	1.60391	13	2362279	0.000550316	12	957875	0.00125277	4	660037	0.000606027	3	523631	0.000572923	6	641020	0.000936008	13	1469168	0.000884855	13	865930	0.00150128	17	2077690	0.000818216	0.457323	1.60391	0.874155
chr12:56482627G>T	chr12	56482627	56482627	G	T	D362Y	1.60382	182	2602850	0.00699234	37	1054193	0.00350979	33	740074	0.00445901	32	568477	0.00562908	42	743526	0.00564876	61	1632369	0.0037369	34	922676	0.00368493	66	2229607	0.00296016	1.60382	0.652344	0.524038
chr12:56487197A>C	chr12	56487197	56487197	A	C	E448A	1.60179	11	2843140	0.000386896	8	1148440	0.000696597	5	787327	0.00063506	7	627353	0.0011158	12	821717	0.00146036	9	1777713	0.000506268	4	1016168	0.000393636	14	2423475	0.000577683	1.60179	0.269548	0.395577
chr12:56489088T>G	chr12	56489088	56489088	T	G	L636R	1.59976	1	166593	0.000600265	3	70251	0.0042704	1	48105	0.00207879	NA	NA	NA	2	48739	0.00410349	2	106717	0.00187412	4	60933	0.00656459	3	137707	0.00217854	#VALUE!	1.59976	0.530899
chr12:56487249C>G	chr12	56487249	56487249	C	G	H465Q	1.59654	40	3420318	0.00116948	15	1375290	0.00109068	18	940473	0.00191393	13	746563	0.00174131	15	970283	0.00154594	28	2122578	0.00131915	17	1219380	0.00139415	54	2894032	0.00186591	1.59654	0.901814	1.20697
chr12:56486793C>G	chr12	56486793	56486793	C	G	P403A	1.59384	30	2246922	0.00133516	21	908289	0.00231204	10	622493	0.00160644	8	484913	0.00164978	7	649199	0.00107825	15	1397342	0.00107347	8	797342	0.00100333	32	1862026	0.00171856	0.713561	0.930519	1.59384
chr12:56489075C>A	chr12	56489075	56489075	C	A	Q632K	1.59301	10	172148	0.00580896	3	72284	0.0041503	1	49583	0.00201682	NA	NA	NA	1	50057	0.00199772	3	110040	0.00272628	2	62846	0.00318238	2	142204	0.00140643	#VALUE!	1.59301	0.704017
chr12:56489058T>A	chr12	56489058	56489058	T	A	L626H	1.59268	11	172029	0.00639427	3	72276	0.00415076	2	49553	0.00403608	2	40692	0.00491497	2	50054	0.00399568	5	110011	0.004545	4	62855	0.00636385	8	142007	0.00563353	1.18411	1.59268	1.4099
chr12:56489051C>A	chr12	56489051	56489051	C	A	P624T	1.59202	8	170927	0.00468036	3	71905	0.00417217	1	49246	0.00203062	1	40460	0.00247158	2	49742	0.00402075	4	109355	0.00365781	4	62489	0.00640113	6	141139	0.00425113	0.592396	1.59202	1.0573
chr12:56494848T>A	chr12	56494848	56494848	T	A	S1069T	1.59029	93	2069601	0.00449362	46	855180	0.00537898	32	593980	0.00538739	17	473790	0.00358809	18	594008	0.00303026	54	1320439	0.00408955	37	767797	0.00481898	58	1815451	0.0031948	0.667057	1.59029	1.0543
chr12:56491722A>G	chr12	56491722	56491722	A	G	K872E	1.58859	9	1801580	0.000499561	2	699099	0.000286083	3	493965	0.00060733	1	391462	0.000255453	1	464839	0.000215128	6	1114996	0.000538119	2	641525	0.000311757	5	1463053	0.000341751	0.892933	1.44917	1.58859
chr12:56491647C>G	chr12	56491647	56491647	C	G	Q847E	1.5867	47	3438335	0.00136694	18	1303669	0.00138072	22	931059	0.0023629	16	730331	0.00219079	16	864506	0.00185077	34	2100281	0.00161883	27	1194859	0.00225968	46	2764108	0.00166419	1.5867	1.22094	0.899189
chr12:56495519A>T	chr12	56495519	56495519	A	T	S1237C	1.58599	93	3972359	0.00234118	40	1552311	0.0025768	34	1071818	0.00317218	22	883901	0.00248897	28	1281630	0.00218472	84	2437261	0.00344649	42	1410858	0.00297691	106	3059207	0.00346495	0.965913	1.36261	1.58599
chr12:56495031A>T	chr12	56495031	56495031	A	T	S1130C	1.58577	60	3982206	0.0015067	31	1627035	0.00190531	18	1123039	0.00160279	20	892790	0.00224017	19	1192352	0.00159349	42	2498817	0.0016808	36	1424669	0.0025269	47	3420804	0.00137395	1.17575	1.58577	0.862225
chr12:56482535G>A	chr12	56482535	56482535	G	A	C331Y	1.58526	121	1635644	0.0073977	49	646488	0.00757941	22	446591	0.00492621	10	351748	0.00284294	13	470093	0.00276541	27	1000706	0.0026981	25	570271	0.00438388	39	1400515	0.00278469	0.375088	1.58526	1.00697
chr12:56489047A>T	chr12	56489047	56489047	A	T	K622N	1.58495	6	169954	0.00353037	3	71532	0.00419393	2	49010	0.0040808	1	40226	0.00248595	2	49430	0.00404613	7	108757	0.00643637	2	62156	0.00321771	9	140342	0.00641291	0.592751	0.795257	1.58495
chr12:56487946G>T	chr12	56487946	56487946	G	T	M559I	1.58344	182	2188250	0.00831715	37	836956	0.00442078	33	582020	0.00566991	32	457139	0.00700006	42	593333	0.00707866	67	1311742	0.00510771	37	751065	0.00492634	79	1778450	0.00444207	1.58344	0.695943	0.62753
chr12:56487963G>C	chr12	56487963	56487963	G	C	C565S	1.58344	39	2001644	0.0019484	15	766558	0.0019568	10	533889	0.00187305	13	419562	0.00309847	10	542747	0.00184248	30	1200466	0.00249903	13	689842	0.00188449	28	1632407	0.00171526	1.58344	1.0228	0.930951
chr12:56490587T>A	chr12	56490587	56490587	T	A	I744N	1.58321	68	2474388	0.00274815	100	1016842	0.00983437	23	693357	0.00331719	23	537344	0.00428031	19	669140	0.00283947	50	1580664	0.00316323	41	912030	0.00449547	79	2114480	0.00373614	0.43524	1.58321	1.31579
chr12:56477594A>T	chr12	56477594	56477594	A	T	T48S	1.5832	60	3015881	0.00198947	17	1198473	0.00141847	17	808834	0.00210179	15	667934	0.00224573	24	1068528	0.00224608	47	1847576	0.00254387	16	1053833	0.00151827	39	2367310	0.00164744	1.5832	0.675963	0.733473
chr12:56480407G>C	chr12	56480407	56480407	G	C	A172P	1.58192	46	3346925	0.0013744	15	1390089	0.00107907	14	924259	0.00151473	13	761570	0.001707	11	1105740	0.000994809	34	2069288	0.00164308	15	1178379	0.00127294	36	2749293	0.00130943	1.58192	1.27958	1.31626
chr12:56487937C>G	chr12	56487937	56487937	C	G	C556W	1.58166	21	2187805	0.000959866	21	837567	0.00250726	16	582056	0.00274888	7	457335	0.00153061	7	594136	0.00117818	22	1312082	0.00167672	14	751281	0.00186348	28	1778642	0.00157423	0.610469	1.58166	1.33616
chr12:56492636G>C	chr12	56492636	56492636	G	C	R929P	1.58049	34	3122324	0.00108893	15	1240441	0.00120925	6	862794	0.000695415	13	680198	0.00191121	9	826519	0.0010889	22	1914803	0.00114894	18	1082217	0.00166325	41	2616032	0.00156726	1.58049	1.52746	1.4393
chr12:56487635A>C	chr12	56487635	56487635	A	C	Y523S	1.57872	76	2772833	0.00274088	69	1102671	0.00625753	35	745312	0.00469602	39	586496	0.00664966	39	801120	0.00486818	80	1698089	0.00471118	76	988878	0.00768548	121	2357316	0.00513296	1.06267	1.57872	1.05439
chr12:56491678A>T	chr12	56491678	56491678	A	T	D857V	1.57835	155	2964588	0.00522838	60	1132776	0.00529672	42	805688	0.00521294	53	633966	0.00836007	46	751509	0.00612102	88	1820258	0.00483448	46	1043724	0.0044073	136	2401432	0.00566329	1.57835	0.720027	0.92522
chr12:56487891G>C	chr12	56487891	56487891	G	C	R541P	1.57818	12	2039570	0.000588359	4	780719	0.000512348	7	543137	0.00128881	3	425431	0.000705167	3	552837	0.000542655	7	1223175	0.000572281	6	700601	0.000856408	14	1657768	0.000844509	1.37634	1.57818	1.55625
chr12:56480336A>T	chr12	56480336	56480336	A	T	Y148F	1.57614	100	2740635	0.00364879	44	1132102	0.00388658	30	749220	0.00400416	38	620330	0.00612577	40	905276	0.00441854	79	1687456	0.0046816	30	963648	0.00311317	105	2242717	0.00468182	1.57614	0.70457	1.05959
chr12:56495723G>C	chr12	56495723	56495723	G	C	V1305L	1.5756	52	3672982	0.00141574	19	1608753	0.00118104	11	1050252	0.00104737	17	913561	0.00186085	21	1555047	0.00135044	28	2400310	0.00116652	16	1425222	0.00112263	38	2853199	0.00133184	1.5756	0.831307	0.986224
chr12:56493459C>G	chr12	56493459	56493459	C	G	P956R	1.57527	16	2366227	0.000676182	8	918514	0.000870972	4	648623	0.000616691	7	510199	0.00137201	9	615930	0.00146121	16	1432519	0.00111691	9	840805	0.0010704	26	1996396	0.00130235	1.57527	0.732548	0.891283
chr12:56481844C>G	chr12	56481844	56481844	C	G	R258G	1.57434	24	3117380	0.000769877	10	1188451	0.000841431	8	822167	0.000973038	7	665717	0.0010515	7	897916	0.000779583	17	1854347	0.000916765	13	1059214	0.00122733	15	2535548	0.000591588	1.24965	1.57434	0.758852
chr12:56490899C>G	chr12	56490899	56490899	C	G	S782C	1.57203	33	3329494	0.000991142	18	1337333	0.00134596	10	926961	0.00107879	8	728971	0.00109744	7	887931	0.00078835	15	2114411	0.000709417	15	1210348	0.00123931	33	2813386	0.00117296	0.815355	1.57203	1.48787
chr12:56491641C>G	chr12	56491641	56491641	C	G	P845A	1.57156	41	3341356	0.00122705	19	1268391	0.00149796	12	904428	0.00132681	17	722133	0.00235414	17	841517	0.00202016	28	2041339	0.00137165	18	1165682	0.00154416	39	2696125	0.00144652	1.57156	0.764375	0.716042
chr12:56487329A>C	chr12	56487329	56487329	A	C	D492A	1.57106	20	2278553	0.00087775	7	925166	0.000756621	10	634128	0.00157697	6	504753	0.0011887	7	645616	0.00108424	16	1422286	0.00112495	8	818598	0.000977281	16	1872821	0.000854326	1.57106	0.901354	0.787952
chr12:56495711C>G	chr12	56495711	56495711	C	G	Q1301E	1.56939	61	3419626	0.00178382	43	1461463	0.00294226	33	965972	0.00341625	26	834394	0.00311603	24	1405912	0.00170708	42	2217954	0.00189364	35	1306421	0.00267908	60	2543316	0.00235912	1.05906	1.56939	1.38197
chr12:56490857A>T	chr12	56490857	56490857	A	T	H768L	1.5687	69	1970628	0.00350142	21	786860	0.00266884	26	550289	0.00472479	18	429944	0.00418659	23	519178	0.00443008	43	1241555	0.0034634	30	712204	0.00421228	51	1642072	0.00310583	1.5687	0.950835	0.701078
chr12:56493670A>C	chr12	56493670	56493670	A	C	T996P	1.56859	18	3470278	0.00051869	21	1353573	0.00155145	3	938247	0.000319745	8	742222	0.00107784	4	914562	0.000437368	15	2105947	0.000712269	8	1224115	0.000653533	20	2915237	0.000686051	0.694734	1.49424	1.56859
chr12:56492355C>G	chr12	56492355	56492355	C	G	S896R	1.56737	20	1920863	0.0010412	7	753849	0.000928568	5	529332	0.000944587	6	412254	0.00145541	5	500011	0.000999978	11	1185614	0.000927789	2	666896	0.000299897	9	1622928	0.000554553	1.56737	0.299903	0.554565
chr12:56490308A>T	chr12	56490308	56490308	A	T	S693C	1.56616	111	2559781	0.00433631	51	984214	0.0051818	43	704125	0.00610687	25	547521	0.00456603	23	635574	0.00361878	63	1567211	0.00401988	51	899856	0.00566757	92	2112785	0.00435444	0.881168	1.56616	1.20329
chr12:56495462G>C	chr12	56495462	56495462	G	C	E1218Q	1.56449	44	4201376	0.00104728	16	1690543	0.000946441	7	1160514	0.000603181	14	945499	0.0014807	13	1352206	0.000961392	36	2606812	0.001381	12	1501669	0.000799111	44	3427697	0.00128366	1.56449	0.831202	1.33521
chr12:56482552G>T	chr12	56482552	56482552	G	T	G337W	1.56439	272	1988389	0.0136794	40	795260	0.0050298	22	548717	0.00400935	34	432099	0.00786857	27	573869	0.00470491	78	1226378	0.00636019	39	697800	0.00558899	77	1690900	0.00455379	1.56439	1.18791	0.967881
chr12:56493761C>A	chr12	56493761	56493761	C	A	T1026K	1.5635	111	3692100	0.00300642	34	1438312	0.00236388	18	1005766	0.00178968	20	800668	0.00249791	17	980086	0.00173454	54	2248120	0.00240201	35	1307626	0.00267661	85	3134265	0.00271196	1.0567	1.54312	1.5635
chr12:56482597G>C	chr12	56482597	56482597	G	C	V352L	1.56336	33	2926811	0.00112751	16	1186402	0.00134862	10	829127	0.00120609	11	641354	0.00171512	8	843887	0.000947994	25	1834929	0.00136245	14	1036571	0.00135061	37	2496526	0.00148206	1.27176	1.4247	1.56336
chr12:56481812G>C	chr12	56481812	56481812	G	C	R247P	1.56333	40	2089198	0.00191461	9	799676	0.00112546	9	559251	0.0016093	8	454686	0.00175946	12	602436	0.00199191	17	1244874	0.0013656	13	712566	0.00182439	26	1701128	0.0015284	1.56333	0.9159	0.767301
chr12:56495612G>C	chr12	56495612	56495612	G	C	D1268H	1.56209	20	4109258	0.000486706	11	1552087	0.000708723	7	1066932	0.000656087	10	903272	0.00110709	22	1363408	0.0016136	28	2508513	0.0011162	13	1462863	0.000888668	11	1921337	0.000572518	1.56209	0.550735	0.354807
chr12:56482350T>A	chr12	56482350	56482350	T	A	S300T	1.5613	73	2593172	0.00281509	25	999517	0.00250121	28	698847	0.0040066	22	563360	0.00390514	32	738619	0.00433241	40	1557994	0.0025674	29	899831	0.00322283	74	2085809	0.00354778	1.5613	0.743888	0.818894
chr12:56490384G>T	chr12	56490384	56490384	G	T	G718V	1.56102	162	2436504	0.00664887	42	941466	0.00446113	31	671506	0.00461649	36	516952	0.0069639	39	608649	0.00640763	93	1496381	0.00621499	45	856066	0.0052566	103	2005972	0.00513467	1.56102	0.820366	0.801336
chr12:56481925G>A	chr12	56481925	56481925	G	A	V285I	1.56055	61	2316134	0.0026337	82	875323	0.00936797	79	601881	0.0131255	11	475227	0.00231468	12	663556	0.00180844	25	1373987	0.00181952	22	779544	0.00282216	37	1870795	0.00197777	0.247085	1.56055	1.09363
chr12:56490361G>C	chr12	56490361	56490361	G	C	R710S	1.55944	31	2965596	0.00104532	15	1146682	0.00130812	15	818678	0.00183222	13	637276	0.00203993	7	742277	0.000943044	22	1820443	0.0012085	12	1045024	0.0011483	27	2447705	0.00110307	1.55944	1.21765	1.1697
chr12:56481841C>G	chr12	56481841	56481841	C	G	P257A	1.55892	46	3071301	0.00149774	16	1170705	0.0013667	15	811014	0.00184954	14	657102	0.00213057	19	883634	0.00215021	41	1826229	0.00224506	28	1042788	0.00268511	55	2497010	0.00220263	1.55892	1.24877	1.02438
chr12:56486857A>C	chr12	56486857	56486857	A	C	Y424S	1.55852	4	1973267	0.00020271	6	801546	0.000748553	3	549247	0.000546202	5	428582	0.00116664	5	571892	0.000874291	2	1232255	0.000162304	NA	NA	NA	8	1643733	0.000486697	1.55852	#VALUE!	0.556676
chr12:56480388C>A	chr12	56480388	56480388	C	A	D165E	1.55801	141	3729774	0.00378039	42	1537463	0.00273177	25	1023488	0.00244263	36	845840	0.00425612	45	1220928	0.00368572	83	2294939	0.00361665	35	1305387	0.0026812	94	3049925	0.00308204	1.55801	0.727455	0.836212
chr12:56477634G>C	chr12	56477634	56477634	G	C	G61A	1.55778	60	3130274	0.00191677	28	1221598	0.00229208	20	826833	0.00241887	15	671567	0.00223358	19	1065971	0.00178241	48	1897182	0.00253007	30	1080459	0.0027766	64	2462282	0.00259921	0.974478	1.55778	1.45826
chr12:56490539G>C	chr12	56490539	56490539	G	C	W728S	1.55774	31	2045981	0.00151517	10	857915	0.00116562	10	579805	0.00172472	6	450254	0.00133258	8	565767	0.00141401	29	1325433	0.00218796	8	766625	0.00104353	39	1770587	0.00220266	1.14324	0.737997	1.55774
chr12:56490968C>A	chr12	56490968	56490968	C	A	A805E	1.55677	432	2895271	0.0149209	32	1142397	0.00280113	23	801854	0.00286835	27	619164	0.00436072	37	757371	0.00488532	76	1821659	0.00417202	38	1040844	0.00365088	71	2439086	0.00291093	1.55677	0.747317	0.595852
chr12:56477623G>C	chr12	56477623	56477623	G	C	E57D	1.55655	50	3324639	0.00150392	25	1296480	0.0019283	15	879331	0.00170584	7	717074	0.000976189	14	1137514	0.00123075	21	2015938	0.0010417	22	1148384	0.00191574	45	2610262	0.00172396	0.506244	1.55655	1.40074
chr12:56492336A>T	chr12	56492336	56492336	A	T	H890L	1.55563	73	1932284	0.00377791	20	757647	0.00263975	19	531841	0.0035725	17	413981	0.00410647	18	503042	0.00357823	55	1191858	0.00461464	24	671215	0.00357561	51	1632180	0.00312466	1.55563	0.999267	0.87324
chr12:56495792T>A	chr12	56495792	56495792	T	A	Y1328N	1.55475	15	2285367	0.00065635	7	1093564	0.000640109	2	691854	0.000289078	6	602887	0.000995211	9	1096446	0.000820834	9	1553881	0.000579195	6	939434	0.000638682	14	1844653	0.00075895	1.55475	0.77809	0.924609
chr12:56492681T>A	chr12	56492681	56492681	T	A	M944K	1.55426	210	1910849	0.0109899	44	754960	0.00582812	19	525140	0.00361808	22	415390	0.00529623	12	503828	0.00238177	48	1164256	0.0041228	20	660159	0.00302957	60	1620793	0.00370189	0.908736	1.27199	1.55426
chr12:56492651A>G	chr12	56492651	56492651	A	G	Q934R	1.55366	308	2844966	0.0108261	112	1140489	0.00982035	84	791202	0.0106168	62	627133	0.00988626	68	761024	0.00893533	213	1756622	0.0121255	139	1001260	0.0138825	283	2387235	0.0118547	1.00671	1.55366	1.32672
chr12:56487607C>G	chr12	56487607	56487607	C	G	P514A	1.55325	56	3150058	0.00177775	25	1256419	0.00198978	21	853102	0.0024616	15	674061	0.00222532	14	908543	0.00154093	35	1934931	0.00180885	27	1128078	0.00239345	49	2687583	0.0018232	1.11837	1.55325	1.18318
chr12:56492567C>A	chr12	56492567	56492567	C	A	T906N	1.55314	100	2143230	0.00466585	39	869825	0.00448366	23	599448	0.00383686	11	474822	0.00231666	20	582526	0.00343332	54	1334545	0.00404632	42	787633	0.00533243	78	1898709	0.00410805	0.516689	1.55314	1.19652
chr12:56488233C>A	chr12	56488233	56488233	C	A	H584Q	1.5508	201	3003701	0.00669174	33	1254103	0.00263136	24	848546	0.00282837	27	661649	0.00408071	37	888596	0.00416387	63	1897193	0.0033207	21	1104568	0.0019012	68	2562902	0.00265324	1.5508	0.456593	0.637206
chr12:56481823G>C	chr12	56481823	56481823	G	C	D251H	1.55001	23	2299068	0.00100041	17	875936	0.00194078	9	610487	0.00147423	10	495701	0.00201735	6	660353	0.000908605	17	1365309	0.00124514	11	781060	0.00140834	25	1864321	0.00134097	1.03945	1.55001	1.47586
chr12:56482422G>C	chr12	56482422	56482422	G	C	G324R	1.54965	19	2596706	0.000731696	22	1016569	0.00216414	7	697743	0.00100323	6	557917	0.00107543	8	755404	0.00105904	31	1578686	0.00196366	15	914000	0.00164114	31	2118410	0.00146336	0.496931	1.54965	1.38179
chr12:56495708C>G	chr12	56495708	56495708	C	G	H1300D	1.54768	172	3476115	0.00494805	35	1470334	0.00238041	36	976054	0.00368832	31	841453	0.0036841	39	1407350	0.00277117	89	2238876	0.00397521	28	1316983	0.00212607	59	2512375	0.00234838	1.54768	0.767212	0.847432
chr12:56495787C>G	chr12	56495787	56495787	C	G	P1326R	1.54704	42	2382798	0.00176263	25	1130708	0.002211	19	717635	0.00264759	12	624464	0.00192165	18	1129331	0.00159386	33	1612509	0.0020465	24	973324	0.00246578	32	1921687	0.0016652	0.869129	1.54704	1.04476
chr12:56495520G>C	chr12	56495520	56495520	G	C	S1237T	1.5454	71	4023841	0.00176448	24	1620877	0.00148068	11	1105136	0.000995353	21	917737	0.00228824	29	1369835	0.00211704	43	2518206	0.00170756	25	1466827	0.00170436	27	3116219	0.000866435	1.5454	0.805066	0.409266
chr12:56495622G>C	chr12	56495622	56495622	G	C	G1271A	1.54495	30	4146227	0.000723549	18	1536622	0.0011714	7	1061657	0.000659347	7	893785	0.000783186	12	1349094	0.000889486	28	2500738	0.00111967	20	1455385	0.00137421	6	1093777	0.000548558	0.668589	1.54495	0.616713
chr12:56481645G>C	chr12	56481645	56481645	G	C	C227S	1.54421	98	3543727	0.00276545	26	1438716	0.00180717	26	972251	0.00267421	21	752514	0.00279065	31	1084253	0.00285911	51	2178156	0.00234143	31	1247733	0.00248451	63	2971055	0.00212046	1.54421	0.868978	0.74165
chr12:56492600T>C	chr12	56492600	56492600	T	C	L917S	1.54289	138	3079472	0.00448129	74	1237413	0.00598022	46	856690	0.0053695	40	676535	0.00591248	33	825328	0.00399841	114	1904731	0.0059851	69	1118477	0.0061691	150	2662826	0.00563311	0.988673	1.54289	1.40884
chr12:56477670A>C	chr12	56477670	56477670	A	C	D73A	1.54217	13	2619581	0.000496263	12	1011534	0.00118632	9	690872	0.0013027	4	555516	0.000720051	8	855038	0.000935631	10	1584911	0.00063095	13	900965	0.0014429	21	2071151	0.00101393	0.606964	1.54217	1.08368
chr12:56493661C>G	chr12	56493661	56493661	C	G	H993D	1.5421	62	3341336	0.00185555	26	1305014	0.00199232	12	904741	0.00132635	11	715807	0.00153673	12	882223	0.0013602	35	2032196	0.00172227	20	1181546	0.0016927	59	2812787	0.00209756	0.771327	1.24445	1.5421
chr12:56481929G>C	chr12	56481929	56481929	G	C	C286S	1.54153	13	2143792	0.000606402	6	810775	0.000740033	4	555737	0.000719765	5	438296	0.00114078	7	615782	0.00113677	14	1272521	0.00110018	2	722104	0.000276968	21	1728717	0.00121477	1.54153	0.243646	1.06862
chr12:56495698G>C	chr12	56495698	56495698	G	C	Q1296H	1.54122	16	3175868	0.000503799	5	1248199	0.000400577	7	846028	0.000827396	3	724766	0.000413927	4	1167620	0.000342577	8	1960713	0.000408015	6	1136395	0.000527985	7	2119252	0.000330305	1.03333	1.54122	0.964177
chr12:56478886G>C	chr12	56478886	56478886	G	C	K114N	1.54116	42	4138045	0.00101497	14	1576796	0.000887876	13	1074364	0.00121002	12	876961	0.00136836	16	1299146	0.00123158	21	2451896	0.00085648	10	1379882	0.0007247	33	3265779	0.00101048	1.54116	0.588432	0.820475
chr12:56478960T>G	chr12	56478960	56478960	T	G	L139R	1.54108	9	2265674	0.000397233	6	868071	0.000691188	5	586363	0.000852714	4	482338	0.000829294	3	701314	0.000427768	5	1343689	0.00037211	5	758465	0.000659226	7	1808935	0.000386968	1.19981	1.54108	0.90462
chr12:56492641G>C	chr12	56492641	56492641	G	C	A931P	1.54096	58	3041552	0.00190692	26	1212738	0.00214391	22	842837	0.00261023	22	665926	0.00330367	14	808563	0.00173147	41	1871085	0.00219124	23	1055476	0.00217911	51	2511902	0.00203033	1.54096	1.25854	1.17261
chr12:56478848C>A	chr12	56478848	56478848	C	A	L102I	1.54082	288	4112400	0.00700321	58	1558544	0.00372142	52	1073916	0.00484209	50	871984	0.00573405	60	1297593	0.00462395	119	2442204	0.00487265	72	1376712	0.00522985	112	3223733	0.00347423	1.54082	1.13104	0.751357
chr12:56492680A>T	chr12	56492680	56492680	A	T	M944L	1.54069	54	2014863	0.00268008	29	795542	0.00364531	21	554265	0.0037888	12	438770	0.00273492	14	530193	0.00264055	34	1228240	0.00276819	28	688253	0.00406827	41	1688436	0.00242828	0.750256	1.54069	0.919613
chr12:56495085C>G	chr12	56495085	56495085	C	G	P1148A	1.53958	51	3567285	0.00142966	19	1471630	0.00129109	16	1003925	0.00159374	16	804936	0.00198774	12	1104568	0.0010864	30	2251773	0.00133228	21	1292891	0.00162427	37	3070336	0.00120508	1.53958	1.49509	1.10924
chr12:56486543C>A	chr12	56486543	56486543	C	A	H374Q	1.5372	34	1206506	0.00281805	26	533937	0.00486949	10	351587	0.00284425	10	283566	0.00352652	8	396306	0.00201864	17	792916	0.00214398	7	457078	0.00153147	35	1127920	0.00310306	0.724207	0.758662	1.5372
chr12:56488223A>T	chr12	56488223	56488223	A	T	D581V	1.53703	139	2420666	0.00574222	65	1001866	0.00648789	34	677225	0.00502049	23	532515	0.00431913	32	712731	0.00448977	75	1516918	0.00494424	61	883939	0.00690093	95	2046636	0.00464176	0.665721	1.53703	1.03385
chr12:56487911G>C	chr12	56487911	56487911	G	C	E548Q	1.53628	23	2185011	0.00105263	8	836419	0.000956458	1	581302	0.000172028	5	456710	0.00109479	5	593261	0.000842799	21	1310229	0.00160277	9	750189	0.0011997	23	1776364	0.00129478	1.14463	1.42347	1.53628
chr12:56482583A>T	chr12	56482583	56482583	A	T	N347I	1.53613	180	2927816	0.00614793	59	1187158	0.00496985	68	829574	0.00819698	49	641835	0.00763436	49	844561	0.00580183	100	1836003	0.00544661	61	1037596	0.00587897	150	2497734	0.00600544	1.53613	1.0133	1.03509
chr12:56474140G>T	chr12	56474140	56474140	G	T	G19V	1.53583	44	970771	0.00453248	21	515177	0.00407627	10	315944	0.00316512	16	284401	0.00562586	9	538544	0.00167117	26	680806	0.003819	9	421892	0.00213325	21	818193	0.00256663	1.38015	1.2765	1.53583
chr12:56481932T>C	chr12	56481932	56481932	T	C	V287A	1.53505	116	2101582	0.00551965	35	793967	0.00440824	21	544411	0.00385738	29	428559	0.00676686	43	602744	0.00713404	122	1247577	0.00977896	35	707653	0.00494593	102	1695575	0.00601566	1.53505	0.693286	0.843233
chr12:56495798C>G	chr12	56495798	56495798	C	G	H1330D	1.53496	94	2055409	0.0045733	35	1009766	0.00346615	23	632761	0.00363486	17	553267	0.00307266	27	1020177	0.0026466	41	1417078	0.00289328	35	861553	0.00406243	46	1692430	0.00271799	0.886476	1.53496	1.02697
chr12:56490626C>G	chr12	56490626	56490626	C	G	T757R	1.53469	6	2342828	0.000256101	3	926346	0.000323853	NA	NA	NA	NA	NA	NA	1	604304	0.00016548	4	1462506	0.000273503	2	839018	0.000238374	5	1968812	0.00025396	#VALUE!	1.4405	1.53469
chr12:56492626A>C	chr12	56492626	56492626	A	C	K926Q	1.53442	95	3420931	0.00277702	93	1357187	0.00685241	40	946253	0.0042272	23	745956	0.00308329	46	903467	0.0050915	128	2098486	0.00609964	93	1190401	0.00781249	153	2857826	0.00535372	0.449957	1.53442	1.0515
chr12:56482438A>T	chr12	56482438	56482438	A	T	K329I	1.53398	3	2107276	0.000142364	2	834675	0.000239614	NA	NA	NA	NA	NA	NA	3	622348	0.000482045	5	1292743	0.000386774	5	676182	0.000739446	2	1740211	0.000114929	#VALUE!	1.53398	0.238419
chr12:56495472G>T	chr12	56495472	56495472	G	T	G1221V	1.53388	270	4295301	0.00628594	57	1735647	0.00328408	35	1190132	0.00294085	49	972725	0.00503739	67	1398552	0.00479067	99	2675180	0.00370069	54	1544530	0.00349621	126	3516481	0.00358313	1.53388	0.729796	0.747939
chr12:56482552G>C	chr12	56482552	56482552	G	C	G337R	1.53371	26	1988389	0.00130759	6	795260	0.00075447	11	548717	0.00200468	5	432099	0.00115714	9	573869	0.0015683	20	1226378	0.00163082	9	697800	0.00128977	34	1690900	0.00201076	1.53371	0.822398	1.28213
chr12:56478843C>G	chr12	56478843	56478843	C	G	P100R	1.5333	54	3949397	0.0013673	21	1493587	0.00140601	14	1029412	0.00136	9	834596	0.00107837	8	1246115	0.000641995	24	2342822	0.00102441	13	1320640	0.000984371	29	3091972	0.000937913	0.766968	1.5333	1.46093
chr12:56482562T>G	chr12	56482562	56482562	T	G	F340C	1.53248	15	2306357	0.000650376	12	932680	0.00128661	6	647111	0.000927198	10	507174	0.00197171	10	670869	0.0014906	32	1440784	0.00222101	13	818337	0.00158859	30	1974297	0.00151953	1.53248	1.06573	1.0194
chr12:56478918C>G	chr12	56478918	56478918	C	G	T125S	1.53156	30	3626285	0.000827293	7	1370241	0.000510859	5	936287	0.000534024	6	766858	0.000782413	15	1127451	0.00133043	31	2139385	0.00144901	7	1208435	0.000579262	32	2855495	0.00112065	1.53156	0.435393	0.842316
chr12:56495433C>G	chr12	56495433	56495433	C	G	P1208R	1.53124	76	4733860	0.00160546	50	1897849	0.00263456	43	1307003	0.00328997	16	1064387	0.00150321	17	1502347	0.00113156	34	2927578	0.00116137	25	1685012	0.00148367	67	3866820	0.00173269	0.570574	1.31117	1.53124
chr12:56481374T>G	chr12	56481374	56481374	T	G	H187Q	1.52967	52	1468892	0.00354008	39	669978	0.00582109	28	431706	0.0064859	33	370605	0.00890436	80	524095	0.0152644	158	959829	0.0164613	16	554880	0.00288351	16	1277832	0.00125212	1.52967	0.188904	0.0820288
chr12:56481923G>C	chr12	56481923	56481923	G	C	G284A	1.52965	28	2579837	0.00108534	12	971449	0.00123527	8	669958	0.0011941	7	532503	0.00131455	6	735364	0.000815922	19	1527915	0.00124352	6	868206	0.00069108	26	2083205	0.00124808	1.06418	0.846993	1.52965
chr12:56492658C>A	chr12	56492658	56492658	C	A	C936*	1.52871	120	2602798	0.00461042	32	1034885	0.00309213	36	721012	0.00499298	27	571192	0.00472696	33	690370	0.00478005	70	1595817	0.00438647	43	903469	0.00475943	65	2170058	0.00299531	1.52871	0.995688	0.626628
chr12:56490366T>C	chr12	56490366	56490366	T	C	L712P	1.52743	210	2770565	0.00757968	123	1070902	0.0114856	63	763555	0.00825088	45	589683	0.00763122	48	691993	0.00693649	126	1699107	0.00741566	103	972157	0.010595	187	2278301	0.00820787	0.664414	1.52743	1.18329
chr12:56486803T>A	chr12	56486803	56486803	T	A	M406K	1.52735	144	2250673	0.00639809	57	909779	0.00626526	35	623396	0.00561441	34	485726	0.00699983	32	650649	0.00491817	66	1399481	0.00471603	60	798749	0.00751175	103	1864845	0.00552325	1.11725	1.52735	1.12303
chr12:56481656T>C	chr12	56481656	56481656	T	C	C231R	1.52637	136	3172178	0.00428728	51	1286149	0.00396533	40	868154	0.00460748	42	693922	0.00605255	77	969440	0.00794273	62	1947268	0.00318395	47	1115061	0.00421502	109	2658457	0.00410012	1.52637	0.530676	0.516211
chr12:56488252C>A	chr12	56488252	56488252	C	A	H591N	1.52482	409	3452782	0.0118455	127	1440192	0.00881827	81	979472	0.00826976	35	761595	0.00459562	45	1019502	0.00441392	125	2174992	0.00574715	85	1262919	0.00673044	133	2938972	0.00452539	0.521147	1.52482	1.02525
chr12:56487246C>G	chr12	56487246	56487246	C	G	Y464*	1.52458	66	3439522	0.00191887	20	1382486	0.00144667	15	944929	0.00158742	11	749230	0.00146817	12	975048	0.00123071	33	2134269	0.0015462	23	1225809	0.00187631	36	2910601	0.00123686	1.01486	1.52458	1.005
chr12:56477625T>G	chr12	56477625	56477625	T	G	V58G	1.52339	40	3289436	0.00121601	19	1287237	0.00147603	22	872301	0.00252207	16	711564	0.00224857	72	1128793	0.00637849	48	1997975	0.00240243	39	1138370	0.00342595	56	2587353	0.00216437	1.52339	0.53711	0.339324
chr12:56488289A>G	chr12	56488289	56488289	A	G	Y603C	1.52233	180	3663947	0.00491273	61	1546197	0.00394516	34	1047788	0.00324493	49	815871	0.00600585	69	1078222	0.00639942	107	2328556	0.00459512	58	1350059	0.00429611	151	3133293	0.00481921	1.52233	0.671327	0.753069
chr12:56482341G>C	chr12	56482341	56482341	G	C	D297H	1.52167	19	2374177	0.000800277	7	911480	0.000767982	12	638034	0.00188078	6	513427	0.00116862	6	672997	0.000891534	29	1423164	0.00203771	5	823565	0.000607117	19	1909103	0.000995232	1.52167	0.680979	1.11631
chr12:56490308A>C	chr12	56490308	56490308	A	C	S693R	1.52103	48	2559781	0.00187516	52	984214	0.0052834	21	704125	0.00298242	44	547521	0.00803622	31	635574	0.00487748	52	1567211	0.003318	30	899856	0.00333387	70	2112785	0.00331316	1.52103	0.683522	0.679277
chr12:56481842C>G	chr12	56481842	56481842	C	G	P257R	1.51957	30	3079974	0.000974034	12	1176236	0.0010202	9	813153	0.0011068	8	658977	0.001214	7	888722	0.000787648	19	1833533	0.00103625	10	1047555	0.000954604	30	2506509	0.00119688	1.18996	1.21197	1.51957
chr12:56493703C>G	chr12	56493703	56493703	C	G	P1007A	1.5184	44	3996733	0.0011009	24	1560830	0.00153764	23	1082991	0.00212375	20	856622	0.00233475	16	1055420	0.00151598	27	2427974	0.00111204	22	1408916	0.00156148	53	3363454	0.00157576	1.5184	1.03001	1.03943
chr12:56490380T>A	chr12	56490380	56490380	T	A	S717T	1.518	49	2449013	0.00200081	24	945927	0.00253719	14	674759	0.00207481	20	519282	0.00385147	13	611615	0.00212552	41	1503430	0.0027271	17	860079	0.00197656	33	2014900	0.0016378	1.518	0.929919	0.77054
chr12:56493696G>C	chr12	56493696	56493696	G	C	E1004D	1.51688	48	3969719	0.00120915	18	1548753	0.00116223	10	1074032	0.000931071	15	850843	0.00176296	16	1048607	0.00152583	22	2410867	0.000912535	14	1400390	0.000999722	47	3339453	0.00140742	1.51688	0.655197	0.922392
chr12:56493438T>A	chr12	56493438	56493438	T	A	M949K	1.51496	64	2188028	0.00292501	25	846662	0.00295277	11	598312	0.00183851	21	469448	0.00447334	21	565716	0.00371211	27	1322084	0.00204223	20	777595	0.00257203	60	1848479	0.00324591	1.51496	0.692876	0.874412
chr12:56491718G>C	chr12	56491718	56491718	G	C	E870D	1.51385	10	1900367	0.000526214	9	739764	0.0012166	5	523248	0.00095557	1	415234	0.000240828	4	491984	0.000813035	8	1177981	0.000679128	5	677402	0.000738114	19	1543698	0.00123081	0.197951	0.907851	1.51385
chr12:56482592G>C	chr12	56482592	56482592	G	C	G350A	1.51338	27	2925882	0.000922799	11	1186295	0.000927257	7	829033	0.000844357	9	641350	0.00140329	12	843829	0.00142209	20	1834763	0.00109006	18	1036560	0.00173651	20	2496049	0.000801266	1.51338	1.2211	0.563443
chr12:56495065C>T	chr12	56495065	56495065	C	T	T1141I	1.51314	111	4021483	0.00276018	41	1648399	0.00248726	36	1131689	0.00318109	34	903398	0.00376357	30	1224738	0.0024495	73	2530812	0.00288445	30	1450069	0.00206887	108	3457764	0.00312341	1.51314	0.844607	1.27512
chr12:56487234G>C	chr12	56487234	56487234	G	C	R460S	1.51256	61	3310012	0.00184289	23	1339007	0.00171769	15	913581	0.00164189	12	726853	0.00165095	14	946478	0.00147917	33	2066862	0.00159662	11	1185387	0.000927967	63	2815855	0.00223733	0.961147	0.627357	1.51256
chr12:56474089G>C	chr12	56474089	56474089	G	C	R2T	1.51255	12	902196	0.00133009	6	490989	0.00122202	6	298629	0.00200918	5	270509	0.00184837	16	514729	0.00310843	13	641547	0.00202635	14	400373	0.00349674	15	768306	0.00195235	1.51255	1.12492	0.628081
chr12:56493791G>C	chr12	56493791	56493791	G	C	G1036A	1.5123	35	2366559	0.00147894	13	949720	0.00136882	11	655750	0.00167747	11	531383	0.00207007	10	653582	0.00153003	21	1471274	0.00142733	16	859813	0.00186087	28	2040910	0.00137194	1.5123	1.21623	0.896673
chr12:56492687A>T	chr12	56492687	56492687	A	T	K946M	1.51059	12	1797193	0.000667708	7	706209	0.000991208	NA	NA	NA	NA	NA	NA	1	470702	0.000212449	1	1090686	9.16854e-05	2	623204	0.000320922	NA	NA	NA	#VALUE!	1.51059	#VALUE!
chr12:56493769T>G	chr12	56493769	56493769	T	G	S1029A	1.51024	12	3164076	0.000379258	10	1251139	0.000799272	9	869595	0.00103496	2	700377	0.00028556	8	856397	0.000934146	10	1944651	0.000514231	16	1134122	0.00141078	12	2702108	0.000444098	0.357276	1.51024	0.475405
chr12:56494018G>C	chr12	56494018	56494018	G	C	E1064Q	1.50997	20	1886489	0.00106017	6	713542	0.000840876	3	509648	0.000588642	3	384075	0.000781097	3	485262	0.000618223	13	1128434	0.00115204	6	642743	0.000933499	14	1549669	0.000903419	0.92891	1.50997	1.46132
chr12:56493972A>T	chr12	56493972	56493972	A	T	L1048F	1.50928	140	1891511	0.00740149	48	715343	0.00671007	50	510784	0.00978887	39	385096	0.0101273	29	486795	0.00595733	77	1131136	0.00680732	47	644404	0.00729356	91	1553146	0.00585908	1.50928	1.2243	0.983506
chr12:56486835A>G	chr12	56486835	56486835	A	G	T417A	1.50814	169	2245729	0.0075254	36	907428	0.00396726	34	621911	0.00546702	29	484692	0.00598318	62	648078	0.00956675	108	1395992	0.00773643	44	796649	0.00552314	92	1860491	0.00494493	1.50814	0.577326	0.516887
chr12:56486550C>G	chr12	56486550	56486550	C	G	P377A	1.50689	20	1209824	0.00165313	5	535327	0.000934009	9	352445	0.00255359	4	284202	0.00140745	6	397422	0.00150973	17	795073	0.00213817	4	458260	0.000872867	13	1130674	0.00114976	1.50689	0.578161	0.761564
chr12:56489506G>T	chr12	56489506	56489506	G	T	M657I	1.50624	192	3278339	0.00585662	50	1285421	0.00388978	29	895635	0.00323793	41	699784	0.00585895	35	838741	0.00417292	78	2019582	0.00386219	41	1162391	0.00352721	99	2702812	0.00366285	1.50624	0.845262	0.877767
chr12:56489474A>C	chr12	56489474	56489474	A	C	T647P	1.50567	21	2837763	0.00074002	23	1111222	0.00206979	8	775541	0.00103154	18	603117	0.0029845	11	724364	0.00151857	22	1747775	0.00125874	23	1005914	0.00228648	38	2346375	0.00161952	1.44193	1.50567	1.06647
chr12:56481618G>C	chr12	56481618	56481618	G	C	C218S	1.50547	33	3522373	0.000936868	13	1430974	0.000908472	19	966633	0.00196559	10	731168	0.00136767	16	1078265	0.00148387	35	2165241	0.00161645	18	1239274	0.00145246	36	2950919	0.00121996	1.50547	0.978838	0.822149
chr12:56493474T>G	chr12	56493474	56493474	T	G	L961R	1.50424	86	2372810	0.00362439	83	920714	0.00901474	38	650250	0.00584391	32	511388	0.00625748	39	618222	0.00630841	73	1436124	0.00508313	80	843050	0.00948935	145	2001379	0.007245	0.694138	1.50424	1.14847
chr12:56481585A>C	chr12	56481585	56481585	A	C	K207T	1.50394	42	2262394	0.00185644	19	916229	0.00207372	16	616895	0.00259363	15	480963	0.00311874	25	691331	0.00361621	30	1377560	0.00217776	24	785683	0.00305467	45	1867281	0.00240992	1.50394	0.844714	0.666421
chr12:56482421T>A	chr12	56482421	56482421	T	A	C323*	1.50375	141	2619386	0.00538294	111	1025414	0.0108249	45	703652	0.00639521	36	562835	0.00639619	33	761836	0.00433164	94	1591447	0.00590657	60	921137	0.00651369	117	2135788	0.00547807	0.590878	1.50375	1.26466
chr12:56494950G>C	chr12	56494950	56494950	G	C	G1103R	1.50341	43	3979349	0.00108058	18	1620987	0.00111043	16	1124279	0.00142313	13	889420	0.00146163	15	1149665	0.00130473	28	2491310	0.00112391	28	1427451	0.00196154	33	3417679	0.000965568	1.31627	1.50341	0.740053
chr12:56480419G>T	chr12	56480419	56480419	G	T	V176L	1.50199	144	2985856	0.00482274	50	1242325	0.00402471	37	831011	0.00445241	41	678240	0.00604506	40	989024	0.00404439	72	1847669	0.0038968	43	1054364	0.00407829	95	2454509	0.00387043	1.50199	1.00838	0.956987
chr12:56478943G>C	chr12	56478943	56478943	G	C	Q133H	1.50187	40	2853057	0.001402	15	1087269	0.0013796	17	738360	0.0023024	10	605153	0.00165247	8	879533	0.000909574	16	1687340	0.000948238	13	951746	0.00136591	31	2269296	0.00136606	1.19779	1.5017	1.50187
chr12:56477681C>G	chr12	56477681	56477681	C	G	L77V	1.50181	14	2236626	0.000625943	6	839524	0.000714691	2	582707	0.000343226	5	465839	0.00107333	7	706022	0.000991471	5	1331861	0.000375415	4	754608	0.000530077	14	1750457	0.000799791	1.50181	0.534637	0.806672
chr12:56495023G>C	chr12	56495023	56495023	G	C	R1127P	1.50176	48	4006497	0.00119805	17	1629341	0.00104337	17	1127295	0.00150803	14	893490	0.00156689	13	1197185	0.00108588	43	2501074	0.00171926	14	1424724	0.000982646	42	3427903	0.00122524	1.50176	0.90493	1.12834
chr12:56487309G>C	chr12	56487309	56487309	G	C	K485N	1.50164	51	2570809	0.00198381	11	1047842	0.00104978	12	716246	0.0016754	9	570925	0.00157639	27	735325	0.00367185	38	1608235	0.00236284	8	926263	0.000863686	43	2114799	0.00203329	1.50164	0.235218	0.553752
chr12:56495421G>C	chr12	56495421	56495421	G	C	R1204T	1.50036	32	4740407	0.000675048	33	1893961	0.00174238	12	1303224	0.000920793	6	1055422	0.000568493	10	1480755	0.000675331	33	2921487	0.00112956	17	1677782	0.00101324	34	3874545	0.000877522	0.326274	1.50036	1.2994
chr12:56494879C>G	chr12	56494879	56494879	C	G	P1079R	1.49926	54	2610939	0.00206822	19	1074317	0.00176857	15	748256	0.00200466	13	598536	0.00217197	15	742041	0.00202145	38	1654548	0.0022967	29	956881	0.00303068	49	2268596	0.00215993	1.22809	1.49926	1.0685
chr12:56492329T>A	chr12	56492329	56492329	T	A	Y888N	1.49895	53	1932633	0.00274237	26	757793	0.00343102	16	531959	0.00300775	10	414076	0.00241502	11	503204	0.00218599	40	1192046	0.00335558	22	671409	0.00327669	42	1632587	0.0025726	0.703878	1.49895	1.17686
chr12:56492340G>C	chr12	56492340	56492340	G	C	Q891H	1.4989	18	1930468	0.000932416	12	757026	0.00158515	9	531428	0.00169355	3	413701	0.000725161	7	502549	0.0013929	13	1190827	0.00109168	14	670557	0.00208782	20	1630821	0.00122638	0.457472	1.4989	0.880449
chr12:56490946C>G	chr12	56490946	56490946	C	G	H798D	1.49887	32	3229475	0.000990873	13	1302987	0.000997708	12	897560	0.00133696	9	692715	0.00129924	8	866960	0.000922765	27	2057096	0.00131253	15	1179312	0.00127193	38	2747435	0.00138311	1.30222	1.37839	1.49887
chr12:56486853C>T	chr12	56486853	56486853	C	T	L423F	1.49757	59	2035703	0.00289826	10	827924	0.00120784	12	566572	0.002118	8	442277	0.00180882	23	590804	0.003893	82	1270496	0.00645417	8	725319	0.00110296	33	1692078	0.00195026	1.49757	0.28332	0.500967
chr12:56478827T>G	chr12	56478827	56478827	T	G	S95A	1.49727	14	3292594	0.000425197	6	1242649	0.000482839	4	857708	0.000466359	5	691620	0.00072294	6	1043034	0.000575245	5	1954291	0.000255847	3	1099932	0.000272744	9	2571284	0.00035002	1.49727	0.474136	0.608471
chr12:56492331C>A	chr12	56492331	56492331	C	A	Y888*	1.49724	83	1932864	0.00429415	22	757825	0.00290304	25	532017	0.0046991	18	414121	0.00434656	23	503262	0.00457018	50	1192211	0.00419389	21	671447	0.00312757	41	1632691	0.00251119	1.49724	0.684343	0.549473
chr12:56493682C>G	chr12	56493682	56493682	C	G	L1000V	1.49667	32	3669393	0.000872079	89	1432589	0.00621253	20	993496	0.00201309	10	787879	0.00126923	8	969831	0.000824886	29	2229511	0.00130073	16	1295987	0.00123458	32	3085322	0.00103717	0.204302	1.49667	1.25735
chr12:56490592G>T	chr12	56490592	56490592	G	T	D746Y	1.49616	163	2475143	0.00658548	43	1016991	0.00422816	27	693530	0.00389313	34	537463	0.00632602	36	669250	0.00537916	66	1581038	0.00417447	51	912249	0.00559058	92	2114968	0.00434995	1.49616	1.0393	0.808667
chr12:56478945T>G	chr12	56478945	56478945	T	G	L134R	1.49581	12	2835948	0.000423139	6	1080707	0.000555192	7	734217	0.000953397	5	602076	0.00083046	13	873406	0.00148843	22	1677149	0.00131175	12	946132	0.00126832	22	2255750	0.000975285	1.49581	0.852123	0.655246
chr12:56478929C>G	chr12	56478929	56478929	C	G	H129D	1.49468	28	3271551	0.000855863	12	1240191	0.000967593	11	845111	0.0013016	10	691447	0.00144624	11	1013229	0.00108564	23	1929387	0.00119209	10	1089553	0.000917808	29	2583820	0.00112237	1.49468	0.845408	1.03383
chr12:56487313A>T	chr12	56487313	56487313	A	T	N487Y	1.49294	69	2523523	0.00273427	43	1029037	0.00417866	29	703341	0.00412318	22	560759	0.00392325	17	721476	0.00235628	68	1579304	0.00430569	32	909662	0.00351779	67	2076890	0.00322598	0.938878	1.49294	1.3691
chr12:56492632G>T	chr12	56492632	56492632	G	T	E928*	1.49274	373	3330326	0.0112001	50	1322122	0.0037818	37	921696	0.00401434	41	726275	0.00564524	31	879666	0.00352406	90	2043557	0.00440409	60	1157016	0.00518575	121	2786289	0.00434269	1.49274	1.47153	1.2323
chr12:56495003G>C	chr12	56495003	56495003	G	C	R1120S	1.49161	39	4037453	0.000965956	22	1636868	0.00134403	18	1133255	0.00158835	18	897861	0.00200476	15	1193717	0.00125658	34	2513532	0.00135268	20	1429619	0.00139897	44	3446375	0.0012767	1.49161	1.11332	1.01602
chr12:56487662A>T	chr12	56487662	56487662	A	T	H532L	1.49129	88	2172585	0.00405047	53	878513	0.00603292	24	585753	0.00409729	31	463181	0.00669285	24	643161	0.00373157	72	1347457	0.0053434	35	788776	0.00443725	100	1796988	0.00556487	1.10939	1.18911	1.49129
chr12:56493773C>T	chr12	56493773	56493773	C	T	A1030V	1.49083	103	3083264	0.00334062	36	1218320	0.00295489	29	846205	0.00342707	30	681008	0.00440523	34	833754	0.00407794	65	1893305	0.00343315	41	1104405	0.00371241	80	2632879	0.0030385	1.49083	0.910363	0.745106
chr12:56477614G>C	chr12	56477614	56477614	G	C	E54D	1.49046	45	3632407	0.00123885	25	1425158	0.00175419	18	969933	0.0018558	15	790547	0.00189742	16	1251369	0.0012786	34	2210519	0.0015381	24	1259381	0.0019057	54	2860053	0.00188808	1.08165	1.49046	1.47668
chr12:56474139G>T	chr12	56474139	56474139	G	T	G19C	1.48951	57	970683	0.00587215	15	515214	0.00291141	10	315941	0.00316515	11	284413	0.00386762	18	538656	0.00334165	24	680829	0.00352511	21	421905	0.00497742	17	818146	0.00207787	1.32843	1.48951	0.621809
chr12:56481835T>G	chr12	56481835	56481835	T	G	C255G	1.48926	64	2799233	0.00228634	25	1063952	0.00234973	21	740099	0.00283746	21	600110	0.00349936	44	802181	0.00548505	46	1660425	0.00277038	20	948454	0.00210869	66	2266588	0.00291187	1.48926	0.384444	0.530873
chr12:56489570C>G	chr12	56489570	56489570	C	G	R679G	1.48916	26	2108753	0.00123296	20	816915	0.00244824	13	571326	0.00227541	6	447027	0.0013422	7	526900	0.00132853	21	1286312	0.00163257	9	737010	0.00122115	34	1718569	0.00197839	0.548232	0.919177	1.48916
chr12:56495390G>C	chr12	56495390	56495390	G	C	D1194H	1.48885	47	4308537	0.00109086	19	1741037	0.0010913	9	1195481	0.000752835	16	984744	0.00162479	83	1362283	0.00609271	22	2669224	0.00082421	19	1536490	0.00123658	37	3526042	0.00104934	1.48885	0.202961	0.172228
chr12:56487559A>C	chr12	56487559	56487559	A	C	K498Q	1.48796	24	1688861	0.00142108	78	667281	0.0116892	46	463284	0.00992911	12	365919	0.00327941	15	473996	0.00316458	33	1028967	0.0032071	28	594634	0.00470878	34	1471806	0.00231009	0.28055	1.48796	0.729981
chr12:56493650G>C	chr12	56493650	56493650	G	C	G989A	1.4873	33	3117746	0.00105846	16	1217813	0.00131383	18	842182	0.00213731	10	664728	0.00150437	8	822046	0.000973182	32	1894973	0.00168868	10	1102127	0.000907336	38	2625381	0.00144741	1.14503	0.93234	1.4873
chr12:56480337T>A	chr12	56480337	56480337	T	A	Y148*	1.48689	69	2750571	0.00250857	27	1135636	0.00237752	17	751742	0.00226141	22	622329	0.00353511	31	908107	0.00341369	39	1693126	0.00230343	25	966832	0.00258576	58	2250263	0.00257748	1.48689	0.757468	0.75504
chr12:56495580A>T	chr12	56495580	56495580	A	T	D1257V	1.48621	106	4104104	0.00258278	55	1564013	0.00351659	42	1074827	0.00390761	42	910591	0.00461239	31	1376163	0.00225264	67	2507655	0.00267182	49	1463608	0.00334789	80	2515377	0.00318044	1.31161	1.48621	1.41187
chr12:56493755C>G	chr12	56493755	56493755	C	G	T1024S	1.48609	49	3803874	0.00128816	23	1482100	0.00155185	13	1037356	0.00125319	14	827319	0.00169221	8	1009556	0.000792428	33	2315694	0.00142506	13	1346535	0.000965441	38	3226847	0.00117762	1.09045	1.21833	1.48609
chr12:56495807C>T	chr12	56495807	56495807	C	T	L1333F	1.48525	70	1963946	0.00356425	16	979748	0.00163307	31	611896	0.00506622	13	535967	0.00242552	60	991455	0.00605171	96	1366219	0.00702669	19	832980	0.00228097	24	1631713	0.00147085	1.48525	0.376913	0.243046
chr12:56495083C>G	chr12	56495083	56495083	C	G	S1147C	1.48451	39	3577673	0.00109009	16	1476078	0.00108395	10	1006832	0.000993214	13	807887	0.00160914	15	1107853	0.00135397	28	2258386	0.00123982	19	1297252	0.00146463	36	3080394	0.00116868	1.48451	1.08173	0.863152
chr12:56481597C>G	chr12	56481597	56481597	C	G	A211G	1.48379	26	2703439	0.000961738	17	1090199	0.00155935	9	736806	0.00122149	5	576738	0.000866945	10	819177	0.00122074	22	1644874	0.00133749	17	938543	0.00181132	32	2237827	0.00142996	0.555966	1.48379	1.17139
chr12:56492666A>G	chr12	56492666	56492666	A	G	D939G	1.48023	219	2430671	0.00900986	65	963540	0.00674596	55	671228	0.00819394	53	530766	0.00998557	54	642497	0.00840471	129	1487355	0.00867311	64	838459	0.00763305	148	2026290	0.00730399	1.48023	0.908187	0.869035
chr12:56481837T>G	chr12	56481837	56481837	T	G	C255W	1.47891	28	2935927	0.000953702	24	1111425	0.00215939	12	774675	0.00154904	20	626265	0.00319354	72	836164	0.00861075	23	1737544	0.00132371	22	991302	0.0022193	34	2376006	0.00143097	1.47891	0.257736	0.166184
chr12:56477574A>C	chr12	56477574	56477574	A	C	D41A	1.47839	19	2475610	0.000767488	11	982980	0.00111905	10	658272	0.00151913	9	544008	0.00165439	9	880672	0.00102195	22	1512423	0.00145462	10	861440	0.00116085	25	1935386	0.00129173	1.47839	1.13592	1.26399
chr12:56488210G>C	chr12	56488210	56488210	G	C	A577P	1.4783	26	2284326	0.00113819	22	939232	0.00234234	18	635387	0.00283292	9	498607	0.00180503	11	665942	0.0016518	20	1425410	0.00140311	18	830522	0.00216731	47	1924768	0.00244185	0.770609	1.31209	1.4783
chr12:56481612G>C	chr12	56481612	56481612	G	C	G216A	1.47825	52	3325582	0.00156364	17	1353298	0.00125619	13	912244	0.00142506	13	700068	0.00185696	16	1019277	0.00156974	35	2044721	0.00171172	20	1169659	0.0017099	42	2786625	0.0015072	1.47825	1.08929	0.960159
chr12:56495679A>C	chr12	56495679	56495679	A	C	E1290A	1.47813	103	3715689	0.00277203	82	1351555	0.00606709	75	939176	0.00798572	71	791709	0.00896794	78	1227163	0.00635612	136	2208603	0.00615774	61	1267521	0.00481254	115	2028829	0.00566829	1.47813	0.757151	0.891785
chr12:56487960C>G	chr12	56487960	56487960	C	G	T564R	1.47797	29	2122523	0.0013663	12	815082	0.00147224	10	566741	0.00176447	5	447168	0.00111815	7	577952	0.00121117	26	1275718	0.00203807	1	733480	0.000136336	31	1731769	0.00179008	0.759485	0.112566	1.47797
chr12:56492650C>T	chr12	56492650	56492650	C	T	Q934*	1.47789	507	2849376	0.0177934	32	1142403	0.00280111	17	792312	0.00214562	26	628058	0.00413975	53	762634	0.0069496	62	1759163	0.0035244	18	1002746	0.00179507	61	2390515	0.00255175	1.47789	0.258298	0.36718
chr12:56489566G>C	chr12	56489566	56489566	G	C	M677I	1.47736	23	2202380	0.00104432	10	854954	0.00116965	6	597709	0.00100383	8	462963	0.001728	10	552010	0.00181156	17	1345880	0.00126311	19	771413	0.00246301	21	1795728	0.00116944	1.47736	1.35961	0.645544
chr12:56487628C>G	chr12	56487628	56487628	C	G	R521G	1.47686	24	2813355	0.000853074	14	1121733	0.00124807	5	757781	0.000659821	2	596757	0.000335145	3	815555	0.000367848	17	1726065	0.000984899	4	1005653	0.000397752	13	2392965	0.000543259	0.268531	1.08129	1.47686
chr12:56490341T>C	chr12	56490341	56490341	T	C	F704L	1.47662	296	2961566	0.00999471	158	1144421	0.0138061	121	817024	0.0148098	57	639166	0.00891787	53	741786	0.00714492	165	1816704	0.00908238	110	1042619	0.0105504	248	2441910	0.010156	0.645937	1.47662	1.42143
chr12:56487179G>T	chr12	56487179	56487179	G	T	G442V	1.47601	271	2508912	0.0108015	57	1005798	0.00566714	33	692049	0.00476845	46	549928	0.00836473	112	722070	0.015511	82	1559178	0.00525918	45	892850	0.00504004	99	2135966	0.00463491	1.47601	0.324934	0.298815
chr12:56493678G>T	chr12	56493678	56493678	G	T	K998N	1.47578	220	3557741	0.0061837	53	1389598	0.00381405	36	963524	0.00373628	43	763940	0.00562871	34	940142	0.00361647	96	2161593	0.00444117	43	1256588	0.00342196	112	2992521	0.00374266	1.47578	0.946216	1.03489
chr12:56482643G>T	chr12	56482643	56482643	G	T	G367V	1.47561	407	2421781	0.0168058	39	982108	0.00397105	27	690686	0.00390916	31	529034	0.00585974	69	688139	0.010027	68	1522006	0.00446779	36	859878	0.00418664	87	1993794	0.00436354	1.47561	0.417535	0.435177
chr12:56495616G>C	chr12	56495616	56495616	G	C	G1269A	1.47433	35	4100168	0.000853624	14	1546561	0.000905234	13	1062987	0.00122297	12	899138	0.00133461	14	1363282	0.00102693	35	2501294	0.00139928	19	1457852	0.00130329	14	1084251	0.00129121	1.47433	1.26911	1.25735
chr12:56495588T>A	chr12	56495588	56495588	T	A	Y1260N	1.47397	92	3976885	0.00231337	27	1513930	0.00178344	21	1035257	0.00202848	23	874948	0.00262873	42	1326496	0.00316624	58	2431427	0.00238543	38	1418917	0.0026781	53	2327134	0.00227748	1.47397	0.84583	0.719302
chr12:56488247G>C	chr12	56488247	56488247	G	C	C589S	1.47345	84	3327434	0.00252447	27	1387882	0.00194541	31	942256	0.00328998	21	732610	0.00286646	34	983080	0.00345852	49	2095728	0.00233809	22	1217195	0.00180743	76	2830867	0.00268469	1.47345	0.522604	0.776254
chr12:56477624G>C	chr12	56477624	56477624	G	C	V58L	1.47321	49	3318012	0.00147679	27	1293581	0.00208723	20	877472	0.00227928	22	715462	0.00307494	24	1134913	0.0021147	33	2011643	0.00164045	26	1146049	0.00226866	45	2605366	0.0017272	1.47321	1.07281	0.816761
chr12:56481668T>A	chr12	56481668	56481668	T	A	C235S	1.47185	51	2909397	0.00175294	34	1171972	0.00290109	29	793070	0.00365668	22	633873	0.00347073	17	881028	0.00192956	61	1783422	0.00342039	29	1021119	0.00284002	53	2438541	0.00217343	1.19635	1.47185	1.12638
chr12:56487254C>T	chr12	56487254	56487254	C	T	S467F	1.47094	52	3573501	0.00145516	15	1442432	0.00103991	9	986750	0.000912085	12	784497	0.00152964	20	1018186	0.00196428	35	2223586	0.00157403	12	1278877	0.000938323	28	3026397	0.000925193	1.47094	0.477694	0.471009
chr12:56493631G>T	chr12	56493631	56493631	G	T	G983W	1.46927	398	2417724	0.0164618	37	934930	0.00395752	25	654853	0.00381765	30	515939	0.00581464	32	627221	0.00510187	71	1463795	0.00485041	34	847496	0.00401182	88	2030644	0.0043336	1.46927	0.786343	0.849414
chr12:56493806C>G	chr12	56493806	56493806	C	G	P1041R	1.46869	28	2008292	0.00139422	12	792161	0.00151484	13	556783	0.00233484	7	451290	0.00155111	6	542483	0.00110603	16	1238039	0.00129237	9	720084	0.00124985	28	1723702	0.00162441	1.02394	1.13004	1.46869
chr12:56480387A>C	chr12	56480387	56480387	A	C	D165A	1.46822	34	3729451	0.000911662	26	1537443	0.00169112	24	1023457	0.00234499	21	845774	0.00248293	27	1221082	0.00221115	31	2294856	0.00135085	18	1305279	0.00137902	63	3049590	0.00206585	1.46822	0.623663	0.934287
chr12:56493510C>G	chr12	56493510	56493510	C	G	P973R	1.46816	32	2338725	0.00136827	13	909125	0.00142995	7	642855	0.00108889	7	506337	0.00138248	6	609489	0.000984431	24	1418028	0.00169249	8	811187	0.000986209	28	1937313	0.0014453	0.966804	1.00181	1.46816
chr12:56493752C>G	chr12	56493752	56493752	C	G	A1023G	1.46662	94	3832784	0.00245253	22	1493090	0.00147345	23	1045153	0.00220063	18	832949	0.002161	16	1016192	0.00157451	59	2332839	0.00252911	25	1356529	0.00184294	60	3251568	0.00184526	1.46662	1.17049	1.17196
chr12:56493471A>C	chr12	56493471	56493471	A	C	E960A	1.46658	12	2372675	0.000505758	28	920406	0.00304214	8	650102	0.00123058	4	511330	0.000782274	11	618102	0.00177964	15	1436022	0.00104455	22	842916	0.00260999	40	2001107	0.00199889	0.257146	1.46658	1.1232
chr12:56488300C>G	chr12	56488300	56488300	C	G	Q607E	1.46597	51	3500887	0.00145677	20	1469372	0.00136113	18	1000850	0.00179847	7	776632	0.000901328	13	1020795	0.00127352	42	2217409	0.0018941	24	1285528	0.00186694	47	2988344	0.00157278	0.662193	1.46597	1.23499
chr12:56492546T>A	chr12	56492546	56492546	T	A	V899E	1.46561	3	1929324	0.000155495	2	779076	0.000256714	2	539142	0.00037096	NA	NA	NA	1	520578	0.000192094	1	1200832	8.32756e-05	2	710389	0.000281536	1	1727269	5.78949e-05	#VALUE!	1.46561	0.301388
chr12:56477613A>C	chr12	56477613	56477613	A	C	E54A	1.46507	14	3637906	0.000384837	16	1427020	0.00112122	10	971230	0.00102962	13	791397	0.00164266	20	1252901	0.0015963	27	2213425	0.00121983	12	1261072	0.000951571	26	2863832	0.000907874	1.46507	0.596112	0.568738
chr12:56492311A>C	chr12	56492311	56492311	A	C	S882R	1.46427	15	1934347	0.000775455	8	758759	0.00105435	12	532606	0.00225307	5	414500	0.00120627	4	503883	0.000793835	11	1193322	0.000921796	3	672341	0.000446202	19	1634562	0.00116239	1.14409	0.562084	1.46427
chr12:56490831T>G	chr12	56490831	56490831	T	G	H759Q	1.46116	6	1429904	0.000419609	2	576246	0.000347074	2	399675	0.000500407	NA	NA	NA	1	381751	0.000261951	6	907886	0.000660876	2	522533	0.000382751	2	1201389	0.000166474	#VALUE!	1.46116	0.635516
chr12:56494000A>C	chr12	56494000	56494000	A	C	N1058H	1.45969	14	1895051	0.000738766	14	716510	0.00195392	9	511652	0.00175901	11	385680	0.00285211	8	487845	0.00163987	14	1133152	0.00123549	10	645491	0.00154921	23	1555746	0.00147839	1.45969	0.944717	0.901532
chr12:56489549C>G	chr12	56489549	56489549	C	G	Q672E	1.45966	45	2446249	0.00183955	19	958834	0.00198157	10	669119	0.0014945	15	518598	0.00289241	25	621838	0.00402034	38	1507309	0.00252105	8	865001	0.000924854	44	2006318	0.00219307	1.45966	0.230044	0.545494
chr12:56493718G>C	chr12	56493718	56493718	G	C	D1012H	1.45956	38	4150258	0.000915606	26	1621861	0.0016031	13	1130249	0.00115019	21	897508	0.00233981	14	1098417	0.00127456	29	2525283	0.00114839	9	1464576	0.000614512	46	3498106	0.001315	1.45956	0.482136	1.03173
chr12:56493444A>C	chr12	56493444	56493444	A	C	D951A	1.45905	18	2262835	0.000795462	23	877456	0.00262121	6	619483	0.00096855	10	487166	0.00205269	10	587116	0.00170324	20	1369650	0.00146023	20	804792	0.00248511	32	1913648	0.0016722	0.783106	1.45905	0.981775
chr12:56477621G>T	chr12	56477621	56477621	G	T	E57*	1.45648	393	3462516	0.0113501	31	1354394	0.00228885	22	920222	0.00239073	25	749925	0.00333367	41	1186683	0.00345501	58	2103727	0.00275701	28	1198072	0.00233709	69	2722892	0.00253407	1.45648	0.676435	0.733448
chr12:56490950T>G	chr12	56490950	56490950	T	G	V799G	1.45644	12	3202832	0.000374668	9	1287456	0.000699053	6	889667	0.00067441	7	687536	0.00101813	40	855841	0.00467377	12	2036509	0.000589244	10	1166876	0.000856989	25	2722090	0.000918412	1.45644	0.183362	0.196504
chr12:56488225G>C	chr12	56488225	56488225	G	C	G582R	1.45637	33	2731431	0.00120816	9	1129201	0.000797024	11	770086	0.00142841	7	603051	0.00116076	10	797152	0.00125447	13	1715557	0.000757771	16	997806	0.00160352	18	2318954	0.000776212	1.45637	1.27825	0.618759
chr12:56491012A>T	chr12	56491012	56491012	A	T	K820*	1.45622	1	1948249	5.13281e-05	NA	NA	NA	NA	NA	NA	NA	NA	NA	1	519929	0.000192334	NA	NA	NA	2	714082	0.00028008	NA	NA	NA	#VALUE!	1.45622	#VALUE!
chr12:56495319C>G	chr12	56495319	56495319	C	G	P1170R	1.45554	43	2293261	0.00187506	20	904410	0.00221139	10	631616	0.00158324	6	522810	0.00114764	12	700670	0.00171265	18	1402910	0.00128305	20	802305	0.00249282	28	1855797	0.00150879	0.518971	1.45554	0.880967
chr12:56482643G>C	chr12	56482643	56482643	G	C	G367A	1.45505	38	2421781	0.00156909	15	982108	0.00152733	9	690686	0.00130305	9	529034	0.00170121	11	688139	0.00159851	21	1522006	0.00137976	20	859878	0.00232591	42	1993794	0.00210654	1.11385	1.45505	1.31781
chr12:56491013A>C	chr12	56491013	56491013	A	C	K820T	1.45487	6	1943033	0.000308796	8	778189	0.00102803	5	540114	0.00092573	5	405394	0.00123337	4	517933	0.000772301	12	1240992	0.000966968	8	712001	0.00112359	11	1666745	0.000659969	1.19974	1.45487	0.854549
chr12:56477600T>G	chr12	56477600	56477600	T	G	Y50D	1.45466	35	3448666	0.00101489	19	1357786	0.00139934	14	922224	0.00151807	8	751953	0.0010639	11	1197016	0.000918952	20	2102789	0.000951118	16	1196923	0.00133676	29	2715590	0.00106791	0.760286	1.45466	1.16209
chr12:56495451C>G	chr12	56495451	56495451	C	G	P1214R	1.45425	65	4483229	0.00144985	22	1801716	0.00122106	17	1239973	0.001371	18	1013668	0.00177573	20	1439828	0.00138905	45	2780716	0.00161829	31	1603141	0.0019337	55	3653338	0.00150547	1.45425	1.3921	1.08381
chr12:56488287G>C	chr12	56488287	56488287	G	C	K602N	1.45378	59	3888142	0.00151743	39	1625324	0.00239952	26	1105299	0.0023523	30	860000	0.00348837	29	1133316	0.00255886	45	2457138	0.0018314	25	1424068	0.00175553	68	3315277	0.00205111	1.45378	0.68606	0.801571
chr12:56488273G>C	chr12	56488273	56488273	G	C	G598R	1.45355	73	3606922	0.00202389	26	1513073	0.00171836	25	1028420	0.00243091	20	800731	0.00249772	22	1064404	0.00206688	44	2281707	0.00192838	24	1322769	0.00181438	61	3075214	0.0019836	1.45355	0.877831	0.959706
chr12:56495678G>C	chr12	56495678	56495678	G	C	E1290Q	1.45225	21	3716045	0.000565117	6	1351785	0.000443858	8	939237	0.000851755	5	791734	0.000631525	6	1227277	0.000488887	17	2208827	0.000769639	9	1267627	0.000709988	9	2028800	0.000443612	1.42281	1.45225	0.907391
chr12:56495337C>G	chr12	56495337	56495337	C	G	T1176S	1.45215	55	2787034	0.00197342	19	1103371	0.001722	14	770218	0.00181767	10	635877	0.00157263	12	850472	0.00141098	28	1708405	0.00163896	20	976104	0.00204896	42	2270344	0.00184994	0.913261	1.45215	1.3111
chr12:56494924C>A	chr12	56494924	56494924	C	A	S1094*	1.45114	198	3715873	0.00532849	47	1496915	0.00313979	17	1049137	0.00162038	23	828033	0.00277767	24	1030525	0.00232891	76	2319841	0.00327609	45	1331524	0.00337959	83	3190588	0.0026014	0.884666	1.45114	1.117
chr12:56495830G>C	chr12	56495830	56495830	G	C	Q1340H	1.45056	30	1406902	0.00213234	18	761476	0.00236383	7	460890	0.0015188	13	405128	0.00320886	18	791378	0.00227451	36	1022498	0.00352079	21	636493	0.00329933	24	1228980	0.00195284	1.35748	1.45056	0.858574
chr12:56487163A>C	chr12	56487163	56487163	A	C	N437H	1.45036	10	2260964	0.000442289	42	900797	0.00466254	14	622684	0.00224833	11	493877	0.00222728	10	645617	0.00154891	20	1401153	0.0014274	18	801254	0.00224648	24	1929987	0.00124353	0.477696	1.45036	0.802845
chr12:56493515T>A	chr12	56493515	56493515	T	A	Y975N	1.45005	129	2214015	0.00582652	37	858905	0.00430781	40	609682	0.0065608	30	480267	0.00624653	39	575637	0.0067751	69	1342034	0.00514145	46	768465	0.00598596	112	1838647	0.00609144	1.45005	0.883523	0.899091
chr12:56487928C>A	chr12	56487928	56487928	C	A	H553Q	1.45	91	2187054	0.00416085	46	837115	0.00549506	53	581802	0.00910963	14	457111	0.00306271	18	593868	0.00303098	44	1311408	0.00335517	33	750866	0.00439493	53	1777921	0.00298101	0.557357	1.45	0.983515
chr12:56491723A>C	chr12	56491723	56491723	A	C	K872T	1.44997	4	1750803	0.000228467	3	680286	0.000440991	1	480134	0.000208275	NA	NA	NA	2	452682	0.000441811	1	1084784	9.21843e-05	4	624400	0.000640615	3	1421919	0.000210982	#VALUE!	1.44997	0.47754
chr12:56493625G>C	chr12	56493625	56493625	G	C	E981Q	1.44984	22	2204677	0.000997879	10	858112	0.00116535	4	599129	0.000667636	4	473257	0.000845207	3	576543	0.000520343	18	1342305	0.00134098	5	776699	0.00064375	14	1855750	0.000754412	0.725282	1.23717	1.44984
chr12:56478943G>T	chr12	56478943	56478943	G	T	Q133H	1.44894	138	2853057	0.00483692	31	1087269	0.00285118	33	738360	0.00446936	25	605153	0.00413119	32	879533	0.00363829	67	1687340	0.00397075	21	951746	0.00220647	83	2269296	0.00365752	1.44894	0.606458	1.00528
chr12:56478839T>G	chr12	56478839	56478839	T	G	L99V	1.44859	756	3711442	0.0203694	301	1407584	0.0213842	239	970137	0.0246357	179	785933	0.0227755	234	1176503	0.0198895	463	2207488	0.0209741	355	1243440	0.0285498	838	2908547	0.0288116	1.06506	1.43543	1.44859
chr12:56478872G>T	chr12	56478872	56478872	G	T	V110F	1.44779	174	4261114	0.00408344	36	1622789	0.0022184	30	1101997	0.00272233	29	902928	0.00321177	38	1345399	0.00282444	74	2531288	0.00292341	44	1425631	0.00308635	94	3359315	0.00279819	1.44779	1.09273	0.990706
chr12:56482332T>C	chr12	56482332	56482332	T	C	F294L	1.44767	144	2165912	0.00664847	38	829722	0.00457985	26	579098	0.00448974	31	467564	0.00663011	94	613800	0.0153144	190	1295876	0.0146619	52	751837	0.00691639	93	1738238	0.00535025	1.44767	0.451626	0.34936
chr12:56493766G>A	chr12	56493766	56493766	G	A	G1028S	1.44752	96	3333364	0.00287997	21	1313036	0.00159935	24	914619	0.00262404	17	734315	0.00231508	42	897827	0.00467796	178	2044489	0.00870633	31	1191838	0.00260102	79	2842379	0.00277936	1.44752	0.556017	0.59414
chr12:56481677C>G	chr12	56481677	56481677	C	G	P238A	1.44708	29	2669027	0.00108654	19	1079546	0.00176	12	727823	0.00164875	9	580730	0.00154977	9	810388	0.00111058	25	1639017	0.0015253	15	938516	0.00159827	36	2240069	0.00160709	0.880554	1.43913	1.44708
chr12:56482619G>C	chr12	56482619	56482619	G	C	G359A	1.44642	42	2733052	0.00153674	21	1109074	0.00189347	17	778248	0.00218439	10	600666	0.00166482	14	785650	0.00178196	33	1715948	0.00192314	25	969944	0.00257747	32	2340819	0.00136704	0.879242	1.44642	0.767155
chr12:56490359A>T	chr12	56490359	56490359	A	T	R710W	1.44593	112	2965614	0.00377662	51	1146682	0.00444761	46	818626	0.00561917	41	637545	0.00643092	40	742210	0.00538931	115	1820346	0.00631748	62	1044973	0.00593317	104	2447589	0.00424908	1.44593	1.10091	0.788427
chr12:56495099G>C	chr12	56495099	56495099	G	C	E1152D	1.44565	30	3206155	0.0009357	19	1311368	0.00144887	13	899690	0.00144494	7	721896	0.000969669	10	984786	0.00101545	20	2016004	0.000992062	17	1158054	0.00146798	20	2747177	0.00072802	0.669259	1.44565	0.716944
chr12:56486598A>C	chr12	56486598	56486598	A	C	I393L	1.44562	12	1197989	0.00100168	11	532171	0.002067	7	350214	0.00199878	5	282869	0.0017676	6	394554	0.0015207	9	789401	0.0011401	10	454885	0.00219836	16	1120798	0.00142755	0.855152	1.44562	0.938745
chr12:56494891C>A	chr12	56494891	56494891	C	A	S1083Y	1.44528	391	3268841	0.0119614	51	1322460	0.00385645	28	927602	0.00301854	41	735602	0.00557367	30	907053	0.00330741	117	2050392	0.00570623	50	1180756	0.00423458	120	2826840	0.00424502	1.44528	1.28033	1.28349
chr12:56487278G>C	chr12	56487278	56487278	G	C	R475P	1.44497	36	3033596	0.00118671	14	1230388	0.00113785	8	841200	0.000951022	11	669033	0.00164416	12	864853	0.00138752	19	1888463	0.00100611	11	1084921	0.0010139	28	2574891	0.00108742	1.44497	0.730728	0.783719
chr12:56481919G>C	chr12	56481919	56481919	G	C	G283R	1.4441	35	2644957	0.00132327	19	996314	0.00190703	15	687699	0.00218119	10	547516	0.00182643	11	754021	0.00145885	32	1566624	0.00204261	13	890130	0.00146046	45	2136018	0.00210672	0.957736	1.00111	1.4441
chr12:56495513C>G	chr12	56495513	56495513	C	G	L1235V	1.44383	35	4264001	0.000820825	21	1655643	0.00126839	10	1146317	0.000872359	7	939465	0.000745105	14	1356870	0.00103179	32	2603159	0.00122928	17	1502987	0.00113108	49	3289204	0.00148972	0.587442	1.09624	1.44383
chr12:56490579T>G	chr12	56490579	56490579	T	G	I741M	1.44376	79	2477011	0.00318933	87	1018040	0.00854583	45	694009	0.00648407	27	537853	0.00501996	31	669800	0.00462825	67	1582302	0.00423434	61	912891	0.00668207	99	2116713	0.00467706	0.587416	1.44376	1.01055
chr12:56487601C>G	chr12	56487601	56487601	C	G	P512A	1.44369	29	2974536	0.000974942	22	1184394	0.00185749	13	804466	0.00161598	17	633942	0.00268163	15	854244	0.00175594	20	1823589	0.00109674	16	1060870	0.0015082	38	2537611	0.00149747	1.44369	0.858912	0.852804
chr12:56490554A>C	chr12	56490554	56490554	A	C	E733A	1.44347	13	2465284	0.000527323	11	1014170	0.00108463	14	691475	0.00202466	8	536287	0.00149174	7	666403	0.00105042	16	1576436	0.00101495	13	910062	0.00142847	32	2110479	0.00151624	1.37534	1.35991	1.44347
chr12:56488226G>C	chr12	56488226	56488226	G	C	G582A	1.44286	13	2744563	0.000473664	13	1137531	0.00114283	6	774412	0.000774781	10	606449	0.00164894	12	803697	0.0014931	19	1726071	0.00110077	15	1004098	0.00149388	17	2331596	0.000729114	1.44286	1.00052	0.488322
chr12:56488289A>T	chr12	56488289	56488289	A	T	Y603F	1.44196	101	3663947	0.00275659	46	1546197	0.00297504	29	1047788	0.00276774	35	815871	0.00428989	41	1078222	0.00380256	85	2328556	0.00365033	52	1350059	0.00385168	108	3133293	0.00344685	1.44196	1.01292	0.906457
chr12:56490360G>C	chr12	56490360	56490360	G	C	R710T	1.43898	26	2965683	0.000876695	10	1146755	0.000872026	11	818711	0.00134358	8	637539	0.00125483	12	742315	0.00161656	22	1820508	0.00120845	12	1045064	0.00114826	26	2447778	0.00106219	1.43898	0.710306	0.657065
chr12:56495785C>G	chr12	56495785	56495785	C	G	N1325K	1.43834	52	2389472	0.00217621	31	1132415	0.00273751	22	718714	0.00306102	10	625225	0.00159942	25	1130922	0.00221059	43	1615542	0.00266165	31	974975	0.00317957	46	1931650	0.00238138	0.584262	1.43834	1.07726
chr12:56495817A>C	chr12	56495817	56495817	A	C	K1336T	1.43586	72	1801799	0.00399601	137	918588	0.0149142	52	569482	0.00913111	66	499126	0.0132231	130	933841	0.013921	113	1268724	0.00890659	81	777626	0.0104163	306	1530874	0.0199886	0.886613	0.748245	1.43586
chr12:56493634C>G	chr12	56493634	56493634	C	G	P984A	1.43566	58	2557530	0.00226781	28	983897	0.00284583	14	690150	0.00202854	11	542933	0.00202603	18	659271	0.00273029	40	1541943	0.00259413	35	892908	0.00391978	48	2142549	0.00224032	0.711931	1.43566	0.820544
chr12:56495121G>C	chr12	56495121	56495121	G	C	V1160L	1.43566	40	2690265	0.00148684	18	1095861	0.00164254	9	752329	0.00119629	13	601266	0.0021621	10	824745	0.0012125	21	1688088	0.00124401	17	976599	0.00174073	34	2301911	0.00147703	1.31631	1.43566	1.21818
chr12:56477594A>C	chr12	56477594	56477594	A	C	T48P	1.43544	7	3015881	0.000232105	5	1198473	0.000417198	3	808834	0.000370904	4	667934	0.000598862	5	1068528	0.000467933	3	1847576	0.000162375	1	1053833	9.48917e-05	5	2367310	0.00021121	1.43544	0.202789	0.451368
chr12:56489538G>C	chr12	56489538	56489538	G	C	G668A	1.43472	31	2685472	0.00115436	20	1049272	0.00190608	9	732394	0.00122885	4	566214	0.000706447	9	679625	0.00132426	25	1651133	0.00151411	18	947397	0.00189994	23	2201565	0.00104471	0.370627	1.43472	0.788902
chr12:56487304A>C	chr12	56487304	56487304	A	C	I484L	1.43416	200	2632720	0.00759671	107	1073422	0.00996812	81	733913	0.0110367	47	585222	0.00803114	56	754132	0.00742576	162	1647280	0.00983439	101	948382	0.0106497	208	2162583	0.00961813	0.805682	1.43416	1.29524
chr12:56495565C>A	chr12	56495565	56495565	C	A	A1252E	1.43387	162	4133492	0.0039192	47	1575180	0.00298379	25	1083839	0.00230662	19	912741	0.00208164	32	1376444	0.00232483	88	2518848	0.00349366	49	1469924	0.00333351	73	2678122	0.00272579	0.697651	1.43387	1.17247
chr12:56491686C>G	chr12	56491686	56491686	C	G	P860A	1.42984	42	2780208	0.00151068	16	1065931	0.00150104	18	758290	0.00237376	6	596563	0.00100576	9	707635	0.00127184	32	1712021	0.00186914	14	983036	0.00142416	41	2254572	0.00181853	0.670045	1.11976	1.42984
chr12:56489571G>C	chr12	56489571	56489571	G	C	R679P	1.42949	18	2095146	0.000859129	9	812184	0.00110812	2	568078	0.000352064	3	439117	0.000683189	4	523421	0.000764203	14	1278110	0.00109537	8	732316	0.00109242	12	1708159	0.000702511	0.616528	1.42949	0.919272
chr12:56490545C>G	chr12	56490545	56490545	C	G	P730R	1.42934	31	2223053	0.00139448	18	920872	0.00195467	13	626532	0.00207491	7	485817	0.00144087	8	606695	0.00131862	30	1428620	0.00209993	9	825382	0.0010904	36	1910056	0.00188476	0.737144	0.826928	1.42934
chr12:56492606A>T	chr12	56492606	56492606	A	T	E919V	1.42917	201	3200937	0.00627941	82	1279522	0.00640864	48	887407	0.00540902	64	698764	0.00915903	108	852375	0.0126705	268	1972092	0.0135896	90	1156838	0.00777983	157	2754559	0.00569964	1.42917	0.614012	0.449836
chr12:56487619T>A	chr12	56487619	56487619	T	A	L518M	1.42913	89	3144603	0.00283025	32	1253784	0.00255227	31	851140	0.00364217	13	672718	0.00193246	22	907644	0.00242386	55	1931467	0.00284758	39	1125862	0.00346401	79	2678562	0.00294934	0.757152	1.42913	1.2168
chr12:56492348T>A	chr12	56492348	56492348	T	A	V894D	1.4276	81	1923968	0.00421005	41	755030	0.00543025	21	530091	0.00396158	32	412784	0.00775224	28	500969	0.00558917	54	1187315	0.00454808	32	668573	0.00478631	66	1626244	0.00405843	1.4276	0.856355	0.726124
chr12:56488199G>T	chr12	56488199	56488199	G	T	C573F	1.42688	57	2140472	0.00266296	26	876438	0.00296655	20	593061	0.00337233	8	464953	0.0017206	14	621009	0.0022544	27	1332925	0.00202562	24	776972	0.00308891	58	1803057	0.00321676	0.580001	1.37017	1.42688
chr12:56487915G>T	chr12	56487915	56487915	G	T	C549F	1.42425	95	2186678	0.00434449	27	836962	0.00322595	18	581674	0.00309452	21	457062	0.00459456	22	593768	0.00370515	40	1311162	0.00305073	34	750755	0.00452877	63	1777666	0.00354397	1.42425	1.22229	0.956499
chr12:56490371G>C	chr12	56490371	56490371	G	C	V714L	1.42295	40	2706321	0.00147802	6	1046010	0.000573608	12	745961	0.00160866	4	575855	0.000694619	8	675784	0.00118381	13	1659983	0.000783141	16	949836	0.0016845	28	2226458	0.0012576	1.21096	1.42295	1.06233
chr12:56492323G>C	chr12	56492323	56492323	G	C	G886R	1.42257	30	1931294	0.00155336	9	757369	0.00118832	4	531976	0.000751914	7	414086	0.00169047	6	503027	0.00119278	22	1192083	0.00184551	4	671531	0.000595654	18	1632817	0.00110239	1.42257	0.499383	0.924219
chr12:56477642G>C	chr12	56477642	56477642	G	C	E64Q	1.42227	43	3057542	0.00140636	23	1192899	0.00192808	17	807716	0.0021047	18	656397	0.00274224	33	1040071	0.00317286	39	1853568	0.00210405	23	1055854	0.00217833	39	2406518	0.0016206	1.42227	0.686551	0.510769
chr12:56488290C>A	chr12	56488290	56488290	C	A	Y603*	1.42133	185	3659504	0.00505533	52	1545276	0.00336509	36	1047140	0.00343794	39	815406	0.00478289	42	1077466	0.00389803	75	2326833	0.00322327	55	1348998	0.0040771	96	3130770	0.00306634	1.42133	1.04594	0.786637
chr12:56474096C>G	chr12	56474096	56474096	C	G	N4K	1.41933	23	948471	0.00242496	12	510194	0.00235205	2	311740	0.00064156	3	281628	0.00106523	9	532589	0.00168986	12	671062	0.00178821	10	416933	0.00239847	18	804447	0.00223756	0.452897	1.41933	1.32411
chr12:56490401C>A	chr12	56490401	56490401	C	A	H724N	1.41902	106	1998414	0.00530421	37	762917	0.00484981	20	546157	0.00366195	16	420125	0.00380839	18	491708	0.00366071	57	1215128	0.00469086	36	693023	0.00519463	70	1631762	0.00428984	0.785266	1.41902	1.17186
chr12:56480402G>C	chr12	56480402	56480402	G	C	R170P	1.41791	29	3429447	0.000845617	9	1421195	0.00063327	9	945500	0.000951877	7	779578	0.000897922	13	1130435	0.00115	23	2117128	0.00108638	11	1205252	0.000912672	26	2813579	0.00092409	1.41791	0.793628	0.803557
chr12:56481391G>T	chr12	56481391	56481391	G	T	R193L	1.41732	49	1474307	0.0033236	21	672772	0.00312141	11	433268	0.00253884	5	372001	0.00134408	14	526425	0.00265945	30	963384	0.00311402	21	557136	0.00376928	40	1282319	0.00311935	0.4306	1.41732	1.17293
chr12:56487557G>T	chr12	56487557	56487557	G	T	G497V	1.41675	101	1685942	0.00599072	27	666276	0.00405237	22	462582	0.00475591	15	365391	0.00410519	15	473257	0.00316953	49	1027346	0.00476957	24	593771	0.00404196	66	1469794	0.00449043	1.01303	1.27526	1.41675
chr12:56481412A>C	chr12	56481412	56481412	A	C	E200A	1.41656	7	1471857	0.00047559	4	671475	0.000595703	1	432512	0.000231207	3	371396	0.000807763	4	525031	0.00076186	5	961657	0.000519936	6	555957	0.00107922	5	1280210	0.000390561	1.35598	1.41656	0.512641
chr12:56487888C>G	chr12	56487888	56487888	C	G	P540R	1.41602	11	2018285	0.000545017	8	772879	0.00103509	3	537885	0.00055774	3	421272	0.000712129	4	547083	0.00073115	10	1211721	0.000825272	7	693908	0.00100878	17	1641998	0.00103532	0.687987	1.37971	1.41602
chr12:56492351G>T	chr12	56492351	56492351	G	T	W895L	1.41596	95	1922443	0.00494163	31	754489	0.00410874	8	529771	0.00151009	24	412525	0.00581783	14	500554	0.0027969	30	1186540	0.00252836	12	668115	0.0017961	46	1625188	0.00283044	1.41596	0.642174	1.01199
chr12:56481893C>G	chr12	56481893	56481893	C	G	P274R	1.41576	36	3352002	0.00107399	12	1269630	0.000945157	14	878157	0.00159425	9	707329	0.00127239	9	961448	0.000936088	36	1989386	0.0018096	13	1131776	0.00114864	36	2716412	0.00132528	1.34622	1.22706	1.41576
chr12:56494937G>C	chr12	56494937	56494937	G	C	E1098D	1.41568	59	3956226	0.00149132	14	1590485	0.000880235	14	1117175	0.00125316	11	882730	0.00124613	14	1099988	0.00127274	38	2466995	0.00154034	14	1415659	0.000988939	31	3389547	0.000914576	1.41568	0.777015	0.718588
chr12:56490320A>C	chr12	56490320	56490320	A	C	N697H	1.41561	52	2712506	0.00191705	47	1041825	0.00451131	27	745262	0.00362289	13	580473	0.00223955	19	673999	0.002819	54	1659457	0.00325408	38	952240	0.00399059	65	2234361	0.00290911	0.49643	1.41561	1.03197
chr12:56492347G>C	chr12	56492347	56492347	G	C	V894L	1.41535	27	1924680	0.00140283	11	755246	0.00145648	10	530268	0.00188584	5	412894	0.00121096	9	501153	0.00179586	21	1187735	0.00176807	17	668827	0.00254176	23	1626755	0.00141386	0.831433	1.41535	0.787288
chr12:56490614T>C	chr12	56490614	56490614	T	C	F753S	1.41442	185	2436631	0.00759245	74	983567	0.00752364	51	679890	0.00750121	56	526238	0.0106416	79	643865	0.0122697	221	1540703	0.0143441	79	887407	0.00890234	196	2067830	0.00947854	1.41442	0.725558	0.772519
chr12:56481677C>A	chr12	56481677	56481677	C	A	P238T	1.4128	318	2669027	0.0119145	50	1079546	0.00463158	29	727823	0.00398449	38	580730	0.00654349	36	810388	0.00444232	96	1639017	0.00585717	51	938516	0.00543411	95	2240069	0.00424094	1.4128	1.22326	0.954669
chr12:56494891C>T	chr12	56494891	56494891	C	T	S1083F	1.41255	91	3268841	0.00278386	14	1322460	0.00105863	9	927602	0.000970244	11	735602	0.00149537	30	907053	0.00330741	128	2050392	0.00624271	15	1180756	0.00127037	39	2826840	0.00137963	1.41255	0.384098	0.417133
chr12:56492576C>A	chr12	56492576	56492576	C	A	A909E	1.4125	237	2286389	0.0103657	47	927770	0.00506591	14	639467	0.00218932	21	507780	0.00413565	33	620482	0.00531845	93	1422821	0.00653631	63	838624	0.00751231	67	2015518	0.00332421	0.816368	1.4125	0.625034
chr12:56482434C>G	chr12	56482434	56482434	C	G	P328A	1.4123	34	2239002	0.00151853	13	884195	0.00147026	15	603548	0.0024853	10	481590	0.00207646	9	659054	0.00136559	26	1370447	0.00189719	14	796430	0.00175784	17	1838329	0.000924753	1.4123	1.28724	0.67718
chr12:56495334G>C	chr12	56495334	56495334	G	C	G1175A	1.41202	44	2539881	0.00173236	21	1004746	0.00209008	14	700394	0.00199887	9	578528	0.00155567	13	777048	0.001673	37	1555475	0.00237869	21	888964	0.0023623	33	2060231	0.00160176	0.744312	1.41202	0.95742
chr12:56487249C>A	chr12	56487249	56487249	C	A	H465Q	1.41176	169	3420318	0.00494106	49	1375290	0.00356288	33	940473	0.00350887	28	746563	0.00375052	31	970283	0.00319494	80	2122578	0.003769	55	1219380	0.00451049	103	2894032	0.00355905	1.05266	1.41176	1.11396
chr12:56490872G>C	chr12	56490872	56490872	G	C	R773T	1.41134	24	2265224	0.0010595	20	895485	0.00223343	4	629868	0.000635054	8	492533	0.00162426	4	590049	0.00067791	10	1418294	0.000705072	7	811867	0.00086221	18	1881353	0.000956758	0.727249	1.27187	1.41134
chr12:56495606C>T	chr12	56495606	56495606	C	T	Q1266*	1.41111	211	3874900	0.0054453	89	1469143	0.00605795	52	1007629	0.00516063	47	854451	0.00550061	53	1291110	0.00410499	151	2367502	0.00637803	56	1381865	0.00405249	124	2140665	0.00579259	0.907998	0.987211	1.41111
chr12:56495813C>G	chr12	56495813	56495813	C	G	P1335A	1.41058	44	1913639	0.00229928	30	959894	0.00312535	16	598341	0.00267406	5	524041	0.000954124	22	972519	0.00226217	29	1335087	0.00217214	26	814798	0.00319097	34	1600033	0.00212496	0.305286	1.41058	0.939346
chr12:56482592G>T	chr12	56482592	56482592	G	T	G350V	1.41055	176	2925882	0.00601528	90	1186295	0.00758665	49	829033	0.0059105	29	641350	0.00452171	29	843829	0.00343672	89	1834763	0.00485076	40	1036560	0.00385892	121	2496049	0.00484766	0.596009	1.12285	1.41055
chr12:56487167T>G	chr12	56487167	56487167	T	G	V438G	1.41	12	2355955	0.000509348	6	940220	0.000638149	5	649804	0.000769463	4	515361	0.000776155	4	673712	0.000593726	5	1462119	0.000341969	7	836170	0.00083715	7	2007301	0.000348727	1.21626	1.41	0.587354
chr12:56482563C>G	chr12	56482563	56482563	C	G	F340L	1.40783	20	2306753	0.00086702	13	932882	0.00139353	12	647206	0.00185412	9	507267	0.00177421	7	671008	0.00104321	22	1441034	0.00152668	12	818511	0.00146608	29	1974586	0.00146866	1.27318	1.40536	1.40783
chr12:56482362G>C	chr12	56482362	56482362	G	C	A304P	1.40763	42	2962509	0.00141772	14	1157789	0.0012092	17	795800	0.00213622	8	640861	0.00124832	13	862547	0.00150716	30	1796976	0.00166947	22	1036988	0.00212153	41	2407639	0.00170291	1.03235	1.40763	1.12988
chr12:56492582C>G	chr12	56492582	56492582	C	G	P911R	1.40725	42	2728564	0.00153927	12	1102330	0.0010886	14	761673	0.00183806	9	601231	0.00149693	11	735641	0.00149529	22	1694681	0.00129818	21	997982	0.00210425	35	2381422	0.00146971	1.37509	1.40725	0.98289
chr12:56480360G>T	chr12	56480360	56480360	G	T	C156F	1.40617	142	3210570	0.00442289	47	1315204	0.00357359	26	873557	0.00297634	26	721071	0.00360575	34	1048391	0.00324306	61	1964979	0.00310436	51	1118349	0.00456029	106	2617867	0.0040491	1.009	1.40617	1.24854
chr12:56474090G>C	chr12	56474090	56474090	G	C	R2S	1.40614	12	943549	0.00127179	6	508459	0.00118004	8	310658	0.00257518	4	280740	0.00142481	10	530762	0.00188408	8	668193	0.00119726	11	415207	0.00264928	8	801199	0.000998503	1.20743	1.40614	0.529968
chr12:56491585A>T	chr12	56491585	56491585	A	T	E826V	1.40503	64	2076502	0.00308211	32	777044	0.00411817	27	559417	0.00482645	23	452423	0.00508374	20	515484	0.00387985	51	1256722	0.00405818	39	715427	0.00545129	45	1672017	0.00269136	1.23447	1.40503	0.693677
chr12:56481680C>G	chr12	56481680	56481680	C	G	Q239E	1.40474	22	2485300	0.000885205	11	1009101	0.00109008	9	678787	0.00132589	5	541592	0.000923204	8	757983	0.00105543	20	1529523	0.0013076	13	876830	0.00148261	28	2087441	0.00134136	0.846915	1.40474	1.27091
chr12:56486782T>G	chr12	56486782	56486782	T	G	I399S	1.40467	37	2206184	0.0016771	45	885526	0.00508173	22	609748	0.00360805	19	475591	0.00399503	17	631506	0.00269198	40	1366221	0.00292778	25	780359	0.00320365	69	1824744	0.00378135	0.786156	1.19007	1.40467
chr12:56486788C>G	chr12	56486788	56486788	C	G	S401C	1.40461	30	2246570	0.00133537	12	907855	0.0013218	6	622258	0.00096423	9	484754	0.00185661	5	648577	0.000770918	12	1396861	0.000859069	7	797036	0.000878254	20	1861610	0.00107434	1.40461	1.13923	1.39358
chr12:56482618G>C	chr12	56482618	56482618	G	C	G359R	1.4043	49	2733699	0.00179244	28	1109352	0.002524	19	778430	0.00244081	12	600843	0.00199719	15	786035	0.00190831	42	1716343	0.00244706	26	970208	0.00267984	39	2341466	0.00166562	0.791283	1.4043	0.872825
chr12:56495713G>C	chr12	56495713	56495713	G	C	Q1301H	1.40335	23	3728951	0.000616795	15	1633000	0.000918555	15	1068262	0.00140415	11	927628	0.00118582	11	1573064	0.000699272	28	2438669	0.00114817	13	1445178	0.000899543	28	2853284	0.000981325	1.29096	1.2864	1.40335
chr12:56492332A>T	chr12	56492332	56492332	A	T	T889S	1.40302	70	1932674	0.00362192	30	757776	0.00395895	25	531961	0.00469959	23	414078	0.00555451	14	503211	0.00278213	40	1192098	0.00335543	16	671395	0.0023831	56	1632569	0.00343018	1.40302	0.856572	1.23293
chr12:56494898C>G	chr12	56494898	56494898	C	G	H1085Q	1.40294	38	3406969	0.00111536	22	1377700	0.00159686	17	966377	0.00175915	16	765795	0.00208933	17	944958	0.00179902	36	2134871	0.00168628	31	1228245	0.00252393	35	2940224	0.00119039	1.3084	1.40294	0.661685
chr12:56495833A>T	chr12	56495833	56495833	A	T	R1341S	1.40274	88	1319041	0.00667151	39	724887	0.00538015	35	436109	0.00802552	29	384261	0.00754695	50	760108	0.00657801	54	968744	0.00557423	49	605815	0.00808828	95	1158235	0.00820214	1.40274	1.22959	1.2469
chr12:56480389A>T	chr12	56480389	56480389	A	T	I166F	1.40272	103	3728182	0.00276274	57	1536601	0.00370949	39	1022896	0.0038127	44	845604	0.00520338	58	1220284	0.00475299	96	2293928	0.00418496	58	1304995	0.00444446	119	3049025	0.00390289	1.40272	0.935087	0.821143
chr12:56478921A>T	chr12	56478921	56478921	A	T	N126I	1.40087	132	3383092	0.00390176	23	1281865	0.00179426	31	874724	0.00354398	18	716125	0.00251353	37	1050483	0.00352219	91	1996406	0.00455819	31	1127498	0.00274945	95	2668583	0.00355994	1.40087	0.780608	1.01072
chr12:56492557G>C	chr12	56492557	56492557	G	C	E903Q	1.40048	19	2041295	0.000930782	15	826949	0.0018139	11	570537	0.00192801	7	451309	0.00155104	5	552913	0.000904301	20	1271091	0.00157345	5	750307	0.000666394	23	1816089	0.00126646	0.855089	0.736916	1.40048
chr12:56489530C>G	chr12	56489530	56489530	C	G	Y665*	1.40015	63	3018260	0.0020873	20	1177379	0.00169869	23	822416	0.00279664	15	635662	0.00235974	9	761547	0.0011818	34	1854652	0.00183323	13	1064580	0.00122114	41	2477776	0.00165471	1.38916	1.03328	1.40015
chr12:56490881G>C	chr12	56490881	56490881	G	C	G776A	1.39954	31	2663852	0.00116373	17	1085917	0.0015655	14	745195	0.0018787	10	584748	0.00171014	10	720273	0.00138836	25	1705704	0.00146567	13	979965	0.00132658	44	2264458	0.00194307	1.09239	0.955498	1.39954
chr12:56487278G>T	chr12	56487278	56487278	G	T	R475L	1.39909	381	3033596	0.0125594	87	1230388	0.00707094	85	841200	0.0101046	48	669033	0.00717453	49	864853	0.0056657	146	1888463	0.00773115	86	1084921	0.00792684	109	2574891	0.00423319	1.01465	1.39909	0.74716
chr12:56478952G>C	chr12	56478952	56478952	G	C	L136F	1.39893	30	2476963	0.00121116	12	937828	0.00127955	17	636499	0.00267086	8	521386	0.00153437	8	758757	0.00105436	19	1459520	0.0013018	10	823048	0.001215	29	1966139	0.00147497	1.19915	1.15236	1.39893
chr12:56494893C>G	chr12	56494893	56494893	C	G	L1084V	1.39893	23	3277445	0.000701766	9	1325677	0.000678898	10	929767	0.00107554	7	737050	0.000949732	8	909367	0.000879733	18	2055422	0.000875733	7	1183409	0.000591511	25	2833845	0.000882194	1.39893	0.672376	1.0028
chr12:56490348A>G	chr12	56490348	56490348	A	G	E706G	1.39848	187	2963610	0.00630987	64	1145471	0.00558722	46	817818	0.00562472	50	639909	0.00781361	65	742159	0.00875823	210	1818541	0.0115477	59	1043811	0.00565236	154	2444380	0.00630017	1.39848	0.645377	0.719342
chr12:56495057T>G	chr12	56495057	56495057	T	G	S1138R	1.39672	107	3933581	0.00272017	85	1620916	0.00524395	60	1110218	0.00540434	65	887456	0.00732431	74	1202352	0.0061546	107	2485714	0.0043046	81	1424084	0.00568787	72	3392021	0.00212263	1.39672	0.924165	0.344885
chr12:56495762G>T	chr12	56495762	56495762	G	T	A1318S	1.39658	193	3109109	0.00620757	81	1390808	0.00582395	62	900211	0.00688727	63	774564	0.00813361	91	1360491	0.00668876	145	2037452	0.00711673	71	1215411	0.00584165	149	2454047	0.0060716	1.39658	0.873352	0.907732
chr12:56489463C>A	chr12	56489463	56489463	C	A	T643K	1.39593	87	2614033	0.00332819	26	1028722	0.00252741	9	716371	0.00125633	13	557512	0.00233179	15	671086	0.00223518	55	1614979	0.00340562	29	929438	0.00312017	56	2165943	0.00258548	0.922601	1.39593	1.15672
chr12:56493626A>T	chr12	56493626	56493626	A	T	E981V	1.39512	60	2208876	0.00271631	26	859735	0.00302419	26	600252	0.00433151	20	474034	0.00421911	20	577684	0.0034621	44	1344740	0.00327201	25	778174	0.00321265	53	1859032	0.00285095	1.39512	0.927948	0.823473
chr12:56487616T>G	chr12	56487616	56487616	T	G	C517G	1.39457	57	3152776	0.00180793	79	1257082	0.0062844	33	853304	0.00386732	29	674283	0.00430086	37	910087	0.00406555	85	1936259	0.00438991	64	1128812	0.00566968	103	2687708	0.00383226	0.684372	1.39457	0.942619
chr12:56482541G>T	chr12	56482541	56482541	G	T	G333V	1.39412	202	1789318	0.0112892	44	706434	0.00622847	16	488939	0.00327239	21	383545	0.00547524	20	510403	0.00391847	52	1094009	0.00475316	34	622388	0.00546283	58	1523785	0.00380631	0.879067	1.39412	0.971376
chr12:56493991A>C	chr12	56493991	56493991	A	C	M1055L	1.39343	43	1895174	0.00226892	28	716620	0.00390723	23	511691	0.0044949	21	385714	0.00544445	40	487881	0.00819872	116	1133250	0.010236	18	645575	0.00278821	37	1555953	0.00237796	1.39343	0.340079	0.290041
chr12:56487238C>A	chr12	56487238	56487238	C	A	L462I	1.39274	226	3334043	0.00677856	57	1343725	0.00424194	46	917245	0.00501502	43	727837	0.00590792	43	948775	0.00453216	101	2074145	0.00486948	51	1190237	0.00428486	122	2829257	0.00431209	1.39274	0.945435	0.951442
chr12:56495133A>C	chr12	56495133	56495133	A	C	T1164P	1.39266	63	2408686	0.00261553	47	989351	0.00475059	42	677868	0.0061959	36	544139	0.00661596	52	745857	0.00697185	64	1519735	0.00421126	28	878251	0.00318815	38	2067362	0.00183809	1.39266	0.45729	0.263645
chr12:56487893G>T	chr12	56487893	56487893	G	T	E542*	1.39261	118	2059758	0.00572883	178	788759	0.0225671	25	548527	0.00455766	13	430361	0.00302072	12	559136	0.00214617	43	1235348	0.0034808	21	707347	0.00296884	50	1672928	0.00298877	0.133855	1.38332	1.39261
chr12:56489555A>T	chr12	56489555	56489555	A	T	K674*	1.39257	88	2379224	0.00369868	44	929875	0.00473182	31	649612	0.00477208	13	502516	0.00258698	17	602585	0.00282118	67	1463695	0.00457746	33	839977	0.00392868	73	1949825	0.00374393	0.54672	1.39257	1.32708
chr12:56492335C>G	chr12	56492335	56492335	C	G	H890D	1.39194	44	1932373	0.00227699	7	757695	0.000923855	8	531889	0.00150407	4	414021	0.000966135	7	503147	0.00139124	14	1191947	0.00117455	13	671306	0.00193652	18	1632335	0.00110271	1.04576	1.39194	0.792611
chr12:56493643G>C	chr12	56493643	56493643	G	C	A987P	1.39184	45	2873992	0.00156577	13	1103633	0.00117793	11	774408	0.00142044	10	609947	0.00163949	8	741242	0.00107927	26	1729406	0.00150341	8	1001810	0.000798555	25	2400100	0.00104162	1.39184	0.739903	0.965119
chr12:56495755C>G	chr12	56495755	56495755	C	G	S1315R	1.39158	50	3212296	0.00155652	27	1427996	0.00189076	12	925929	0.001296	21	798132	0.00263114	37	1394478	0.00265332	39	2101102	0.00185617	29	1251415	0.00231738	44	2543170	0.00173012	1.39158	0.873387	0.65206
chr12:56490924G>T	chr12	56490924	56490924	G	T	L790F	1.3905	351	3326862	0.0105505	59	1342380	0.00439518	49	926939	0.00528622	32	730049	0.00438327	36	893162	0.00403062	92	2120228	0.00433916	68	1213294	0.00560458	117	2820807	0.00414775	0.99729	1.3905	1.02906
chr12:56474095A>G	chr12	56474095	56474095	A	G	N4S	1.39016	78	948425	0.00822416	40	510249	0.00783931	24	311804	0.00769714	17	281690	0.006035	34	532692	0.00638268	43	671147	0.00640694	37	416997	0.00887297	48	804506	0.00596639	0.769839	1.39016	0.93478
chr12:56481867C>G	chr12	56481867	56481867	C	G	Y265*	1.39013	66	3605134	0.00183072	17	1370891	0.00124007	23	949543	0.00242222	13	754122	0.00172386	19	1037045	0.00183213	37	2143869	0.00172585	17	1221359	0.00139189	35	2928468	0.00119516	1.39013	0.759713	0.652336
chr12:56481611G>T	chr12	56481611	56481611	G	T	G216C	1.38981	281	3319569	0.00846495	69	1351053	0.00510713	33	910840	0.00362303	40	698881	0.00572344	37	1017807	0.00363527	107	2041290	0.00524178	59	1167779	0.00505233	123	2781798	0.0044216	1.12068	1.38981	1.21631
chr12:56492660C>G	chr12	56492660	56492660	C	G	T937R	1.38969	29	2579648	0.00112418	24	1025299	0.00234078	10	714269	0.00140003	10	566065	0.00176658	11	683912	0.00160839	19	1581195	0.00120162	20	894789	0.00223516	28	2150587	0.00130197	0.754698	1.38969	0.809485
chr12:56487649G>C	chr12	56487649	56487649	G	C	V528L	1.38959	44	2572766	0.00171022	19	1031046	0.00184279	12	695218	0.00172608	8	548583	0.0014583	11	750223	0.00146623	28	1585816	0.00176565	16	924786	0.00173013	45	2208625	0.00203747	0.791356	1.17998	1.38959
chr12:56491707C>G	chr12	56491707	56491707	C	G	L867V	1.38934	43	2492865	0.00172492	9	952872	0.000944513	8	680779	0.00117512	7	533436	0.00131225	8	631235	0.00126736	27	1535272	0.00175865	15	880395	0.00170378	32	2022187	0.00158245	1.38934	1.34436	1.24862
chr12:56478863G>C	chr12	56478863	56478863	G	C	G107R	1.38866	51	4055062	0.00125769	22	1538055	0.00143038	12	1057135	0.00113514	13	862106	0.00150794	17	1281690	0.00132637	38	2408275	0.00157789	25	1357306	0.00184188	45	3178899	0.00141558	1.05422	1.38866	1.06726
chr12:56490974G>T	chr12	56490974	56490974	G	T	G807V	1.38857	291	2804723	0.0103754	44	1107356	0.00397343	29	776329	0.00373553	33	598108	0.0055174	34	733845	0.00463313	68	1765451	0.00385171	44	1009150	0.00436011	91	2364912	0.00384792	1.38857	0.941071	0.830523
chr12:56481617T>G	chr12	56481617	56481617	T	G	C218G	1.38827	54	3417617	0.00158005	17	1388078	0.00122472	11	936482	0.00117461	12	705787	0.00170023	38	1044712	0.00363737	33	2099508	0.0015718	17	1200346	0.00141626	39	2861890	0.00136274	1.38827	0.389364	0.374649
chr12:56487270G>T	chr12	56487270	56487270	G	T	K472N	1.38756	234	3329987	0.00702705	60	1350663	0.00444226	47	923517	0.00508924	40	734194	0.00544815	38	951900	0.00399202	89	2075178	0.00428879	66	1191516	0.00553916	117	2818916	0.00415053	1.22644	1.38756	1.03971
chr12:56493635C>G	chr12	56493635	56493635	C	G	P984R	1.38677	30	2585045	0.00116052	19	996117	0.00190741	11	697711	0.00157658	6	548914	0.00109307	10	667808	0.00149744	32	1559927	0.00205138	14	903349	0.00154979	45	2167009	0.00207659	0.573065	1.03496	1.38677
chr12:56487305T>C	chr12	56487305	56487305	T	C	I484T	1.38648	148	2630385	0.00562655	66	1072540	0.00615362	40	733305	0.00545476	32	584741	0.00547251	39	753456	0.00517615	95	1645832	0.00577216	68	947521	0.00717662	125	2160497	0.00578571	0.889316	1.38648	1.11776
chr12:56487634T>G	chr12	56487634	56487634	T	G	Y523D	1.38636	78	2792951	0.00279275	69	1111923	0.00620547	41	751707	0.00545425	27	591990	0.00456089	38	808186	0.00470189	80	1711784	0.00467349	65	997161	0.00651851	95	2374447	0.00400093	0.734979	1.38636	0.85092
chr12:56495106G>T	chr12	56495106	56495106	G	T	D1155Y	1.38594	167	2894348	0.00576987	50	1181357	0.00423242	36	809679	0.00444621	38	647815	0.00586587	34	890633	0.00381751	62	1815937	0.00341422	45	1047706	0.0042951	91	2473399	0.00367915	1.38594	1.1251	0.963756
chr12:56494003C>G	chr12	56494003	56494003	C	G	Q1059E	1.38557	19	1894121	0.0010031	15	716170	0.00209447	8	511425	0.00156426	6	385495	0.00155644	6	487586	0.00123055	13	1132680	0.00114772	11	645155	0.00170502	22	1555120	0.00141468	0.743117	1.38557	1.14963
chr12:56491716G>T	chr12	56491716	56491716	G	T	E870*	1.38485	327	1934907	0.0169	24	749572	0.00320183	12	530312	0.00226282	11	419903	0.00261965	11	498097	0.00220841	29	1195012	0.00242675	21	686653	0.00305831	39	1567692	0.00248773	0.818174	1.38485	1.12648
chr12:56495651G>C	chr12	56495651	56495651	G	C	A1281P	1.38382	30	3868803	0.000775434	15	1442113	0.00104014	5	989869	0.000505117	12	833701	0.00143936	13	1320370	0.000984573	28	2333275	0.00120003	14	1356833	0.00103181	10	1018597	0.000981743	1.38382	1.04798	0.997126
chr12:56495523C>A	chr12	56495523	56495523	C	A	T1238K	1.38359	105	4047035	0.00259449	52	1623920	0.00320213	37	1107498	0.00334086	29	918098	0.0031587	31	1374033	0.00225613	70	2528193	0.00276878	46	1473624	0.00312156	71	3180256	0.00223252	0.986439	1.38359	0.989536
chr12:56490995G>C	chr12	56490995	56490995	G	C	W814S	1.38306	32	2347648	0.00136307	19	939829	0.00202164	15	655068	0.00228984	14	500704	0.00279606	15	623157	0.0024071	31	1491623	0.00207827	12	854393	0.00140451	32	1997622	0.0016019	1.38306	0.583485	0.665492
chr12:56477576G>C	chr12	56477576	56477576	G	C	A42P	1.38042	31	2525215	0.00122762	17	1004456	0.00169246	24	672992	0.00356616	13	556433	0.00233631	23	899288	0.00255758	53	1544331	0.00343191	14	879671	0.0015915	34	1975954	0.00172069	1.38042	0.62227	0.67278
chr12:56487266C>G	chr12	56487266	56487266	C	G	T471S	1.37994	64	3395124	0.00188506	22	1376885	0.00159781	22	941642	0.00233634	15	748757	0.00200332	22	970427	0.00226704	45	2116548	0.0021261	38	1214686	0.00312838	67	2871642	0.00233316	1.25379	1.37994	1.02916
chr12:56487270G>C	chr12	56487270	56487270	G	C	K472N	1.37974	43	3329987	0.0012913	16	1350663	0.0011846	15	923517	0.00162423	12	734194	0.00163445	17	951900	0.0017859	22	2075178	0.00106015	23	1191516	0.00193031	30	2818916	0.00106424	1.37974	1.08086	0.595911
chr12:56495794C>A	chr12	56495794	56495794	C	A	Y1328*	1.37946	78	2136665	0.00365055	29	1041838	0.00278354	28	655372	0.00427238	22	572949	0.00383978	37	1049641	0.00352501	36	1468343	0.00245174	25	890441	0.0028076	52	1752258	0.0029676	1.37946	0.796478	0.841869
chr12:56480406T>A	chr12	56480406	56480406	T	A	D171E	1.3792	70	3363508	0.00208116	31	1395750	0.00222103	22	927805	0.00237119	17	764320	0.0022242	17	1109885	0.00153169	46	2078382	0.00221326	25	1183426	0.00211251	58	2762058	0.00209988	1.00143	1.3792	1.37096
chr12:56494915G>C	chr12	56494915	56494915	G	C	C1091S	1.37819	57	3647312	0.00156279	17	1479916	0.00114871	16	1034954	0.00154596	13	821148	0.00158315	14	1017124	0.00137643	37	2288147	0.00161703	23	1315041	0.00174899	53	3145062	0.00168518	1.37819	1.27067	1.22431
chr12:56490949G>T	chr12	56490949	56490949	G	T	V799L	1.37819	108	3208924	0.00336561	38	1295075	0.00293419	22	892069	0.00246618	24	689793	0.0034793	24	861707	0.00278517	71	2045101	0.00347171	45	1172338	0.00383848	80	2731741	0.00292854	1.18578	1.37819	1.05147
chr12:56494885C>A	chr12	56494885	56494885	C	A	P1081Q	1.37798	198	2786520	0.00710564	77	1144762	0.00672629	43	798369	0.00538598	31	636899	0.00486733	41	788537	0.0051995	130	1762342	0.00737655	73	1018872	0.00716479	118	2419573	0.00487689	0.723628	1.37798	0.937954
chr12:56477546A>C	chr12	56477546	56477546	A	C	T32P	1.37787	13	1866128	0.00069663	16	748685	0.00213708	12	503959	0.00238115	8	415184	0.00192686	10	672237	0.00148757	15	1147004	0.00130775	10	653443	0.00153036	30	1463642	0.00204968	0.90163	1.02876	1.37787
chr12:56487605G>C	chr12	56487605	56487605	G	C	G513A	1.37685	49	3147415	0.00155683	23	1255678	0.00183168	11	852682	0.00129005	17	674080	0.00252196	17	907885	0.00187248	44	1933983	0.0022751	20	1126804	0.00177493	40	2687472	0.00148839	1.37685	0.947902	0.794873
chr12:56495766C>A	chr12	56495766	56495766	C	A	T1319K	1.37667	94	2885283	0.00325791	33	1307397	0.0025241	23	841201	0.00273419	18	726826	0.00247652	28	1287583	0.00217462	42	1901807	0.00220843	30	1137677	0.00263695	68	2271411	0.00299373	0.98115	1.21261	1.37667
chr12:56494959G>C	chr12	56494959	56494959	G	C	A1106P	1.37616	54	4030273	0.00133986	29	1642874	0.0017652	17	1140558	0.0014905	22	905651	0.00242919	30	1165970	0.00257296	39	2524120	0.00154509	25	1440713	0.00173525	61	3459638	0.00176319	1.37616	0.674417	0.685276
chr12:56481614C>G	chr12	56481614	56481614	C	G	H217D	1.37583	33	3410058	0.000967725	21	1385188	0.00151604	10	934707	0.00106985	10	703749	0.00142096	13	1042572	0.00124692	25	2095233	0.00119318	15	1197902	0.00125219	49	2856242	0.00171554	0.937285	1.00423	1.37583
chr12:56480416G>C	chr12	56480416	56480416	G	C	V175L	1.37568	17	3022763	0.000562399	8	1258850	0.000635501	8	840980	0.000951271	6	686305	0.000874247	12	1002249	0.00119731	13	1870778	0.000694898	16	1067257	0.00149917	20	2485011	0.000804825	1.37568	1.25212	0.672196
chr12:56487305T>G	chr12	56487305	56487305	T	G	I484S	1.37566	41	2630385	0.00155871	24	1072540	0.00223768	28	733305	0.00381833	18	584741	0.00307829	22	753456	0.00291988	66	1645832	0.00401013	29	947521	0.00306062	49	2160497	0.002268	1.37566	1.0482	0.776743
chr12:56474116G>A	chr12	56474116	56474116	G	A	G11D	1.3751	67	974017	0.00687873	40	516998	0.00773697	22	316900	0.00694225	16	285211	0.00560988	26	540790	0.00480778	37	683036	0.00541699	28	423524	0.0066112	41	820660	0.00499598	0.725074	1.3751	1.03914
chr12:56491674G>C	chr12	56491674	56491674	G	C	A856P	1.37446	113	2982107	0.00378927	13	1139360	0.00114099	8	810293	0.000987297	10	637653	0.00156825	25	755995	0.0033069	18	1830183	0.000983508	19	1049242	0.00181083	36	2414703	0.00149087	1.37446	0.547592	0.450835
chr12:56495718C>G	chr12	56495718	56495718	C	G	P1303R	1.37437	77	3689145	0.0020872	32	1617565	0.00197828	29	1056065	0.00274604	25	919492	0.00271889	45	1565368	0.00287472	59	2414059	0.00244402	37	1433415	0.00258125	73	2853425	0.00255833	1.37437	0.897912	0.889939
chr12:56482638C>G	chr12	56482638	56482638	C	G	I365M	1.37429	31	2494043	0.00124296	16	1009806	0.00158446	11	709721	0.0015499	4	544350	0.000734821	7	708867	0.000987491	12	1564565	0.000766986	12	884237	0.0013571	21	2049624	0.00102458	0.463767	1.37429	1.03756
chr12:56492557G>T	chr12	56492557	56492557	G	T	E903*	1.37425	203	2041295	0.00994467	24	826949	0.00290223	16	570537	0.00280438	18	451309	0.0039884	25	552913	0.00452151	51	1271091	0.0040123	19	750307	0.0025323	69	1816089	0.00379937	1.37425	0.560056	0.840289
chr12:56495825G>C	chr12	56495825	56495825	G	C	A1339P	1.37323	36	1656997	0.00217261	23	861686	0.00266919	14	530578	0.00263863	17	463795	0.00366541	19	880396	0.00215812	40	1179125	0.00339235	21	726212	0.00289172	31	1428498	0.00217011	1.37323	1.33992	1.00556
chr12:56487137T>A	chr12	56487137	56487137	T	A	F428Y	1.37309	42	1901689	0.00220856	28	761234	0.00367824	10	527112	0.00189713	13	420423	0.00309212	11	546087	0.00201433	37	1186885	0.0031174	18	680116	0.00264661	43	1554672	0.00276586	0.840654	1.31389	1.37309
chr12:56492324G>C	chr12	56492324	56492324	G	C	G886A	1.37272	20	1932690	0.00103483	8	757867	0.00105559	9	532004	0.00169172	6	414069	0.00144903	7	503288	0.00139085	18	1192058	0.00150999	12	671488	0.00178708	17	1632762	0.00104118	1.37272	1.28488	0.748591
chr12:56478877C>A	chr12	56478877	56478877	C	A	Y111*	1.37106	195	4247064	0.00459141	83	1627132	0.005101	35	1103664	0.00317126	42	904511	0.00464339	51	1345935	0.00378919	75	2529230	0.00296533	74	1424393	0.0051952	112	3358936	0.00333439	0.910291	1.37106	0.879975
chr12:56487655G>C	chr12	56487655	56487655	G	C	V530L	1.37105	28	2489632	0.00112466	20	996971	0.00200608	16	670788	0.00238525	6	528416	0.00113547	13	724982	0.00179315	18	1534028	0.00117338	22	894858	0.00245849	33	2139433	0.00154246	0.566015	1.37105	0.860199
chr12:56489573T>G	chr12	56489573	56489573	T	G	Y680D	1.37052	74	1898699	0.00389741	58	739311	0.00784514	44	515751	0.00853125	43	399927	0.010752	36	476570	0.00755398	84	1159633	0.00724367	50	664384	0.00752577	92	1544182	0.00595785	1.37052	0.996265	0.788703
chr12:56495068C>G	chr12	56495068	56495068	C	G	P1142R	1.369	63	4107869	0.00153364	24	1692392	0.00141811	8	1157758	0.000690991	18	927169	0.00194139	19	1260169	0.00150773	44	2593269	0.0016967	23	1489701	0.00154393	42	3542177	0.00118571	1.369	1.02401	0.786419
chr12:56480342A>C	chr12	56480342	56480342	A	C	E150A	1.36792	16	2816859	0.000568009	16	1160174	0.0013791	11	768825	0.00143075	12	636099	0.0018865	20	927072	0.00215733	28	1731031	0.00161753	14	987825	0.00141726	18	2301138	0.000782222	1.36792	0.656949	0.362588
chr12:56487604G>C	chr12	56487604	56487604	G	C	G513R	1.36741	44	3018477	0.00145769	15	1204661	0.00124516	13	816135	0.00159287	8	643999	0.00124224	13	871334	0.00149197	32	1852949	0.00172698	22	1078361	0.00204013	39	2575527	0.00151425	0.99765	1.36741	1.01494
chr12:56495026G>T	chr12	56495026	56495026	G	T	G1128V	1.36691	557	4029997	0.0138214	40	1643789	0.0024334	38	1137235	0.00334144	30	901918	0.00332624	49	1206348	0.00406185	141	2523260	0.00558801	59	1438428	0.0041017	102	3457170	0.00295039	1.36691	1.00981	0.726367
chr12:56482534T>C	chr12	56482534	56482534	T	C	C331R	1.3667	28	1606485	0.00174294	4	629257	0.00063567	NA	NA	NA	3	345315	0.000868772	4	455793	0.000877591	2	977177	0.000204671	3	556352	0.000539227	4	1369952	0.000291981	1.3667	0.61444	0.332707
chr12:56490887G>C	chr12	56490887	56490887	G	C	C778S	1.36651	38	2921043	0.00130091	21	1177620	0.00178326	13	813446	0.00159814	14	637113	0.00219741	9	779416	0.00115471	25	1858005	0.00134553	12	1064957	0.00112681	39	2471610	0.00157792	1.23225	0.975834	1.36651
chr12:56490349G>C	chr12	56490349	56490349	G	C	E706D	1.36625	33	2963626	0.0011135	27	1145543	0.00235696	15	817858	0.00183406	6	639937	0.000937592	6	742163	0.000808448	19	1818598	0.00104476	8	1043840	0.000766401	27	2444457	0.00110454	0.397797	0.947991	1.36625
chr12:56490836T>C	chr12	56490836	56490836	T	C	L761P	1.36623	145	1546608	0.00937536	93	618863	0.0150276	58	430526	0.0134719	23	329524	0.00697976	32	408761	0.00782854	90	976881	0.009213	60	560981	0.0106955	116	1293872	0.00896534	0.464464	1.36623	1.14521
chr12:56495000C>G	chr12	56495000	56495000	C	G	S1119R	1.36546	72	3994914	0.00180229	20	1619636	0.00123485	22	1121408	0.00196182	15	889610	0.00168613	27	1180463	0.00228724	41	2486226	0.00164909	22	1414287	0.00155555	50	3409036	0.00146669	1.36546	0.680102	0.641249
chr12:56490374C>G	chr12	56490374	56490374	C	G	L715V	1.36543	27	2516506	0.00107292	8	972224	0.000822856	12	693271	0.00173092	6	534019	0.00112356	14	628615	0.00222712	39	1543658	0.00252647	16	882859	0.00181229	29	2069142	0.00140155	1.36543	0.813739	0.62931
chr12:56482534T>G	chr12	56482534	56482534	T	G	C331G	1.36542	15	1606485	0.000933716	13	629257	0.00206593	10	437735	0.00228449	6	345315	0.00173754	6	455793	0.00131639	9	977177	0.00092102	10	556352	0.00179742	18	1369952	0.00131391	0.841047	1.36542	0.998122
chr12:56492632G>C	chr12	56492632	56492632	G	C	E928Q	1.36531	44	3330326	0.00132119	20	1322122	0.00151272	18	921696	0.00195292	15	726275	0.00206533	18	879666	0.00204623	43	2043557	0.00210417	17	1157016	0.0014693	48	2786289	0.00172272	1.36531	0.71805	0.8419
chr12:56481586G>T	chr12	56481586	56481586	G	T	K207N	1.36458	179	2309835	0.00774947	39	937097	0.00416179	18	631044	0.00285242	15	492694	0.00304449	20	707425	0.00282715	42	1408424	0.00298206	31	803548	0.00385789	58	1908217	0.00303949	0.731533	1.36458	1.0751
chr12:56486576T>A	chr12	56486576	56486576	T	A	N385K	1.36438	68	1216595	0.00558937	29	537797	0.00539237	30	354273	0.00846805	21	285434	0.00735722	35	399204	0.00876745	73	799228	0.00913381	39	460396	0.00847097	66	1135481	0.00581251	1.36438	0.966184	0.662965
chr12:56493653C>A	chr12	56493653	56493653	C	A	P990Q	1.36397	272	3162378	0.00860112	47	1234421	0.00380745	10	854269	0.00117059	35	673950	0.00519326	35	833808	0.00419761	76	1921293	0.00395567	55	1117510	0.00492166	91	2662072	0.00341839	1.36397	1.17249	0.814366
chr12:56495689A>T	chr12	56495689	56495689	A	T	R1293S	1.3629	123	3387942	0.00363052	57	1234379	0.00461771	37	856061	0.00432212	36	722417	0.00498327	43	1123997	0.00382563	92	2009480	0.0045783	60	1150760	0.00521395	90	2022323	0.00445033	1.07917	1.3629	1.16329
chr12:56482386G>C	chr12	56482386	56482386	G	C	V312L	1.36157	111	2978216	0.00372706	50	1163335	0.00429799	16	799538	0.00200116	11	643484	0.00170944	11	866874	0.00126893	23	1805771	0.00127369	18	1041824	0.00172774	26	2420035	0.00107436	0.397731	1.36157	0.846672
chr12:56480425G>A	chr12	56480425	56480425	G	A	D178N	1.36137	72	2758576	0.00261004	31	1156578	0.00268032	19	771675	0.00246218	23	630327	0.0036489	128	922762	0.0138714	106	1714677	0.00618192	25	979704	0.00255179	49	2274534	0.00215429	1.36137	0.183961	0.155304
chr12:56487137T>C	chr12	56487137	56487137	T	C	F428S	1.36111	190	1901689	0.00999112	68	761234	0.00893286	63	527112	0.0119519	33	420423	0.00784924	24	546087	0.0043949	121	1186885	0.0101948	34	680116	0.00499915	93	1554672	0.00598197	0.878692	1.13749	1.36111
chr12:56495711C>A	chr12	56495711	56495711	C	A	Q1301K	1.36102	161	3419626	0.00470812	35	1461463	0.00239486	24	965972	0.00248454	23	834394	0.00275649	34	1405912	0.00241836	50	2217954	0.00225433	43	1306421	0.00329144	63	2543316	0.00247708	1.151	1.36102	1.02428
chr12:56490613T>A	chr12	56490613	56490613	T	A	F753I	1.36058	104	2437531	0.00426661	29	983937	0.00294734	32	680116	0.00470508	17	526419	0.00322937	16	644155	0.00248387	78	1541246	0.00506084	30	887702	0.00337951	64	2068514	0.00309401	1.09569	1.36058	1.24564
chr12:56481935C>A	chr12	56481935	56481935	C	A	A288D	1.36058	137	2005118	0.00683252	33	760900	0.00433697	25	521075	0.00479777	18	410538	0.00438449	27	578625	0.00466623	70	1193798	0.00586364	43	677297	0.00634877	80	1620609	0.00493642	1.01096	1.36058	1.0579
chr12:56495023G>T	chr12	56495023	56495023	G	T	R1127L	1.36047	239	4006497	0.00596531	65	1629341	0.00398934	38	1127295	0.0033709	39	893490	0.00436491	42	1197185	0.00350823	88	2501074	0.00351849	68	1424724	0.00477285	107	3427903	0.00312144	1.09414	1.36047	0.889748
chr12:56495586A>G	chr12	56495586	56495586	A	G	D1259G	1.35967	224	4007784	0.00558912	83	1529531	0.0054265	54	1046346	0.00516082	40	884890	0.00452034	64	1339309	0.00477858	187	2453352	0.00762222	93	1431360	0.00649732	146	2366728	0.00616885	0.833011	1.35967	1.29094
chr12:56487647G>C	chr12	56487647	56487647	G	C	G527A	1.35909	113	2636257	0.00428638	27	1053432	0.00256305	23	711000	0.00323488	16	560459	0.0028548	15	766168	0.0019578	43	1620652	0.00265325	12	944550	0.00127045	60	2254941	0.00266082	1.11383	0.648917	1.35909
chr12:56490890C>A	chr12	56490890	56490890	C	A	P779Q	1.35853	370	2940762	0.0125818	68	1185666	0.00573517	40	819138	0.00488318	27	642373	0.00420317	40	787222	0.00508116	125	1870518	0.00668264	74	1072012	0.00690291	121	2487160	0.00486499	0.732875	1.35853	0.957456
chr12:56482354G>T	chr12	56482354	56482354	G	T	C301F	1.35844	136	2686992	0.00506142	30	1034427	0.00290016	15	723951	0.00207196	23	583804	0.00393968	38	764946	0.00496767	66	1612898	0.00409201	31	930659	0.00333097	73	2159325	0.00338069	1.35844	0.67053	0.680537
chr12:56495805G>C	chr12	56495805	56495805	G	C	R1332T	1.35835	16	1988472	0.000804638	9	986842	0.000912	5	616898	0.000810507	2	540182	0.000370246	7	998654	0.000700943	6	1379407	0.00043497	8	840222	0.000952129	8	1642730	0.000486994	0.405971	1.35835	0.69477
chr12:56495729T>A	chr12	56495729	56495729	T	A	Y1307N	1.35753	39	3548636	0.00109901	13	1557087	0.000834892	9	1015130	0.000886586	10	882307	0.00113339	16	1510394	0.00105933	25	2319597	0.00107777	9	1378819	0.000652733	32	2827632	0.00113169	1.35753	0.616177	1.06831
chr12:56481397G>T	chr12	56481397	56481397	G	T	W195L	1.35746	160	1474150	0.0108537	39	672535	0.00579895	28	433331	0.00646157	23	372100	0.00618113	16	526219	0.00304056	44	963630	0.00456607	23	557247	0.00412743	28	1282709	0.00218288	1.0659	1.35746	0.717921
chr12:56481403C>G	chr12	56481403	56481403	C	G	P197R	1.35639	19	1473217	0.00128969	12	672314	0.00178488	6	432954	0.00138583	9	371747	0.002421	7	525861	0.00133115	11	962641	0.00114269	9	556601	0.00161696	17	1281409	0.00132666	1.35639	1.21471	0.99663
chr12:56495384G>C	chr12	56495384	56495384	G	C	D1192H	1.35633	27	4128066	0.000654059	17	1664918	0.00102107	22	1141822	0.00192675	13	938688	0.00138491	13	1303667	0.000997187	17	2551485	0.000666279	17	1464363	0.00116091	19	3371677	0.000563518	1.35633	1.16419	0.565107
chr12:56492573G>C	chr12	56492573	56492573	G	C	G908A	1.35631	42	2256244	0.0018615	20	915644	0.00218426	16	631111	0.00253521	4	500936	0.000798505	12	612745	0.0019584	24	1404385	0.00170893	22	828253	0.00265619	34	1991458	0.00170729	0.365573	1.35631	0.871779
chr12:56481382G>C	chr12	56481382	56481382	G	C	C190S	1.35618	8	1472007	0.000543476	4	671364	0.000595802	1	432501	0.000231213	3	371281	0.000808013	5	525304	0.00095183	10	961697	0.00103983	7	556001	0.00125899	5	1280252	0.000390548	1.35618	1.32271	0.410313
chr12:56487196G>C	chr12	56487196	56487196	G	C	E448Q	1.35611	37	2840422	0.00130262	13	1147100	0.00113329	10	786551	0.00127137	7	626641	0.00111707	8	820762	0.000974704	24	1775775	0.00135152	9	1014979	0.000886718	32	2420928	0.00132181	0.985683	0.90973	1.35611
chr12:56481414G>C	chr12	56481414	56481414	G	C	D201H	1.35578	5	1471708	0.000339741	4	671337	0.000595826	5	432441	0.00115623	3	371376	0.000807807	6	524997	0.00114286	5	961573	0.000519981	2	555901	0.000359776	4	1280092	0.000312478	1.35578	0.314802	0.273416
chr12:56482423G>T	chr12	56482423	56482423	G	T	G324V	1.35555	499	2583483	0.019315	70	1010668	0.00692611	52	693500	0.0074982	52	553858	0.00938869	61	750690	0.00812586	106	1568953	0.0067561	40	908628	0.00440224	123	2106399	0.00583935	1.35555	0.541757	0.718613
chr12:56477575T>A	chr12	56477575	56477575	T	A	D41E	1.35521	93	2475974	0.0037561	40	983032	0.00406904	33	658292	0.00501297	30	544028	0.00551442	38	880742	0.00431454	67	1512557	0.00442959	34	861479	0.0039467	83	1935474	0.00428836	1.35521	0.914744	0.99393
chr12:56495606C>G	chr12	56495606	56495606	C	G	Q1266E	1.35477	34	3874900	0.000877442	19	1469143	0.00129327	27	1007629	0.00267956	14	854451	0.00163848	20	1291110	0.00154905	29	2367502	0.00122492	29	1381865	0.00209861	38	2140665	0.00177515	1.26693	1.35477	1.14596
chr12:56488256G>C	chr12	56488256	56488256	G	C	G592A	1.35456	32	3491971	0.000916388	21	1462637	0.00143576	11	991337	0.00110961	15	771275	0.00194483	17	1037871	0.00163797	27	2205492	0.00122422	13	1280682	0.00101508	49	2976968	0.00164597	1.35456	0.619721	1.00489
chr12:56490293G>C	chr12	56490293	56490293	G	C	E688Q	1.35398	19	2209463	0.000859937	8	847402	0.000944062	9	606400	0.00148417	6	469396	0.00127824	6	545481	0.00109995	17	1348924	0.00126026	7	775475	0.000902673	23	1824399	0.00126069	1.35398	0.820651	1.14614
chr12:56495415G>C	chr12	56495415	56495415	G	C	R1202P	1.3535	49	4635630	0.00105703	22	1862921	0.00118094	16	1278976	0.001251	15	1038468	0.00144444	17	1457844	0.00116611	30	2867222	0.00104631	26	1647322	0.00157832	52	3798330	0.00136902	1.22312	1.3535	1.17401
chr12:56494854G>C	chr12	56494854	56494854	G	C	V1071L	1.35332	23	2141912	0.00107381	8	887624	0.000901283	9	615187	0.00146297	6	491913	0.00121973	9	616939	0.00145882	10	1367923	0.000731035	9	794992	0.00113209	15	1877817	0.0007988	1.35332	0.776032	0.547568
chr12:56487649G>T	chr12	56487649	56487649	G	T	V528F	1.35322	80	2572766	0.00310949	25	1031046	0.00242472	29	695218	0.00417135	18	548583	0.00328118	28	750223	0.00373222	59	1585816	0.00372048	25	924786	0.00270333	51	2208625	0.00230913	1.35322	0.724321	0.618701
chr12:56490309G>T	chr12	56490309	56490309	G	T	S693I	1.35265	122	2583915	0.00472152	30	994908	0.00301535	18	711681	0.00252922	17	553959	0.00306882	23	642722	0.00357853	40	1582968	0.0025269	44	908999	0.00484049	74	2132829	0.00346957	1.01773	1.35265	0.969552
chr12:56482425G>A	chr12	56482425	56482425	G	A	G325R	1.3516	625	2522939	0.0247727	1361	985690	0.138076	986	676291	0.145795	33	539464	0.00611718	323	732306	0.0441072	1042	1531724	0.0680279	529	887355	0.0596154	121	2057792	0.00588009	0.0443031	1.3516	0.133313
chr12:56493482G>C	chr12	56493482	56493482	G	C	E964Q	1.35136	33	2374319	0.00138987	18	921196	0.00195398	5	650589	0.000768534	11	511603	0.0021501	8	618529	0.00129339	23	1436941	0.00160062	14	843629	0.0016595	35	2002479	0.00174783	1.10037	1.28306	1.35136
chr12:56490992A>T	chr12	56490992	56490992	A	T	N813I	1.3508	124	2387979	0.00519268	50	954172	0.00524015	27	664821	0.00406124	36	508591	0.00707838	35	633184	0.00552762	64	1515340	0.00422347	42	867938	0.00483906	88	2029430	0.00433619	1.3508	0.875432	0.784459
chr12:56495109G>C	chr12	56495109	56495109	G	C	V1156L	1.34919	63	2855179	0.00220652	25	1165674	0.00214468	13	799386	0.00162625	11	639430	0.00172028	17	878757	0.00193455	31	1792542	0.00172939	27	1034456	0.00261007	36	2441651	0.00147441	0.802115	1.34919	0.762147
chr12:56478947C>G	chr12	56478947	56478947	C	G	R135G	1.34846	46	2773910	0.00165831	12	1058687	0.00113348	15	717894	0.00208944	9	588833	0.00152845	13	853923	0.00152239	19	1640837	0.00115795	9	925769	0.000972165	27	2209739	0.00122186	1.34846	0.63858	0.802598
chr12:56495448G>C	chr12	56495448	56495448	G	C	R1213T	1.34807	74	4505837	0.00164231	43	1812953	0.00237182	28	1246315	0.00224662	23	1018204	0.00225888	32	1448193	0.00220965	75	2796260	0.00268215	48	1611403	0.00297877	82	3674553	0.00223156	0.952382	1.34807	1.00992
chr12:56494956G>C	chr12	56494956	56494956	G	C	E1105Q	1.34652	73	4011121	0.00181994	29	1634571	0.00177417	15	1134893	0.00132171	16	900453	0.00177688	15	1159349	0.00129383	33	2511741	0.00131383	17	1434207	0.00118532	60	3443992	0.00174216	1.00153	0.916136	1.34652
chr12:56495444C>G	chr12	56495444	56495444	C	G	P1212A	1.34611	62	4563077	0.00135873	31	1832428	0.00169174	22	1260067	0.00174594	21	1028682	0.00204145	22	1462624	0.00150415	39	2827165	0.00137947	33	1629831	0.00202475	58	3718955	0.00155958	1.20671	1.34611	1.03685
chr12:56493728T>A	chr12	56493728	56493728	T	A	L1015*	1.34557	284	4119521	0.00689401	110	1624540	0.00677115	100	1129390	0.00885434	82	900009	0.00911102	88	1102432	0.00798235	210	2523409	0.00832208	114	1464641	0.00778348	270	3495713	0.00772375	1.34557	0.975086	0.967603
chr12:56480333T>A	chr12	56480333	56480333	T	A	V147D	1.34523	140	2701743	0.00518184	38	1115528	0.00340646	29	737930	0.00392991	28	611024	0.00458247	71	891864	0.00796086	79	1662956	0.00475058	49	949422	0.00516103	96	2210380	0.00434314	1.34523	0.648302	0.545563
chr12:56490343C>G	chr12	56490343	56490343	C	G	F704L	1.34486	37	2961778	0.00124925	17	1144463	0.00148541	13	817152	0.00159089	12	639291	0.00187708	7	741677	0.000943807	26	1816985	0.00143094	12	1042816	0.00115073	31	2442319	0.00126929	1.26368	1.21924	1.34486
chr12:56487920T>G	chr12	56487920	56487920	T	G	S551A	1.34452	23	2187429	0.00105146	18	837146	0.00215016	11	581815	0.00189064	5	457127	0.00109379	10	593905	0.00168377	19	1311504	0.00144872	17	750930	0.00226386	21	1778044	0.00118107	0.5087	1.34452	0.701445
chr12:56474098A>G	chr12	56474098	56474098	A	G	D5G	1.34407	69	954644	0.00722783	23	511694	0.00449487	25	313002	0.00798717	16	282518	0.00566336	31	534673	0.00579794	53	673889	0.0078648	21	418611	0.00501659	63	808435	0.00779283	1.25996	0.865237	1.34407
chr12:56487633T>G	chr12	56487633	56487633	T	G	N522K	1.34359	187	2795532	0.00668925	169	1113193	0.0151816	91	752406	0.0120945	96	592528	0.0162018	108	809211	0.0133463	241	1713536	0.0140645	179	998214	0.017932	329	2376624	0.0138432	1.0672	1.34359	1.03723
chr12:56486601A>T	chr12	56486601	56486601	A	T	T394S	1.34349	48	1197354	0.00400884	21	531749	0.00394923	17	350004	0.00485709	15	282712	0.00530575	26	394225	0.00659522	45	788906	0.0057041	14	454646	0.00307932	42	1120101	0.00374966	1.34349	0.466902	0.568542
chr12:56478880T>G	chr12	56478880	56478880	T	G	D112E	1.3434	104	4115325	0.00252714	79	1584609	0.00498546	39	1074038	0.00363116	29	879991	0.00329549	67	1308169	0.00512166	90	2456299	0.00366405	95	1380726	0.00688044	110	3263591	0.00337052	0.66102	1.3434	0.658091
chr12:56491679C>A	chr12	56491679	56491679	C	A	D857E	1.34317	139	2869456	0.00484412	32	1099733	0.0029098	19	780966	0.00243288	24	614069	0.00390836	41	730591	0.0056119	86	1765491	0.00487117	46	1013204	0.00454005	64	2325526	0.00275207	1.34317	0.809005	0.490399
chr12:56490347G>C	chr12	56490347	56490347	G	C	E706Q	1.34297	20	2962208	0.000675172	18	1144889	0.0015722	7	817559	0.000856207	7	639680	0.0010943	9	741860	0.00121317	14	1817861	0.000770136	17	1043429	0.00162924	25	2443486	0.00102313	0.696027	1.34297	0.843353
chr12:56495440T>A	chr12	56495440	56495440	T	A	H1210Q	1.34282	278	4530258	0.00613652	85	1815980	0.00468067	52	1249217	0.00416261	64	1018253	0.00628527	107	1447106	0.00739407	285	2801402	0.0101735	90	1615214	0.00557202	153	3689479	0.00414693	1.34282	0.753579	0.560845
chr12:56495590T>G	chr12	56495590	56495590	T	G	Y1260*	1.34274	174	3972803	0.00437978	85	1510521	0.0056272	39	1033383	0.00377401	66	873497	0.00755584	141	1323553	0.0106531	171	2427351	0.00704472	104	1415998	0.00734464	107	2319422	0.00461322	1.34274	0.689434	0.433038
chr12:56482423G>C	chr12	56482423	56482423	G	C	G324A	1.34254	27	2583483	0.0010451	18	1010668	0.001781	10	693500	0.00144196	13	553858	0.00234717	8	750690	0.00106569	14	1568953	0.000892315	13	908628	0.00143073	24	2106399	0.00113939	1.3179	1.34254	1.06916
chr12:56495037T>A	chr12	56495037	56495037	T	A	Y1132N	1.34182	173	3945273	0.00438499	61	1613801	0.0037799	40	1114685	0.00358846	45	887232	0.00507195	55	1181974	0.00465323	85	2481832	0.00342489	51	1414098	0.00360654	106	3393676	0.00312346	1.34182	0.775061	0.671244
chr12:56491697T>A	chr12	56491697	56491697	T	A	D863E	1.34142	63	2573283	0.00244823	24	986480	0.00243289	21	702953	0.0029874	18	551550	0.00326353	27	654619	0.00412454	31	1586998	0.00195337	23	910819	0.0025252	58	2088976	0.00277648	1.34142	0.612238	0.673162
chr12:56495562C>G	chr12	56495562	56495562	C	G	T1251S	1.34099	56	4125008	0.00135757	18	1575122	0.00114277	15	1083708	0.00138414	14	913572	0.00153245	22	1376504	0.00159825	39	2517421	0.0015492	18	1469519	0.00122489	35	2690041	0.0013011	1.34099	0.766394	0.814074
chr12:56493779G>C	chr12	56493779	56493779	G	C	S1032T	1.34089	39	2920385	0.00133544	16	1156772	0.00138316	13	803347	0.00161823	12	647016	0.00185467	13	792781	0.0016398	28	1796874	0.00155826	15	1049167	0.00142971	44	2498141	0.00176131	1.34089	0.87188	1.0741
chr12:56489510C>G	chr12	56489510	56489510	C	G	L659V	1.34075	76	3325463	0.0022854	31	1305003	0.00237547	19	909078	0.00209003	10	707788	0.00141285	14	851474	0.00164421	32	2050309	0.00156074	26	1179420	0.00220447	54	2743834	0.00196805	0.594767	1.34075	1.19696
chr12:56495469T>G	chr12	56495469	56495469	T	G	L1220R	1.34021	88	4173529	0.00210853	202	1674595	0.0120626	53	1151560	0.00460245	25	940214	0.00265897	62	1338744	0.00463121	100	2584600	0.00386907	41	1488000	0.00275538	212	3415626	0.00620677	0.220431	0.594959	1.34021
chr12:56495331A>T	chr12	56495331	56495331	A	T	E1174V	1.33947	167	2524619	0.00661486	57	998274	0.00570986	45	696221	0.00646346	44	575301	0.00764817	59	772029	0.0076422	146	1545964	0.00944395	68	883714	0.0076948	135	2048534	0.00659008	1.33947	1.00688	0.862327
chr12:56490542T>G	chr12	56490542	56490542	T	G	I729S	1.33887	35	2132160	0.00164153	27	889326	0.00303601	23	602343	0.00381842	19	467424	0.00406483	20	585683	0.00341482	41	1375009	0.0029818	30	795130	0.00377297	47	1838260	0.00255677	1.33887	1.10488	0.748727
chr12:56495610G>T	chr12	56495610	56495610	G	T	R1267L	1.33839	280	3858892	0.00725597	63	1463307	0.00430532	61	1003192	0.00608059	49	850368	0.00576221	84	1288705	0.00651817	121	2357784	0.00513194	69	1376285	0.0050135	49	2112854	0.00231914	1.33839	0.769157	0.355796
chr12:56489454C>A	chr12	56489454	56489454	C	A	T640N	1.33819	96	2404259	0.00399291	50	946164	0.0052845	36	658392	0.00546787	23	511084	0.00450024	20	618385	0.00323423	63	1485312	0.00424153	37	854898	0.004328	73	1992296	0.00366411	0.851593	1.33819	1.13292
chr12:56491626G>C	chr12	56491626	56491626	G	C	V840L	1.33787	42	2980998	0.00140892	17	1130301	0.00150402	9	805967	0.00111667	13	646062	0.00201219	10	750370	0.00133268	29	1819002	0.00159428	16	1037158	0.00154268	31	2405308	0.00128882	1.33787	1.15758	0.967089
chr12:56495126G>C	chr12	56495126	56495126	G	C	M1161I	1.33761	30	2513062	0.00119376	19	1036904	0.00183238	20	709373	0.00281939	14	571193	0.00245101	12	782149	0.00153423	26	1590160	0.00163506	16	919620	0.00173985	36	2161341	0.00166563	1.33761	1.13402	1.08564
chr12:56492562G>C	chr12	56492562	56492562	G	C	L904F	1.33683	30	2095467	0.00143166	38	848986	0.00447593	7	586130	0.00119427	10	463766	0.00215626	8	568318	0.00140766	19	1304790	0.00145617	12	769847	0.00155875	35	1859915	0.00188181	0.481746	1.10733	1.33683
chr12:56490934T>G	chr12	56490934	56490934	T	G	S794A	1.33594	17	3383868	0.000502384	11	1358368	0.000809795	4	938729	0.000426108	8	739480	0.00108184	11	902444	0.00121891	23	2147643	0.00107094	19	1228576	0.00154651	20	2863554	0.000698433	1.33594	1.26876	0.572997
chr12:56477556G>C	chr12	56477556	56477556	G	C	G35A	1.33472	30	2112650	0.00142002	19	858056	0.00221431	14	575078	0.00243445	14	473695	0.00295549	24	766285	0.00313199	30	1306718	0.00229583	16	744975	0.00214772	38	1672644	0.00227185	1.33472	0.685737	0.725369
chr12:56482412T>G	chr12	56482412	56482412	T	G	C320W	1.33409	17	2832171	0.000600246	15	1105366	0.00135702	10	759843	0.00131606	11	607605	0.00181039	57	820488	0.00694709	32	1716173	0.00186461	6	991204	0.000605324	19	2302828	0.000825072	1.33409	0.0871336	0.118765
chr12:56493721C>G	chr12	56493721	56493721	C	G	L1013V	1.33409	41	4204251	0.000975203	27	1644991	0.00164135	11	1147814	0.000958343	19	912378	0.00208247	8	1114666	0.000717704	18	2562891	0.000702332	14	1486468	0.00094183	34	3550983	0.000957481	1.26876	1.31228	1.33409
chr12:56482603T>G	chr12	56482603	56482603	T	G	C354G	1.33407	152	2920372	0.00520482	97	1183724	0.00819448	70	827567	0.00845853	70	640323	0.010932	71	841830	0.00843401	120	1831160	0.00655322	96	1034590	0.00927904	183	2492015	0.00734345	1.33407	1.10019	0.870696
chr12:56493437A>C	chr12	56493437	56493437	A	C	M949L	1.33361	25	2176484	0.00114864	31	842199	0.00368084	10	595011	0.00168064	8	466813	0.00171375	12	562584	0.00213301	28	1314864	0.0021295	22	773390	0.00284462	25	1838986	0.00135944	0.465586	1.33361	0.637335
chr12:56490873G>C	chr12	56490873	56490873	G	C	R773S	1.33265	32	2332661	0.00137182	14	923628	0.00151576	12	650929	0.00184352	7	510532	0.00137112	6	608889	0.000985401	27	1463236	0.00184523	11	837650	0.0013132	22	1939044	0.00113458	0.904574	1.33265	1.15139
chr12:56487912A>T	chr12	56487912	56487912	A	T	E548V	1.33194	119	2185095	0.00544599	44	836469	0.00526021	42	581316	0.00722499	32	456734	0.00700627	37	593296	0.00623635	97	1310295	0.00740291	44	750231	0.00586486	95	1776413	0.00534786	1.33194	0.940432	0.85753
chr12:56492565G>C	chr12	56492565	56492565	G	C	M905I	1.33163	32	2099309	0.00152431	11	850498	0.00129336	9	587114	0.00153292	8	464503	0.00172227	13	569427	0.002283	22	1306912	0.00168336	15	771207	0.001945	21	1863041	0.00112719	1.33163	0.851952	0.493732
chr12:56489082T>G	chr12	56489082	56489082	T	G	L634R	1.33134	11	169307	0.00649707	12	71214	0.0168506	6	48814	0.0122916	9	40118	0.0224338	11	49380	0.0222762	13	108242	0.0120101	13	61831	0.0210251	16	139827	0.0114427	1.33134	0.943834	0.513674
chr12:56495475A>T	chr12	56495475	56495475	A	T	Y1222F	1.33132	153	4293097	0.00356386	72	1738627	0.0041412	60	1190113	0.00504154	47	973379	0.00482854	49	1401302	0.00349675	136	2678171	0.00507809	72	1546628	0.00465529	135	3513161	0.00384269	1.16598	1.33132	1.09893
chr12:56493449A>C	chr12	56493449	56493449	A	C	N953H	1.33097	74	2317057	0.00319371	68	897214	0.00757902	52	633582	0.0082073	29	498412	0.00581848	27	600771	0.00449422	61	1400788	0.00435469	49	822948	0.0059542	117	1955979	0.00598166	0.767709	1.32486	1.33097
chr12:56480326G>C	chr12	56480326	56480326	G	C	G145R	1.33055	18	2428577	0.000741175	9	991326	0.000907875	6	659408	0.000909907	4	545851	0.000732801	7	788935	0.000887272	20	1487063	0.00134493	10	847056	0.00118056	22	1980465	0.00111085	0.80716	1.33055	1.25198
chr12:56487644G>C	chr12	56487644	56487644	G	C	G526A	1.33053	37	2723014	0.00135879	24	1082697	0.00221669	13	731872	0.00177627	11	575526	0.0019113	14	786653	0.00177969	36	1668115	0.00215812	23	971310	0.00236794	42	2319029	0.0018111	0.862231	1.33053	1.01765
chr12:56481829G>T	chr12	56481829	56481829	G	T	G253*	1.33032	206	2476815	0.00831713	47	952399	0.00493491	23	660055	0.00348456	27	536937	0.00502852	23	719640	0.00319604	56	1480500	0.00378251	36	846711	0.00425175	69	2017794	0.00341958	1.01897	1.33032	1.06994
chr12:56493776T>C	chr12	56493776	56493776	T	C	L1031P	1.32944	292	2993748	0.00975366	102	1182210	0.00862791	75	822078	0.00912322	68	661546	0.010279	63	809578	0.00778183	193	1838247	0.0104991	111	1072931	0.0103455	260	2557320	0.0101669	1.19136	1.32944	1.30649
chr12:56492309A>T	chr12	56492309	56492309	A	T	E881V	1.32851	83	1934315	0.00429092	43	758750	0.00566722	27	532552	0.00506993	18	414487	0.00434272	22	503845	0.00436642	48	1193281	0.00402252	39	672317	0.00580084	65	1634520	0.0039767	0.766288	1.32851	0.910746
chr12:56481608A>T	chr12	56481608	56481608	A	T	N215Y	1.32842	161	3269174	0.00492479	85	1325963	0.00641044	47	894795	0.0052526	28	686692	0.00407752	39	997692	0.00390902	112	2004739	0.00558676	51	1146319	0.00444902	142	2734550	0.00519281	0.636075	1.13814	1.32842
chr12:56487173C>G	chr12	56487173	56487173	C	G	S440C	1.3283	80	2482425	0.00322266	11	992928	0.00110783	15	684545	0.00219124	8	543650	0.00147153	47	712725	0.00659441	185	1541444	0.0120017	10	882576	0.00113305	35	2112628	0.0016567	1.3283	0.171819	0.251229
chr12:56478817G>C	chr12	56478817	56478817	G	C	M91I	1.32778	52	3118429	0.00166751	19	1170528	0.0016232	14	807435	0.00173389	10	649799	0.00153894	10	982852	0.00101745	31	1843311	0.00168176	14	1036312	0.00135094	30	2425058	0.00123708	0.948089	1.32778	1.21587
chr12:56477586A>G	chr12	56477586	56477586	A	G	Q45R	1.32778	182	2635178	0.00690655	57	1050928	0.00542378	46	704127	0.00653291	42	583207	0.00720156	82	943640	0.00868975	181	1614648	0.0112099	43	920370	0.00467203	120	2061241	0.00582174	1.32778	0.537649	0.669954
chr12:56490983T>C	chr12	56490983	56490983	T	C	L810P	1.32716	227	2453659	0.00925149	72	981237	0.00733768	59	682855	0.00864019	51	523706	0.00973829	55	652254	0.0084323	146	1556627	0.00937925	68	891802	0.00762501	173	2082258	0.00830829	1.32716	0.904263	0.985294
chr12:56477555G>C	chr12	56477555	56477555	G	C	G35R	1.32706	33	1957291	0.001686	16	791210	0.00202222	8	528394	0.00151402	10	435278	0.00229738	14	710655	0.00197001	27	1207288	0.00223642	18	688513	0.00261433	37	1542747	0.00239832	1.13607	1.32706	1.21741
chr12:56495549C>G	chr12	56495549	56495549	C	G	P1247A	1.32684	34	4429866	0.000767518	17	1691975	0.00100474	20	1171766	0.00170683	13	975145	0.00133314	24	1449741	0.00165547	39	2702946	0.00144287	20	1570966	0.0012731	42	3118757	0.00134669	1.32684	0.769028	0.81348
chr12:56480349C>G	chr12	56480349	56480349	C	G	N152K	1.32651	33	3010230	0.00109626	15	1239739	0.00120993	14	822255	0.00170263	7	679429	0.00103028	10	989705	0.0010104	21	1852218	0.00113378	12	1055625	0.00113677	33	2462116	0.00134031	0.851516	1.12506	1.32651
chr12:56488324G>C	chr12	56488324	56488324	G	C	E615Q	1.32646	40	2947928	0.00135689	20	1236153	0.00161792	17	841871	0.00201931	11	649848	0.0016927	12	857210	0.00139989	33	1868883	0.00176576	20	1077061	0.00185691	36	2520855	0.00142809	1.04622	1.32646	1.02014
chr12:56482564C>G	chr12	56482564	56482564	C	G	Q341E	1.32502	44	2323223	0.00189392	16	940574	0.00170109	20	652694	0.00306422	10	511861	0.00195366	13	676801	0.0019208	35	1452708	0.00240929	21	825114	0.0025451	33	1988606	0.00165945	1.14847	1.32502	0.863939
chr12:56486821T>G	chr12	56486821	56486821	T	G	F412C	1.32424	51	2247839	0.00226885	46	908505	0.00506326	26	622526	0.00417653	17	485169	0.00350393	16	649933	0.00246179	47	1397592	0.00336293	26	797548	0.00325999	57	1862495	0.00306041	0.692031	1.32424	1.24316
chr12:56480380T>A	chr12	56480380	56480380	T	A	W163R	1.32399	1671	3732712	0.0447664	783	1537827	0.050916	68	1023770	0.00664212	30	846296	0.00354486	601	1222464	0.049163	605	2296552	0.0263438	49	1306412	0.00375073	1987	3052642	0.0650912	0.0696217	0.0762917	1.32399
chr12:56480397G>C	chr12	56480397	56480397	G	C	R168S	1.32362	34	3564387	0.000953881	18	1472814	0.00122215	11	980248	0.00112217	7	809680	0.000864539	10	1170554	0.000854296	20	2196238	0.000910648	10	1249578	0.00080027	33	2918374	0.00113077	0.707392	0.936759	1.32362
chr12:56490312A>C	chr12	56490312	56490312	A	C	E694A	1.3232	54	2591347	0.00208386	19	997497	0.00190477	20	713498	0.00280309	14	555471	0.00252038	13	644520	0.002017	27	1587040	0.00170128	19	911367	0.00208478	56	2138429	0.00261874	1.3232	1.0336	1.29833
chr12:56495604G>C	chr12	56495604	56495604	G	C	R1265P	1.32319	37	3863242	0.000957745	13	1464208	0.000887852	16	1004299	0.00159315	10	851208	0.0011748	18	1286718	0.00139891	31	2359412	0.00131389	12	1377331	0.00087125	14	2141587	0.000653721	1.32319	0.622807	0.467308
chr12:56493494A>G	chr12	56493494	56493494	A	G	M968V	1.32301	151	2373804	0.0063611	49	921071	0.00531989	55	650652	0.00845306	36	511491	0.00703825	54	618322	0.00873331	88	1436645	0.00612538	50	843454	0.00592801	115	2001876	0.00574461	1.32301	0.678781	0.657781
chr12:56489569G>C	chr12	56489569	56489569	G	C	R678S	1.32296	23	2158264	0.00106567	14	837832	0.00167098	6	585823	0.0010242	10	452358	0.00221064	11	540671	0.00203451	27	1318596	0.00204763	9	755623	0.00119107	23	1760069	0.00130677	1.32296	0.585434	0.642301
chr12:56481816C>G	chr12	56481816	56481816	C	G	H248Q	1.32292	14	2166735	0.000646133	8	827421	0.00096686	4	577584	0.00069254	6	469087	0.00127908	14	622937	0.00224742	11	1288895	0.000853444	6	737504	0.000813555	20	1761612	0.00113532	1.32292	0.361995	0.505168
chr12:56492605G>C	chr12	56492605	56492605	G	C	E919Q	1.32204	62	3194731	0.0019407	18	1277668	0.00140882	16	886027	0.00180581	13	697983	0.00186251	16	851269	0.00187955	27	1968759	0.00137142	18	1155026	0.00155841	37	2749632	0.00134563	1.32204	0.829139	0.715936
chr12:56491680C>G	chr12	56491680	56491680	C	G	L858V	1.3218	33	2866045	0.00115141	18	1098592	0.00163846	15	780238	0.00192249	10	613574	0.0016298	12	729922	0.00164401	31	1763854	0.00175752	22	1012399	0.00217306	24	2323393	0.00103297	0.994711	1.3218	0.628324
chr12:56495702C>G	chr12	56495702	56495702	C	G	P1298A	1.32175	76	3137441	0.00242236	39	1242687	0.00313836	32	842511	0.00379817	30	723217	0.00414813	60	1167884	0.0051375	58	1945987	0.00298049	40	1130149	0.00353936	70	2142953	0.00326652	1.32175	0.688926	0.63582
chr12:56474089G>T	chr12	56474089	56474089	G	T	R2M	1.32167	209	902196	0.0231657	123	490989	0.0250515	75	298629	0.0251148	55	270509	0.020332	107	514729	0.0207876	164	641547	0.0255632	110	400373	0.0274744	191	768306	0.0248599	0.81161	1.32167	1.1959
chr12:56486821T>A	chr12	56486821	56486821	T	A	F412Y	1.32072	101	2247839	0.0044932	39	908505	0.00429277	31	622526	0.00497971	19	485169	0.00391616	29	649933	0.004462	70	1397592	0.00500861	47	797548	0.00589306	79	1862495	0.00424162	0.91227	1.32072	0.95061
chr12:56492288C>A	chr12	56492288	56492288	C	A	P874Q	1.32033	144	1917892	0.00750824	43	753237	0.00570869	47	528656	0.00889047	20	411622	0.00485883	21	500020	0.00419983	43	1184685	0.00362966	37	667248	0.00554516	81	1622855	0.0049912	0.851127	1.32033	1.18843
chr12:56482402T>A	chr12	56482402	56482402	T	A	L317H	1.31989	84	2974428	0.00282407	53	1161701	0.00456228	27	798603	0.0033809	21	642489	0.00326854	34	864898	0.0039311	71	1803302	0.00393722	54	1040737	0.00518863	82	2416994	0.00339264	0.716427	1.31989	0.863027
chr12:56491572A>G	chr12	56491572	56491572	A	G	M822V	1.31925	91	1698712	0.005357	59	633036	0.00932017	24	455541	0.00526846	22	367948	0.00597911	24	418853	0.00572993	76	1024515	0.00741814	44	582071	0.00755922	73	1362791	0.00535665	0.641524	1.31925	0.934854
chr12:56491660C>G	chr12	56491660	56491660	C	G	A851G	1.31835	69	3169288	0.00217715	27	1209045	0.00223317	14	859759	0.00162836	20	679326	0.00294409	19	802235	0.00236838	42	1939989	0.00216496	19	1110870	0.00171037	57	2556982	0.00222919	1.31835	0.722168	0.941229
chr12:56493726C>G	chr12	56493726	56493726	C	G	D1014E	1.31827	45	4252794	0.00105813	26	1674795	0.00155243	18	1165604	0.00154426	19	928403	0.00204653	34	1134850	0.00299599	30	2603508	0.00115229	15	1510429	0.000993095	63	3607102	0.00174655	1.31827	0.331475	0.582964
chr12:56487924G>T	chr12	56487924	56487924	G	T	C552F	1.31818	142	2187251	0.00649217	37	837131	0.00441986	20	581822	0.00343748	18	457118	0.00393771	21	593881	0.00353606	35	1311443	0.00266882	35	750885	0.00466117	60	1777992	0.00337459	0.890914	1.31818	0.954337
chr12:56487595T>C	chr12	56487595	56487595	T	C	W510R	1.31723	262	2685074	0.00975765	117	1080590	0.0108274	64	730507	0.00876104	55	576869	0.00953423	63	782308	0.00805309	173	1658594	0.0104305	87	968233	0.00898544	245	2309619	0.0106078	0.880563	1.11577	1.31723
chr12:56487157A>C	chr12	56487157	56487157	A	C	N435H	1.31715	26	2202543	0.00118045	18	876993	0.00205247	18	606479	0.00296795	13	480874	0.00270341	14	627728	0.00223027	32	1364702	0.00234483	14	780390	0.00179397	45	1882367	0.00239061	1.31715	0.804377	1.07189
chr12:56474130C>G	chr12	56474130	56474130	C	G	L16V	1.31712	2	972560	0.000205643	3	516116	0.000581265	1	316506	0.00031595	NA	NA	NA	2	539737	0.000370551	4	682006	0.000586505	2	422759	0.000473083	4	819571	0.00048806	#VALUE!	1.2767	1.31712
chr12:56490572T>A	chr12	56490572	56490572	T	A	V739D	1.31701	152	2475356	0.00614053	46	1018125	0.00451811	47	693937	0.00677295	32	537780	0.00595039	40	669498	0.00597463	84	1581991	0.00530976	52	912512	0.00569856	100	2116282	0.00472527	1.31701	0.953793	0.790889
chr12:56487224G>T	chr12	56487224	56487224	G	T	S457I	1.31685	155	3260265	0.00475421	51	1324153	0.00385152	25	905862	0.0027598	33	718201	0.00459481	31	940660	0.00329556	92	2047285	0.00449376	51	1175180	0.00433976	120	2785764	0.00430762	1.19299	1.31685	1.3071
chr12:56478908A>T	chr12	56478908	56478908	A	T	N122Y	1.31668	236	3805153	0.00620212	53	1436485	0.00368956	42	981854	0.00427762	39	802804	0.00485797	68	1182657	0.00574977	115	2243267	0.00512645	53	1266457	0.0041849	128	2993789	0.00427552	1.31668	0.727839	0.743599
chr12:56488246T>G	chr12	56488246	56488246	T	G	C589G	1.31655	68	3301527	0.00205965	59	1378095	0.00428127	23	935278	0.00245916	41	727401	0.00563651	59	976235	0.00604363	118	2081167	0.0056699	38	1209065	0.00314292	75	2811282	0.00266782	1.31655	0.520039	0.441427
chr12:56490295G>C	chr12	56490295	56490295	G	C	E688D	1.3164	24	2221854	0.00108018	2	851918	0.000234764	7	609491	0.0011485	1	471921	0.0002119	5	548634	0.000911354	10	1356166	0.000737373	2	779550	0.000256558	22	1833788	0.0011997	0.902607	0.281513	1.3164
chr12:56492629G>T	chr12	56492629	56492629	G	T	G927W	1.31593	695	3373117	0.0206041	65	1339778	0.00485155	32	933914	0.00342644	47	736181	0.0063843	76	891623	0.00852378	110	2070512	0.0053127	57	1174178	0.00485446	102	2821687	0.00361486	1.31593	0.569519	0.424091
chr12:56488304A>T	chr12	56488304	56488304	A	T	N608I	1.31512	213	3328803	0.0063987	136	1400988	0.00970744	42	953362	0.00440546	31	739659	0.00419112	31	973793	0.00318343	83	2112151	0.00392964	51	1218179	0.00418658	94	2844701	0.00330439	0.431743	1.31512	1.038
chr12:56482590T>A	chr12	56482590	56482590	T	A	D349E	1.3151	124	2927063	0.00423633	74	1186659	0.006236	50	829338	0.0060289	47	641577	0.0073257	39	844240	0.00461954	105	1835441	0.0057207	63	1037013	0.00607514	115	2496932	0.00460565	1.17474	1.3151	0.996994
chr12:56495820C>G	chr12	56495820	56495820	C	G	A1337G	1.31437	30	1798170	0.00166836	14	917607	0.00152571	6	569102	0.00105429	10	498666	0.00200535	30	932938	0.00321565	19	1267166	0.00149941	17	776808	0.00218844	19	1529508	0.00124223	1.31437	0.680561	0.386308
chr12:56482628A>C	chr12	56482628	56482628	A	C	D362A	1.31349	40	2601218	0.00153774	24	1053405	0.00227833	17	739549	0.0022987	17	568074	0.00299257	29	741539	0.00391079	36	1631220	0.00220694	19	922113	0.00206048	46	2228316	0.00206434	1.31349	0.526872	0.527858
chr12:56490310T>G	chr12	56490310	56490310	T	G	S693R	1.31322	14	2586260	0.000541322	117	995753	0.0117499	70	712274	0.00982768	13	554428	0.00234476	7	643282	0.00108817	29	1584176	0.0018306	13	909724	0.001429	14	2134592	0.000655863	0.199556	1.31322	0.602721
chr12:56490875T>C	chr12	56490875	56490875	T	C	L774P	1.31263	163	2347657	0.00694309	60	929932	0.00645208	46	654566	0.00702756	33	513279	0.00642925	36	612733	0.00587532	109	1471934	0.00740522	65	842831	0.0077121	130	1951094	0.00666293	0.996461	1.31263	1.13405
chr12:56487134G>T	chr12	56487134	56487134	G	T	G427V	1.31177	148	1817261	0.00814412	37	726990	0.00508948	18	504670	0.00356669	17	402309	0.00422561	22	521829	0.00421594	60	1135652	0.00528331	36	650955	0.00553034	74	1489406	0.00496842	0.830263	1.31177	1.17849
chr12:56482640C>G	chr12	56482640	56482640	C	G	T366S	1.3112	32	2485897	0.00128726	14	1007124	0.0013901	7	708056	0.000988622	7	543267	0.0012885	11	706614	0.00155672	19	1560329	0.00121769	18	881844	0.00204118	22	2043405	0.00107663	0.926914	1.3112	0.691604
chr12:56481591T>G	chr12	56481591	56481591	T	G	I209S	1.31076	47	2556926	0.00183814	22	1031338	0.00213315	21	696006	0.00301722	10	544369	0.00183699	20	775383	0.00257937	51	1555075	0.00327958	30	887330	0.00338093	53	2114841	0.0025061	0.861162	1.31076	0.971593
chr12:56495587C>G	chr12	56495587	56495587	C	G	D1259E	1.31042	43	4024183	0.00106854	18	1534104	0.00117332	8	1049596	0.000762198	11	887771	0.00123906	16	1343204	0.00119118	32	2462433	0.00129953	9	1436541	0.000626505	37	2370355	0.00156095	1.05602	0.525952	1.31042
chr12:56495327C>G	chr12	56495327	56495327	C	G	R1173G	1.31022	32	2412388	0.00132649	27	948583	0.00284635	13	662553	0.00196211	9	547814	0.00164289	12	734747	0.00163322	21	1471925	0.0014267	18	841172	0.00213987	33	1947491	0.00169449	0.577193	1.31022	1.03752
chr12:56477570G>T	chr12	56477570	56477570	G	T	G40C	1.31011	160	2427937	0.00658996	40	965143	0.00414446	30	646302	0.00464179	29	534099	0.0054297	42	864827	0.00485646	68	1484567	0.00458046	29	845483	0.00342999	73	1898577	0.00384498	1.31011	0.706274	0.791725
chr12:56495813C>A	chr12	56495813	56495813	C	A	P1335T	1.31002	206	1913639	0.0107648	33	959894	0.00343788	23	598341	0.00384396	18	524041	0.00343485	41	972519	0.00421586	55	1335087	0.00411958	45	814798	0.00552284	46	1600033	0.00287494	0.999118	1.31002	0.681935
chr12:56490539G>T	chr12	56490539	56490539	G	T	W728L	1.30996	149	2045981	0.00728257	64	857915	0.00745995	54	579805	0.00931348	44	450254	0.00977226	47	565767	0.00830731	115	1325433	0.00867641	54	766625	0.00704386	125	1770587	0.00705981	1.30996	0.847912	0.849831
chr12:56493500C>G	chr12	56493500	56493500	C	G	R970G	1.3095	20	2369963	0.000843895	11	919866	0.00119583	3	649870	0.000461631	8	510876	0.00156594	9	617303	0.00145796	17	1434448	0.00118512	11	842105	0.00130625	20	1998876	0.00100056	1.3095	0.895947	0.686278
chr12:56495834A>T	chr12	56495834	56495834	A	T	T1342S	1.30935	82	1258703	0.00651464	49	703965	0.00696057	35	421146	0.00831066	34	373060	0.00911382	68	741845	0.00916634	77	933693	0.00824682	40	586005	0.00682588	91	1110637	0.0081935	1.30935	0.744668	0.893868
chr12:56491610C>G	chr12	56491610	56491610	C	G	N834K	1.30863	41	2804049	0.00146217	16	1059680	0.00150989	17	757086	0.00224545	12	607320	0.00197589	19	701792	0.00270735	27	1708452	0.00158038	18	973578	0.00184885	34	2261470	0.00150345	1.30863	0.682899	0.555319
chr12:56490614T>A	chr12	56490614	56490614	T	A	F753Y	1.30834	273	2436631	0.011204	30	983567	0.00305012	18	679890	0.00264749	21	526238	0.00399059	48	643865	0.00745498	47	1540703	0.00305056	40	887407	0.00450751	74	2067830	0.00357863	1.30834	0.604631	0.480032
chr12:56481376A>T	chr12	56481376	56481376	A	T	E188V	1.30797	107	1469380	0.00728198	46	670411	0.00686146	28	431919	0.0064827	32	370817	0.00862959	26	524437	0.0049577	64	960280	0.00666472	36	555168	0.00648452	79	1278359	0.0061798	1.25769	1.30797	1.24651
chr12:56478813C>G	chr12	56478813	56478813	C	G	A90G	1.30786	41	3066950	0.00133683	11	1151291	0.000955449	15	794660	0.0018876	8	640209	0.00124959	13	966524	0.00134503	16	1813083	0.000882475	15	1019084	0.00147191	24	2383934	0.00100674	1.30786	1.09434	0.748491
chr12:56495516G>C	chr12	56495516	56495516	G	C	G1236R	1.30756	94	4097199	0.00229425	21	1594529	0.001317	16	1102888	0.00145074	10	905185	0.00110475	18	1310428	0.0013736	60	2505802	0.00239444	26	1447608	0.00179607	37	3178574	0.00116404	0.838834	1.30756	0.847442
chr12:56492297G>C	chr12	56492297	56492297	G	C	W877S	1.30748	25	1922279	0.00130054	7	755593	0.000926425	9	530233	0.00169737	5	412787	0.00121128	8	501627	0.00159481	18	1187526	0.00151576	6	669187	0.00089661	26	1626994	0.00159804	1.30748	0.562205	1.00202
chr12:56487620T>C	chr12	56487620	56487620	T	C	L518S	1.30676	255	3144246	0.00811005	87	1253623	0.00693989	102	850988	0.0119861	61	672639	0.00906876	85	907535	0.00936603	193	1931205	0.00999376	73	1125742	0.00648461	186	2678190	0.00694499	1.30676	0.692354	0.741508
chr12:56481903C>A	chr12	56481903	56481903	C	A	H277Q	1.30666	151	3078191	0.00490548	43	1160774	0.00370442	25	803255	0.00311234	24	644134	0.00372593	20	878978	0.00227537	71	1823123	0.00389442	28	1035951	0.00270283	74	2488948	0.00297314	1.00581	1.18786	1.30666
chr12:56481403C>T	chr12	56481403	56481403	C	T	P197L	1.30616	201	1473217	0.0136436	18	672314	0.00267732	12	432954	0.00277166	13	371747	0.003497	41	525861	0.00779674	69	962641	0.00716778	7	556601	0.00125763	38	1281409	0.00296549	1.30616	0.161303	0.38035
chr12:56495342T>G	chr12	56495342	56495342	T	G	S1178A	1.30516	4	2865190	0.000139607	4	1130318	0.000353883	2	788725	0.000253574	3	649526	0.000461875	3	870630	0.000344578	7	1750745	0.00039983	1	999284	0.000100072	5	2326886	0.000214879	1.30516	0.290418	0.623602
chr12:56495832G>T	chr12	56495832	56495832	G	T	R1341I	1.30508	37	1399859	0.00264312	36	758791	0.00474439	16	459156	0.00348465	25	403760	0.0061918	36	788924	0.00456318	40	1018581	0.00392703	26	634180	0.00409978	48	1223434	0.00392338	1.30508	0.898449	0.859792
chr12:56494963A>T	chr12	56494963	56494963	A	T	E1107V	1.30407	167	3827283	0.00436341	60	1559993	0.00384617	55	1080639	0.00508958	43	857309	0.00501569	62	1108924	0.00559101	102	2395687	0.00425765	86	1365881	0.0062963	124	3285505	0.00377415	1.30407	1.12615	0.67504
chr12:56481602C>A	chr12	56481602	56481602	C	A	Q213K	1.30393	410	2949371	0.0139013	41	1183384	0.00346464	27	801785	0.00336749	22	628174	0.00350221	32	887449	0.00360584	51	1790184	0.00284887	48	1020892	0.00470177	74	2440486	0.00303218	1.01084	1.30393	0.840909
chr12:56490864C>G	chr12	56490864	56490864	C	G	H770Q	1.30381	31	2090398	0.00148297	7	828779	0.000844616	7	581755	0.00120326	5	454042	0.00110122	11	546910	0.0020113	22	1311340	0.00167767	18	751291	0.00239588	24	1736176	0.00138235	1.30381	1.19121	0.687291
chr12:56487589G>C	chr12	56487589	56487589	G	C	G508R	1.30376	143	2565330	0.00557433	55	1011118	0.00543952	16	695036	0.00230204	16	546826	0.00292598	16	725164	0.0022064	37	1563803	0.00236603	26	903842	0.00287661	50	2186322	0.00228695	0.53791	1.30376	1.03651
chr12:56487626G>T	chr12	56487626	56487626	G	T	C520F	1.30366	86	2934495	0.00293066	33	1172921	0.00281349	21	793958	0.00264498	23	627074	0.00366783	27	852890	0.00316571	55	1803989	0.0030488	32	1050737	0.00304548	84	2491530	0.00337142	1.30366	0.962022	1.06498
chr12:56494904G>C	chr12	56494904	56494904	G	C	M1087I	1.30349	70	3459507	0.00202341	29	1397727	0.0020748	32	980432	0.00326387	20	776730	0.0025749	20	959030	0.00208544	40	2164678	0.00184785	20	1244540	0.00160702	81	2979737	0.00271836	1.24104	0.77059	1.30349
chr12:56494000A>T	chr12	56494000	56494000	A	T	N1058Y	1.30161	68	1895051	0.00358829	32	716510	0.00446609	14	511652	0.00273623	15	385680	0.00388923	18	487845	0.0036897	50	1133152	0.00441247	31	645491	0.00480255	60	1555746	0.00385667	0.870836	1.30161	1.04525
chr12:56495387G>C	chr12	56495387	56495387	G	C	E1193Q	1.30152	35	4237947	0.000825872	27	1712165	0.00157695	17	1174671	0.00144721	14	966895	0.00144793	15	1339832	0.00111954	47	2623342	0.00179161	22	1509836	0.00145711	44	3467537	0.00126891	0.918186	1.30152	1.13342
chr12:56495331A>C	chr12	56495331	56495331	A	C	E1174A	1.30142	67	2524619	0.00265387	40	998274	0.00400692	33	696221	0.00473987	30	575301	0.00521466	63	772029	0.00816032	68	1545964	0.00439855	37	883714	0.00418687	48	2048534	0.00234314	1.30142	0.513078	0.287138
chr12:56477593G>C	chr12	56477593	56477593	G	C	Q47H	1.30128	54	2949553	0.00183079	24	1171593	0.00204849	13	789606	0.00164639	14	650863	0.00215099	17	1044756	0.00162717	47	1804706	0.0026043	13	1028730	0.00126369	49	2314144	0.00211741	1.05004	0.776619	1.30128
chr12:56492290A>C	chr12	56492290	56492290	A	C	I875L	1.3009	124	1918783	0.00646243	83	753606	0.0110137	59	528894	0.0111554	59	411789	0.0143277	66	500242	0.0131936	101	1185208	0.00852171	67	667541	0.0100368	171	1623487	0.0105329	1.3009	0.760734	0.798332
chr12:56482558C>G	chr12	56482558	56482558	C	G	R339G	1.30067	68	2007604	0.00338712	17	804183	0.00211395	8	554274	0.00144333	12	436436	0.00274954	34	580843	0.00585356	105	1239168	0.00847343	9	705498	0.00127569	25	1707167	0.00146441	1.30067	0.217935	0.250175
chr12:56490996G>C	chr12	56490996	56490996	G	C	W814C	1.30061	34	2330117	0.00145915	13	933828	0.00139212	14	650532	0.00215208	9	497072	0.0018106	13	619081	0.00209989	15	1481548	0.00101245	15	848932	0.00176693	25	1984774	0.00125959	1.30061	0.841439	0.599837
chr12:56486568A>C	chr12	56486568	56486568	A	C	K383Q	1.3006	6	1216987	0.000493021	9	537934	0.00167307	3	354377	0.000846556	NA	NA	NA	6	399338	0.00150249	9	799480	0.00112573	9	460563	0.00195413	15	1135956	0.00132047	#VALUE!	1.3006	0.878859
chr12:56481874C>G	chr12	56481874	56481874	C	G	L268V	1.30037	42	3619839	0.00116027	127	1378579	0.00921238	111	954361	0.0116308	5	759454	0.000658368	15	1042961	0.00143821	21	2154129	0.000974872	17	1227416	0.00138502	55	2940857	0.0018702	0.0714655	0.963017	1.30037
chr12:56480320C>G	chr12	56480320	56480320	C	G	L143V	1.29987	29	2272783	0.00127597	11	922983	0.00119179	11	614134	0.00179114	5	506476	0.000987214	10	732578	0.00136504	9	1386088	0.000649309	14	789011	0.00177437	25	1851005	0.00135062	0.828347	1.29987	0.989433
chr12:56480420T>C	chr12	56480420	56480420	T	C	V176A	1.29844	171	2918633	0.00585891	65	1216218	0.00534444	49	812548	0.00603041	40	664046	0.00602368	46	968590	0.00474917	101	1807300	0.00558845	52	1031731	0.00504007	148	2400062	0.00616651	1.12709	1.06125	1.29844
chr12:56477588T>G	chr12	56477588	56477588	T	G	Y46D	1.29816	45	2782576	0.00161721	25	1111568	0.00224908	28	746659	0.00375004	18	616509	0.00291967	15	993455	0.00150988	16	1706942	0.000937349	16	973350	0.00164381	36	2184516	0.00164796	1.29816	1.0887	1.09145
chr12:56487259A>C	chr12	56487259	56487259	A	C	N469H	1.29806	69	3518794	0.0019609	24	1428127	0.00168052	14	976776	0.00143329	17	779307	0.00218143	34	1007667	0.00337413	35	2196753	0.00159326	16	1263801	0.00126602	58	2979950	0.00194634	1.29806	0.375214	0.576842
chr12:56487173C>A	chr12	56487173	56487173	C	A	S440Y	1.29771	147	2482425	0.00592163	38	992928	0.00382707	25	684545	0.00365206	27	543650	0.00496643	35	712725	0.00491073	69	1541444	0.00447632	37	882576	0.00419227	69	2112628	0.00326607	1.29771	0.853697	0.665089
chr12:56490586A>T	chr12	56490586	56490586	A	T	I744F	1.29747	103	2474534	0.0041624	55	1016895	0.00540862	50	693386	0.00721099	26	537374	0.00483834	30	669180	0.0044831	84	1580726	0.00531401	52	912074	0.00570129	123	2114599	0.00581671	0.894561	1.27173	1.29747
chr12:56493486T>G	chr12	56493486	56493486	T	G	F965C	1.29726	19	2373973	0.000800346	13	921098	0.00141136	6	650500	0.000922367	1	511502	0.000195503	5	618372	0.000808575	8	1436597	0.000556872	7	843434	0.00082994	21	2002039	0.00104893	0.138521	1.02642	1.29726
chr12:56477660C>A	chr12	56477660	56477660	C	A	H70N	1.29694	104	2758383	0.00377032	24	1065669	0.00225211	16	724055	0.00220978	13	583234	0.00222895	24	918871	0.0026119	48	1661772	0.00288848	32	944654	0.00338748	47	2168039	0.00216786	0.989718	1.29694	0.829992
chr12:56495006C>A	chr12	56495006	56495006	C	A	S1121R	1.29667	274	4035396	0.00678992	52	1634743	0.00318093	39	1132282	0.00344437	37	897051	0.00412463	58	1192631	0.0048632	101	2510299	0.00402343	71	1427812	0.00497264	148	3442101	0.0042997	1.29667	1.0225	0.88413
chr12:56481825C>G	chr12	56481825	56481825	C	G	D251E	1.29591	73	2394281	0.00304893	47	917393	0.00512321	49	637295	0.00768875	19	517498	0.00367151	17	692215	0.00245588	49	1427458	0.00343268	26	816940	0.00318261	55	1948257	0.00282304	0.716642	1.29591	1.1495
chr12:56495774G>C	chr12	56495774	56495774	G	C	A1322P	1.29444	16	2589771	0.000617815	9	1206525	0.000745944	6	770135	0.000779084	3	669258	0.000448258	8	1198793	0.000667338	14	1734850	0.000806986	5	1041986	0.000479853	18	2083743	0.00086383	0.600927	0.719055	1.29444
chr12:56495834A>G	chr12	56495834	56495834	A	G	T1342A	1.29394	130	1258703	0.0103281	70	703965	0.00994368	55	421146	0.0130596	48	373060	0.0128666	90	741845	0.0121319	82	933693	0.00878233	64	586005	0.0109214	108	1110637	0.00972415	1.29394	0.900221	0.801535
chr12:56481855G>C	chr12	56481855	56481855	G	C	Q261H	1.29361	46	3371350	0.00136444	11	1280641	0.000858945	14	885805	0.00158048	8	719983	0.00111114	14	968490	0.00144555	26	2001825	0.00129881	15	1142073	0.0013134	41	2737942	0.00149748	1.29361	0.908583	1.03592
chr12:56493767G>T	chr12	56493767	56493767	G	T	G1028V	1.29354	226	3313116	0.00682137	47	1305067	0.00360135	34	908779	0.00374128	34	729848	0.0046585	42	892198	0.00470748	57	2031803	0.00280539	42	1184327	0.00354632	100	2824904	0.00353994	1.29354	0.753338	0.751983
chr12:56477606C>A	chr12	56477606	56477606	C	A	L52I	1.29348	176	3652177	0.00481904	60	1432399	0.00418878	30	975278	0.00307605	27	794856	0.00339684	40	1259685	0.0031754	98	2222325	0.0044098	50	1265797	0.00395008	118	2872918	0.00410732	0.810939	1.24396	1.29348
chr12:56493797T>G	chr12	56493797	56493797	T	G	L1038R	1.29234	52	2205809	0.00235741	19	867803	0.00218944	14	611295	0.00229022	14	494787	0.0028295	24	593734	0.00404221	20	1356871	0.00147398	18	789023	0.0022813	40	1889316	0.00211717	1.29234	0.564369	0.523765
chr12:56495639G>C	chr12	56495639	56495639	G	C	A1277P	1.29212	41	3910250	0.00104853	21	1457667	0.00144066	15	1000396	0.00149941	6	841764	0.000712789	10	1325490	0.000754438	20	2357780	0.000848256	9	1372160	0.0006559	10	1025825	0.000974825	0.494766	0.869389	1.29212
chr12:56487176T>A	chr12	56487176	56487176	T	A	L441Q	1.29212	108	2500045	0.00431992	45	1000670	0.00449699	30	689667	0.00434993	31	548009	0.00565684	30	717954	0.00417854	62	1552548	0.00399344	48	889024	0.00539918	85	2127006	0.00399623	1.25792	1.29212	0.956369
chr12:56492601G>C	chr12	56492601	56492601	G	C	L917F	1.29152	43	3093657	0.00138994	17	1242694	0.001368	9	860322	0.00104612	12	679194	0.0017668	19	828640	0.00229291	41	1913057	0.00214317	22	1123437	0.00195828	39	2674325	0.00145831	1.29152	0.854056	0.636008
chr12:56480330G>T	chr12	56480330	56480330	G	T	G146V	1.29022	185	2636397	0.00701715	42	1078922	0.00389277	31	719094	0.00431098	30	597310	0.00502252	52	858870	0.00605447	74	1616571	0.00457759	32	920602	0.00347599	85	2149471	0.00395446	1.29022	0.574119	0.653148
chr12:56493440A>C	chr12	56493440	56493440	A	C	I950L	1.28985	13	2209938	0.000588252	7	854471	0.00081922	7	603583	0.00115974	5	473185	0.00105667	4	570906	0.000700641	7	1334186	0.000524664	6	784299	0.000765014	15	1865674	0.000803999	1.28985	1.09188	1.14752
chr12:56495621G>C	chr12	56495621	56495621	G	C	G1271R	1.28983	26	4144831	0.000627287	12	1540968	0.000778731	11	1064653	0.0010332	9	896033	0.00100443	12	1352977	0.000886933	24	2506117	0.000957657	15	1458789	0.00102825	9	1097743	0.000819864	1.28983	1.15933	0.924381
chr12:56477571G>C	chr12	56477571	56477571	G	C	G40A	1.28957	54	2461230	0.00219402	21	978427	0.0021463	17	655306	0.00259421	15	541945	0.00276781	19	876665	0.0021673	28	1504890	0.0018606	19	857065	0.00221687	49	1924784	0.00254574	1.28957	1.02287	1.17461
chr12:56491580C>G	chr12	56491580	56491580	C	G	Y824*	1.28915	40	2036845	0.00196382	16	759396	0.00210694	13	547340	0.00237512	12	441802	0.00271615	18	502721	0.00358051	31	1229556	0.00252124	14	699860	0.0020004	34	1637911	0.00207581	1.28915	0.558691	0.579753
chr12:56481690A>C	chr12	56481690	56481690	A	C	D242A	1.28901	14	2285725	0.000612497	21	930940	0.00225578	13	626242	0.00207587	4	498977	0.00080164	11	700556	0.00157018	27	1411779	0.00191248	12	810216	0.00148109	39	1926903	0.00202397	0.355371	0.943258	1.28901
chr12:56489491G>T	chr12	56489491	56489491	G	T	L652F	1.28896	342	3187133	0.0107306	94	1246327	0.00754216	77	870469	0.00884581	66	678904	0.00972155	65	812871	0.00799635	155	1960589	0.00790579	80	1127880	0.00709295	183	2628204	0.00696293	1.28896	0.887024	0.870764
chr12:56493449A>T	chr12	56493449	56493449	A	T	N953Y	1.28828	61	2317057	0.00263265	38	897214	0.00423533	13	633582	0.00205183	13	498412	0.00260828	17	600771	0.0028297	35	1400788	0.00249859	30	822948	0.00364543	54	1955979	0.00276077	0.615839	1.28828	0.97564
chr12:56480432G>C	chr12	56480432	56480432	G	C	G180A	1.28814	28	2566842	0.00109083	12	1081783	0.00110928	16	720069	0.00222201	5	589709	0.000847876	11	864017	0.00127312	31	1600527	0.00193686	15	914656	0.00163996	24	2117474	0.00113343	0.764348	1.28814	0.890272
chr12:56477553A>C	chr12	56477553	56477553	A	C	N34T	1.28656	371	1948009	0.0190451	185	787790	0.0234834	152	525954	0.0288999	89	433596	0.020526	163	707803	0.023029	231	1202130	0.0192159	202	685465	0.029469	455	1535703	0.0296281	0.874064	1.27965	1.28656
chr12:56494900C>G	chr12	56494900	56494900	C	G	P1086R	1.28572	42	3407381	0.00123262	14	1378993	0.00101523	11	967147	0.00113737	10	766105	0.0013053	12	945492	0.00126918	36	2135615	0.0016857	19	1228327	0.00154682	43	2940485	0.00146234	1.28572	1.21875	1.1522
chr12:56492671T>G	chr12	56492671	56492671	T	G	Y941D	1.28566	23	2183597	0.00105331	17	858168	0.00198096	13	597807	0.00217461	12	471170	0.00254685	10	571597	0.00174948	9	1326576	0.000678438	5	744745	0.000671371	29	1818757	0.0015945	1.28566	0.383753	0.911409
chr12:56493755C>A	chr12	56493755	56493755	C	A	T1024N	1.28527	154	3803874	0.0040485	63	1482100	0.00425073	32	1037356	0.00308477	17	827319	0.00205483	42	1009556	0.00416024	56	2315694	0.00241828	72	1346535	0.00534706	91	3226847	0.00282009	0.483407	1.28527	0.677866
chr12:56490965G>C	chr12	56490965	56490965	G	C	G804A	1.28524	48	2991869	0.00160435	20	1178329	0.00169732	18	828528	0.00217253	14	641773	0.00218146	17	781033	0.0021766	25	1878556	0.00133081	20	1073021	0.0018639	51	2513695	0.00202889	1.28524	0.856332	0.932133
chr12:56478852G>C	chr12	56478852	56478852	G	C	R103P	1.28521	53	4138492	0.00128066	19	1569806	0.00121034	12	1081672	0.00110939	12	879257	0.00136479	11	1307226	0.000841477	28	2459074	0.00113864	15	1386999	0.00108147	33	3248190	0.00101595	1.12761	1.28521	1.20734
chr12:56492299A>G	chr12	56492299	56492299	A	G	M878V	1.28518	160	1922589	0.00832211	105	755881	0.0138911	48	530389	0.00904996	38	412905	0.00920309	42	501835	0.00836928	91	1187797	0.00766124	72	669391	0.010756	151	1627383	0.0092787	0.662518	1.28518	1.10866
chr12:56493997A>G	chr12	56493997	56493997	A	G	M1057V	1.28489	78	1894921	0.00411627	27	716467	0.00376849	25	511626	0.00488638	16	385669	0.00414864	20	487837	0.00409973	80	1133071	0.00706046	34	645445	0.00526768	65	1555647	0.00417833	1.10087	1.28489	1.01917
chr12:56493766G>C	chr12	56493766	56493766	G	C	G1028R	1.28454	60	3333364	0.00179998	26	1313036	0.00198014	23	914619	0.00251471	11	734315	0.00149799	15	897827	0.0016707	32	2044489	0.00156518	22	1191838	0.00184589	61	2842379	0.00214609	0.756508	1.10486	1.28454
chr12:56495801A>T	chr12	56495801	56495801	A	T	S1331C	1.28447	150	2028696	0.00739391	61	1001625	0.0060901	42	627116	0.00669733	28	548267	0.005107	48	1011803	0.00474401	73	1402557	0.00520478	52	853362	0.00609355	83	1676332	0.00495129	0.838574	1.28447	1.04369
chr12:56495627G>C	chr12	56495627	56495627	G	C	G1273R	1.28437	26	4120090	0.000631054	12	1521768	0.000788556	8	1052349	0.000760204	9	888629	0.0010128	20	1347301	0.00148445	29	2479246	0.00116971	8	1443405	0.000554245	9	1072694	0.000839009	1.28437	0.373367	0.565199
chr12:56478797G>A	chr12	56478797	56478797	G	A	G85S	1.28398	153	2689162	0.0056895	35	1020067	0.00343115	20	701711	0.00285018	21	567226	0.00370223	22	859235	0.00256042	62	1601628	0.00387106	27	900927	0.00299691	69	2098848	0.00328752	1.07901	1.17048	1.28398
chr12:56482351C>G	chr12	56482351	56482351	C	G	S300C	1.28307	47	2603221	0.00180546	26	1004074	0.00258945	15	702019	0.00213669	11	565757	0.0019443	16	742100	0.00215604	39	1564568	0.0024927	25	903715	0.00276636	51	2094688	0.00243473	0.750853	1.28307	1.12926
chr12:56492656T>A	chr12	56492656	56492656	T	A	C936S	1.28244	115	2617931	0.00439278	50	1041724	0.00479974	30	725635	0.00413431	24	575078	0.00417335	28	694876	0.0040295	97	1606276	0.00603881	47	909514	0.0051676	93	2182567	0.00426104	0.869495	1.28244	1.05746
chr12:56487188C>G	chr12	56487188	56487188	C	G	S445C	1.28239	46	2722979	0.00168933	14	1094939	0.00127861	18	751652	0.00239473	6	599271	0.00100122	10	783008	0.00127713	33	1697073	0.00194452	15	969708	0.00154686	38	2320221	0.00163778	0.783051	1.2112	1.28239
chr12:56495708C>A	chr12	56495708	56495708	C	A	H1300N	1.28234	202	3476115	0.00581109	51	1470334	0.0034686	19	976054	0.00194661	24	841453	0.00285221	40	1407350	0.00284222	68	2238876	0.00303724	48	1316983	0.00364469	63	2512375	0.00250759	0.822294	1.28234	0.882263
chr12:56489556A>C	chr12	56489556	56489556	A	C	K674T	1.28179	87	2379682	0.00365595	52	930023	0.00559126	49	649403	0.00754539	36	502314	0.00716683	45	602781	0.0074654	92	1463110	0.00628798	45	839647	0.0053594	115	1949133	0.00590006	1.28179	0.717898	0.790321
chr12:56480414T>C	chr12	56480414	56480414	T	C	I174T	1.28134	108	3132147	0.00344811	50	1303143	0.00383688	41	869536	0.00471516	35	711911	0.00491634	66	1036716	0.00636626	146	1937479	0.00753557	43	1104737	0.00389233	103	2574322	0.00400105	1.28134	0.6114	0.628478
chr12:56495795T>C	chr12	56495795	56495795	T	C	W1329R	1.28123	172	2109227	0.00815465	109	1030237	0.0105801	94	647345	0.0145209	54	565543	0.00954835	80	1038797	0.00770122	142	1450435	0.00979017	84	880457	0.0095405	171	1733048	0.00986701	0.902482	1.23883	1.28123
chr12:56493730G>T	chr12	56493730	56493730	G	T	E1016*	1.28109	455	4019898	0.0113187	62	1587997	0.00390429	50	1102914	0.00453345	44	879696	0.00500173	120	1079754	0.0111136	275	2464589	0.011158	50	1431242	0.00349347	118	3413209	0.00345716	1.28109	0.314341	0.311073
chr12:56495761G>C	chr12	56495761	56495761	G	C	E1317D	1.28067	19	3147157	0.000603719	7	1401856	0.000499338	3	907779	0.000330477	5	781878	0.000639486	11	1370971	0.000802351	17	2059049	0.000825624	9	1227769	0.000733037	19	2461659	0.000771837	1.28067	0.913611	0.961969
chr12:56491579A>T	chr12	56491579	56491579	A	T	Y824F	1.28057	90	2033540	0.00442578	27	758386	0.00356019	26	546618	0.00475652	17	441372	0.00385163	23	502080	0.00458094	50	1227868	0.0040721	41	698915	0.00586624	62	1635620	0.00379061	1.08186	1.28057	0.827474
chr12:56493658C>A	chr12	56493658	56493658	C	A	P992T	1.28056	256	3285313	0.00779226	57	1284043	0.0044391	52	889568	0.00584553	40	703663	0.00568454	40	867746	0.00460964	87	1998112	0.00435411	64	1162276	0.00550644	140	2766280	0.00506095	1.28056	1.19455	1.0979
chr12:56480341G>T	chr12	56480341	56480341	G	T	E150*	1.28041	226	2815104	0.00802812	47	1159644	0.00405297	57	768489	0.00741715	33	635904	0.00518946	61	926695	0.00658253	105	1730239	0.00606853	48	987433	0.00486109	113	2299959	0.00491313	1.28041	0.738483	0.746389
chr12:56486853C>G	chr12	56486853	56486853	C	G	L423V	1.28025	16	2035703	0.000785969	9	827924	0.00108706	6	566572	0.001059	5	442277	0.00113051	6	590804	0.00101557	13	1270496	0.00102322	4	725319	0.000551481	22	1692078	0.00130018	1.03998	0.543029	1.28025
chr12:56486801C>G	chr12	56486801	56486801	C	G	H405Q	1.2798	39	2249807	0.00173348	6	909527	0.000659684	5	623224	0.00080228	4	485574	0.000823767	7	650307	0.00107641	19	1398977	0.00135814	11	798495	0.00137759	19	1864225	0.00101919	1.24873	1.2798	0.946838
chr12:56495373C>G	chr12	56495373	56495373	C	G	T1188S	1.27924	44	3952601	0.00111319	22	1568476	0.00140264	19	1086720	0.00174838	16	891706	0.00179431	20	1218652	0.00164116	30	2421696	0.0012388	20	1385219	0.00144382	49	3202098	0.00153025	1.27924	0.879754	0.932419
chr12:56488195A>G	chr12	56488195	56488195	A	G	T572A	1.2789	116	1945565	0.00596228	37	799670	0.00462691	25	537365	0.00465233	25	422487	0.00591734	40	569986	0.00701772	82	1214108	0.00675393	30	708041	0.00423704	77	1637743	0.00470159	1.2789	0.603764	0.66996
chr12:56480350G>C	chr12	56480350	56480350	G	C	D153H	1.27876	32	3016012	0.001061	16	1242057	0.00128819	11	823686	0.00133546	9	680720	0.00132213	11	991640	0.00110927	24	1855477	0.00129347	15	1057460	0.00141849	26	2465745	0.00105445	1.02635	1.27876	0.950575
chr12:56486836C>G	chr12	56486836	56486836	C	G	T417S	1.27836	28	2245799	0.00124677	15	907386	0.0016531	9	621902	0.00144717	5	484691	0.00103159	7	648084	0.00108011	17	1395935	0.00121782	11	796662	0.00138076	20	1860500	0.00107498	0.624031	1.27836	0.995253
chr12:56489490T>A	chr12	56489490	56489490	T	A	L652*	1.27823	118	3179964	0.00371073	64	1243392	0.00514721	43	868505	0.00495104	35	677342	0.00516726	31	810820	0.00382329	73	1956143	0.00373183	55	1125426	0.00488704	102	2622719	0.00388909	1.00389	1.27823	1.01721
chr12:56477610A>T	chr12	56477610	56477610	A	T	Y53F	1.27809	61	3664706	0.00166453	28	1439618	0.00194496	20	979759	0.00204132	17	799296	0.00212687	21	1264657	0.00166053	37	2232355	0.00165744	27	1272205	0.0021223	58	2888310	0.00200809	1.09353	1.27809	1.20931
chr12:56480356C>G	chr12	56480356	56480356	C	G	L155V	1.27795	33	3186056	0.00103576	12	1306026	0.000918818	13	867384	0.00149876	4	716212	0.000558494	11	1041124	0.00105655	19	1951768	0.000973476	15	1110930	0.00135022	23	2600591	0.000884414	0.60784	1.27795	0.837077
chr12:56474098A>T	chr12	56474098	56474098	A	T	D5V	1.27726	10	954644	0.00104751	11	511694	0.00214972	3	313002	0.00095846	3	282518	0.00106188	10	534673	0.0018703	13	673889	0.0019291	10	418611	0.00238885	9	808435	0.00111326	0.493961	1.27726	0.595231
chr12:56474124T>C	chr12	56474124	56474124	T	C	F14L	1.27693	110	972960	0.0113057	50	516372	0.00968294	28	316565	0.00884494	19	284924	0.00666844	47	540090	0.00870225	81	682309	0.0118715	47	422959	0.0111122	59	819830	0.00719661	0.68868	1.27693	0.826983
chr12:56474125T>G	chr12	56474125	56474125	T	G	F14C	1.27691	3	972867	0.000308367	7	516320	0.00135575	3	316526	0.000947789	NA	NA	NA	5	540021	0.00092589	7	682235	0.00102604	5	422911	0.00118228	7	819754	0.000853915	#VALUE!	1.27691	0.922264
chr12:56491684T>A	chr12	56491684	56491684	T	A	L859Q	1.27688	133	2806158	0.00473958	35	1076038	0.00325267	29	765022	0.00379074	25	601933	0.00415329	34	714593	0.00475795	80	1727870	0.00462998	31	991865	0.00312543	56	2275851	0.00246062	1.27688	0.656884	0.517159
chr12:56474116G>C	chr12	56474116	56474116	G	C	G11A	1.27688	10	974017	0.00102668	14	516998	0.00270794	9	316900	0.00284001	5	285211	0.00175309	8	540790	0.00147932	16	683036	0.00234248	8	423524	0.00188891	14	820660	0.00170594	0.647388	1.27688	1.1532
chr12:56494860G>C	chr12	56494860	56494860	G	C	G1073R	1.27678	24	2196909	0.00109244	13	910144	0.00142835	10	630571	0.00158586	6	504266	0.00118985	9	632108	0.00142381	18	1402358	0.00128355	13	814576	0.00159592	35	1925316	0.00181788	0.833026	1.12088	1.27678
chr12:56494992A>G	chr12	56494992	56494992	A	G	S1117G	1.27607	381	3881706	0.00981527	145	1565241	0.00926375	104	1084803	0.00958699	101	854397	0.0118212	153	1135147	0.0134784	287	2405529	0.0119308	159	1368579	0.0116179	354	3306450	0.0107063	1.27607	0.861962	0.794332
chr12:56478807T>C	chr12	56478807	56478807	T	C	L88P	1.27598	218	2965376	0.00735151	62	1117037	0.0055504	59	770832	0.00765407	44	621277	0.00708219	76	938812	0.00809534	80	1758681	0.00454886	61	988582	0.00617045	136	2310889	0.00588518	1.27598	0.762223	0.726984
chr12:56495478A>T	chr12	56495478	56495478	A	T	E1223V	1.27566	267	4276517	0.0062434	85	1731475	0.00490911	83	1185431	0.00700167	44	969493	0.00453845	46	1396434	0.0032941	169	2668554	0.00633302	58	1541213	0.00376327	147	3498209	0.00420215	0.924497	1.14243	1.27566
chr12:56491704C>G	chr12	56491704	56491704	C	G	L866V	1.27545	30	2512177	0.00119418	22	960271	0.00229102	22	685892	0.0032075	5	537744	0.00092981	9	636371	0.00141427	25	1546611	0.00161644	16	887004	0.00180383	24	2036893	0.00117827	0.40585	1.27545	0.833126
chr12:56495489G>C	chr12	56495489	56495489	G	C	V1227L	1.27529	59	4301935	0.00137148	27	1717935	0.00157165	17	1179771	0.00144096	8	968636	0.000825904	22	1393705	0.00157853	36	2665495	0.00135059	31	1539927	0.00201308	39	3444562	0.00113222	0.5255	1.27529	0.717264
chr12:56490331G>T	chr12	56490331	56490331	G	T	L700F	1.27489	308	2951235	0.0104363	82	1138992	0.00719935	52	814316	0.00638573	42	637085	0.00659253	39	738217	0.005283	122	1810298	0.00673922	70	1039307	0.00673526	140	2434491	0.00575069	0.915712	1.27489	1.08853
chr12:56493964A>T	chr12	56493964	56493964	A	T	S1046C	1.27394	78	1886365	0.00413494	48	713564	0.0067268	29	509596	0.00569078	6	384287	0.00156133	16	485313	0.00329684	37	1128411	0.00327895	27	642859	0.00419999	45	1549469	0.00290422	0.232106	1.27394	0.88091
chr12:56493494A>C	chr12	56493494	56493494	A	C	M968L	1.27325	54	2373804	0.00227483	38	921071	0.00412563	21	650652	0.00322753	18	511491	0.00351912	19	618322	0.00307283	28	1436645	0.00194899	33	843454	0.00391248	53	2001876	0.00264752	0.85299	1.27325	0.861588
chr12:56492578G>A	chr12	56492578	56492578	G	A	E910K	1.27246	61	2360085	0.00258465	50	956947	0.00522495	13	659420	0.00197143	9	523178	0.00172026	16	640417	0.00249837	31	1467874	0.0021119	17	865147	0.00196498	66	2076071	0.00317908	0.329239	0.786506	1.27246
chr12:56478935C>A	chr12	56478935	56478935	C	A	L131M	1.27192	306	3103231	0.00986069	31	1183325	0.00261974	31	805563	0.00384824	22	660247	0.00333209	42	963462	0.00435928	71	1837507	0.00386393	35	1038256	0.00337104	87	2461997	0.00353372	1.27192	0.773302	0.810619
chr12:56486830T>A	chr12	56486830	56486830	T	A	L415*	1.27185	123	2246357	0.00547553	53	907802	0.00583828	33	622107	0.00530455	36	484821	0.00742542	50	649343	0.00770009	78	1396502	0.00558538	57	796960	0.00715218	109	1861033	0.00585696	1.27185	0.928843	0.760635
chr12:56490577A>G	chr12	56490577	56490577	A	G	I741V	1.27177	137	2477312	0.00553019	49	1018361	0.00481165	38	694179	0.00547409	25	537977	0.00464704	30	669934	0.00447805	74	1582699	0.00467556	52	913075	0.00569504	98	2117320	0.00462849	0.965788	1.27177	1.03359
chr12:56494894T>G	chr12	56494894	56494894	T	G	L1084R	1.27152	120	3285811	0.00365207	58	1329056	0.004364	50	932133	0.00536404	41	738882	0.00554892	62	911644	0.0068009	106	2060718	0.00514384	75	1186392	0.00632169	138	2840731	0.0048579	1.27152	0.929537	0.714303
chr12:56493988T>G	chr12	56493988	56493988	T	G	Y1054D	1.27126	25	1896030	0.00131854	19	716876	0.00265039	21	511883	0.0041025	13	385834	0.00336932	23	488065	0.00471249	29	1133712	0.00255797	19	645846	0.00294188	29	1556571	0.00186307	1.27126	0.624273	0.395347
chr12:56489549C>A	chr12	56489549	56489549	C	A	Q672K	1.27112	306	2446249	0.0125089	32	958834	0.00333739	19	669119	0.00283955	22	518598	0.00424221	128	621838	0.0205841	59	1507309	0.00391426	34	865001	0.00393063	59	2006318	0.00294071	1.27112	0.190954	0.142863
chr12:56477558C>G	chr12	56477558	56477558	C	G	L36V	1.27107	22	2156680	0.00102009	14	869667	0.00160981	7	583606	0.00119944	6	481523	0.00124605	9	777911	0.00115694	19	1329815	0.00142877	11	757584	0.00145198	25	1700032	0.00147056	0.774032	1.25502	1.27107
chr12:56495625C>G	chr12	56495625	56495625	C	G	P1272R	1.27104	59	4103981	0.00143763	40	1515732	0.00263899	26	1047624	0.00248181	19	881938	0.00215435	30	1330819	0.00225425	59	2470678	0.00238801	36	1437084	0.00250507	31	1081930	0.00286525	0.816353	1.11127	1.27104
chr12:56488225G>T	chr12	56488225	56488225	G	T	G582W	1.27061	411	2731431	0.0150471	56	1129201	0.00495926	19	770086	0.00246726	38	603051	0.00630129	37	797152	0.00464152	75	1715557	0.00437176	44	997806	0.00440967	89	2318954	0.00383794	1.27061	0.950049	0.82687
chr12:56487230A>C	chr12	56487230	56487230	A	C	N459T	1.2703	384	3271345	0.0117383	193	1321957	0.0145996	122	901978	0.0135258	133	717144	0.0185458	168	934991	0.0179681	246	2042389	0.0120447	181	1171038	0.0154564	405	2782691	0.0145543	1.2703	0.860212	0.810006
chr12:56492640G>T	chr12	56492640	56492640	G	T	L930F	1.26994	258	3042378	0.00848021	62	1213130	0.00511075	36	843067	0.00427012	16	666139	0.0024019	38	808863	0.00469795	67	1871812	0.00357942	63	1055965	0.00596611	128	2512839	0.00509384	0.469971	1.26994	1.08427
chr12:56477666G>C	chr12	56477666	56477666	G	C	A72P	1.26993	83	2705161	0.00306821	33	1047309	0.00315093	22	711497	0.00309207	21	572795	0.00366623	25	901860	0.00277205	47	1632059	0.0028798	23	927975	0.00247852	75	2130494	0.00352031	1.16354	0.894109	1.26993
chr12:56480377G>C	chr12	56480377	56480377	G	C	D162H	1.2699	29	3724608	0.000778605	10	1534101	0.000651848	11	1021639	0.0010767	7	845631	0.000827784	15	1219702	0.00122981	11	2291951	0.00047994	17	1305613	0.00130207	30	3050440	0.000983465	1.2699	1.05876	0.799689
chr12:56474115G>C	chr12	56474115	56474115	G	C	G11R	1.26889	17	973984	0.00174541	10	517020	0.00193416	5	316916	0.00157771	7	285222	0.00245423	14	540810	0.00258871	15	683054	0.00219602	12	423541	0.00283326	15	820684	0.00182774	1.26889	1.09447	0.706044
chr12:56481824A>C	chr12	56481824	56481824	A	C	D251A	1.26841	29	2329850	0.00124472	40	887584	0.00450662	22	618339	0.00355792	5	502138	0.000995742	18	669033	0.00269045	30	1383099	0.00216904	27	791187	0.00341259	34	1887952	0.00180089	0.220951	1.26841	0.669365
chr12:56482348C>A	chr12	56482348	56482348	C	A	T299K	1.26834	87	2496442	0.00348496	28	959966	0.00291677	25	671409	0.00372351	20	540620	0.00369946	30	709074	0.00423087	40	1496847	0.00267228	27	865292	0.00312033	62	2006334	0.00309021	1.26834	0.737516	0.730397
chr12:56489552A>T	chr12	56489552	56489552	A	T	N673Y	1.2682	191	2438847	0.00783157	59	955321	0.00617593	45	667114	0.00674547	21	517174	0.00406053	34	619559	0.00548777	98	1502255	0.00652353	60	862120	0.00695959	110	1999625	0.00550103	0.657476	1.2682	1.00242
chr12:56495438C>G	chr12	56495438	56495438	C	G	H1210D	1.26804	47	4718889	0.000995997	31	1888585	0.00164144	18	1302924	0.00138151	18	1062223	0.00169456	19	1497071	0.00126914	35	2914608	0.00120085	27	1677720	0.00160933	54	3845870	0.0014041	1.03236	1.26804	1.10634
chr12:56480423A>C	chr12	56480423	56480423	A	C	K177T	1.26732	119	2821615	0.00421744	87	1179911	0.00737344	46	788469	0.00583409	44	643069	0.00684219	53	940804	0.00563348	76	1751378	0.00433944	56	1000472	0.00559736	166	2325114	0.00713943	0.927951	0.993588	1.26732
chr12:56495550C>G	chr12	56495550	56495550	C	G	P1247R	1.26613	46	4124543	0.00111528	31	1589621	0.00195015	10	1096596	0.000911913	12	921405	0.00130236	14	1376873	0.0010168	31	2533493	0.00122361	12	1476114	0.000812945	37	2874008	0.0012874	0.667825	0.799516	1.26613
chr12:56482354G>C	chr12	56482354	56482354	G	C	C301S	1.26562	31	2686992	0.00115371	14	1034427	0.00135341	14	723951	0.00193383	10	583804	0.0017129	16	764946	0.00209165	12	1612898	0.000744002	12	930659	0.00128941	39	2159325	0.00180612	1.26562	0.616455	0.86349
chr12:56491684T>C	chr12	56491684	56491684	T	C	L859P	1.26541	273	2806158	0.0097286	89	1076038	0.00827108	61	765022	0.00797363	63	601933	0.0104663	103	714593	0.0144138	355	1727870	0.0205455	75	991865	0.00756151	230	2275851	0.0101061	1.26541	0.524602	0.701141
chr12:56481832G>C	chr12	56481832	56481832	G	C	A254P	1.26535	29	2600404	0.00111521	14	995217	0.00140673	6	690488	0.000868951	10	561795	0.00178001	10	751570	0.00133055	22	1548883	0.00142038	10	885343	0.00112951	22	2112371	0.00104148	1.26535	0.848903	0.782748
chr12:56495430G>C	chr12	56495430	56495430	G	C	S1207T	1.26534	54	4895510	0.00110305	31	1951720	0.00158834	23	1346370	0.0017083	22	1094640	0.00200979	26	1533221	0.00169578	46	3016915	0.00152474	24	1735222	0.00138311	43	3985068	0.00107903	1.26534	0.81562	0.636303
chr12:56486565G>C	chr12	56486565	56486565	G	C	E382Q	1.26524	12	1216676	0.000986294	7	537804	0.00130159	3	354350	0.000846621	1	285552	0.000350199	5	399265	0.0012523	6	799464	0.000750503	2	460579	0.000434236	18	1136032	0.00158446	0.269055	0.346751	1.26524
chr12:56478837C>G	chr12	56478837	56478837	C	G	P98R	1.26445	39	3681781	0.00105927	13	1397711	0.000930092	8	963051	0.000830693	5	780422	0.000640679	8	1168445	0.000684671	29	2191364	0.00132338	7	1234679	0.000566949	25	2887733	0.000865731	0.688834	0.828061	1.26445
chr12:56493461A>C	chr12	56493461	56493461	A	C	T957P	1.26414	58	2367183	0.00245017	47	918845	0.00511512	33	648844	0.00508597	33	510344	0.00646623	94	616189	0.0152551	61	1433058	0.00425663	31	841136	0.00368549	72	1997106	0.00360522	1.26414	0.241591	0.236329
chr12:56495826C>G	chr12	56495826	56495826	C	G	A1339G	1.26376	27	1648663	0.00163769	23	858423	0.00267933	14	528465	0.00264918	15	462207	0.0032453	24	877565	0.00273484	37	1173980	0.00315167	25	723339	0.00345619	35	1421863	0.00246156	1.21123	1.26376	0.900074
chr12:56487620T>A	chr12	56487620	56487620	T	A	L518*	1.26367	197	3144246	0.00626541	78	1253623	0.00622197	62	850988	0.00728565	40	672639	0.00594673	48	907535	0.00528905	118	1931205	0.00611017	70	1125742	0.00621812	179	2678190	0.00668362	0.955763	1.17566	1.26367
chr12:56487262T>A	chr12	56487262	56487262	T	A	W470R	1.26345	273	3426707	0.00796683	64	1391220	0.00460028	45	951163	0.00473105	44	757023	0.00581224	81	980456	0.00826146	109	2137444	0.00509955	63	1227210	0.0051336	143	2898950	0.00493282	1.26345	0.621391	0.597088
chr12:56491668G>C	chr12	56491668	56491668	G	C	G854R	1.26268	34	3062878	0.00111007	16	1168487	0.00136929	8	830462	0.000963319	10	654278	0.0015284	8	775856	0.00103112	30	1876321	0.00159887	14	1075292	0.00130197	30	2473983	0.00121262	1.1162	1.26268	1.17602
chr12:56488190C>G	chr12	56488190	56488190	C	G	S570C	1.26254	19	1821672	0.001043	9	753460	0.00119449	7	504843	0.00138657	6	397854	0.00150809	7	538886	0.00129898	19	1142053	0.00166367	9	666886	0.00134956	9	1537833	0.000585239	1.26254	1.03894	0.450539
chr12:56490612T>G	chr12	56490612	56490612	T	G	S752R	1.26227	45	2443214	0.00184184	37	986479	0.00375071	38	681987	0.00557195	25	528049	0.00473441	141	645953	0.0218282	170	1545416	0.0110003	36	889988	0.004045	78	2073657	0.00376147	1.26227	0.185311	0.172322
chr12:56487245A>C	chr12	56487245	56487245	A	C	Y464S	1.26203	116	3464466	0.00334828	82	1389806	0.0059001	60	949972	0.00631598	56	752069	0.00744613	49	979476	0.00500267	100	2147451	0.00465668	75	1232902	0.00608321	133	2930186	0.00453896	1.26203	1.21599	0.907307
chr12:56481819C>G	chr12	56481819	56481819	C	G	F249L	1.26083	24	2242521	0.00107022	14	853040	0.00164119	12	595998	0.00201343	10	483266	0.00206925	7	642047	0.00109026	25	1330340	0.00187922	5	760817	0.000657188	18	1818384	0.00098989	1.26083	0.60278	0.907937
chr12:56490384G>C	chr12	56490384	56490384	G	C	G718A	1.26082	46	2436504	0.00188795	13	941466	0.00138083	10	671506	0.00148919	9	516952	0.00174097	15	608649	0.00246447	23	1496381	0.00153704	14	856066	0.00163539	34	2005972	0.00169494	1.26082	0.663585	0.687749
chr12:56482429T>C	chr12	56482429	56482429	T	C	L326P	1.26023	226	2327438	0.00971025	81	917106	0.00883213	81	627066	0.0129173	40	500253	0.00799595	63	683038	0.0092235	157	1423087	0.0110324	96	825895	0.0116238	207	1908456	0.0108465	0.905326	1.26023	1.17596
chr12:56481637C>A	chr12	56481637	56481637	C	A	N224K	1.26013	149	3553932	0.00419254	35	1443231	0.00242511	41	974811	0.00420594	23	752630	0.00305595	63	1088485	0.00578786	125	2183706	0.00572421	37	1249641	0.00296085	95	2974709	0.00319359	1.26013	0.511562	0.551774
chr12:56495529G>C	chr12	56495529	56495529	G	C	S1240T	1.25941	36	4157548	0.000865895	21	1648096	0.0012742	22	1131894	0.00194364	8	940958	0.000850197	11	1390496	0.000791085	37	2583363	0.00143224	15	1505568	0.000996302	26	3180782	0.000817409	0.667241	1.25941	1.03328
chr12:56495826C>T	chr12	56495826	56495826	C	T	A1339V	1.25815	160	1648663	0.00970483	100	858423	0.0116493	57	528465	0.010786	54	462207	0.0116831	81	877565	0.00923009	106	1173980	0.00902911	84	723339	0.0116128	121	1421863	0.00850996	1.0029	1.25815	0.921981
chr12:56494015G>T	chr12	56494015	56494015	G	T	G1063W	1.25801	234	1886068	0.0124068	31	713412	0.00434532	33	509696	0.00647445	21	384161	0.00546646	28	485240	0.00577034	76	1128533	0.00673441	29	642861	0.00451108	69	1550087	0.00445136	1.25801	0.781771	0.771421
chr12:56478931C>A	chr12	56478931	56478931	C	A	H129Q	1.25772	112	3149859	0.00355571	37	1199527	0.00308455	19	816750	0.00232629	12	668672	0.0017946	31	977129	0.00317256	61	1862732	0.00327476	42	1052580	0.0039902	68	2495983	0.00272438	0.581804	1.25772	0.858732
chr12:56495540C>G	chr12	56495540	56495540	C	G	H1244D	1.2577	64	4348038	0.00147193	30	1711016	0.00175334	21	1178742	0.00178156	14	980848	0.00142734	13	1456138	0.000892773	37	2698266	0.00137125	17	1570278	0.00108261	36	3206152	0.00112284	0.814065	1.21264	1.2577
chr12:56478826C>G	chr12	56478826	56478826	C	G	F94L	1.25762	26	3292005	0.000789792	10	1242407	0.000804889	12	857545	0.00139934	7	691532	0.00101225	17	1042764	0.00163028	26	1954010	0.0013306	8	1099775	0.000727422	23	2570918	0.000894622	1.25762	0.446194	0.548753
chr12:56493515T>C	chr12	56493515	56493515	T	C	Y975H	1.25737	116	2214015	0.00523935	85	858905	0.00989632	44	609682	0.00721688	24	480267	0.00499722	28	575637	0.00486418	80	1342034	0.0059611	47	768465	0.00611609	98	1838647	0.00533001	0.504957	1.25737	1.09577
chr12:56486581T>A	chr12	56486581	56486581	T	A	F387Y	1.25606	78	1215723	0.00641594	33	537478	0.00613979	24	354027	0.00677914	22	285271	0.00771197	35	398921	0.00877367	50	798669	0.00626042	45	460075	0.00978101	56	1134740	0.00493505	1.25606	1.11481	0.562484
chr12:56495487A>C	chr12	56495487	56495487	A	C	D1226A	1.25579	84	4533671	0.0018528	83	1811049	0.00458298	56	1245392	0.00449658	35	1023030	0.00342121	46	1463455	0.00314325	113	2808987	0.0040228	64	1621384	0.00394725	69	3616771	0.00190778	0.746503	1.25579	0.606945
chr12:56487655G>T	chr12	56487655	56487655	G	T	V530L	1.25575	82	2489632	0.00329366	32	996971	0.00320972	12	670788	0.00178894	10	528416	0.00189245	20	724982	0.00275869	40	1534028	0.00260751	31	894858	0.00346424	43	2139433	0.00200988	0.589599	1.25575	0.728563
chr12:56486536C>G	chr12	56486536	56486536	C	G	P372R	1.25471	8	1203871	0.000664523	6	532753	0.00112623	6	350935	0.00170972	4	283069	0.00141308	5	395296	0.00126487	10	791282	0.00126377	5	456153	0.00109612	15	1126028	0.00133212	1.25471	0.866586	1.05316
chr12:56493659C>A	chr12	56493659	56493659	C	A	P992H	1.25451	315	3332311	0.0094529	104	1301445	0.00799112	32	902180	0.00354696	31	713869	0.00434253	31	879715	0.00352387	121	2026711	0.00597026	51	1178331	0.00432816	124	2804975	0.00442072	0.54342	1.22824	1.25451
chr12:56491692G>C	chr12	56491692	56491692	G	C	D862H	1.25437	56	2690847	0.00208113	17	1032085	0.00164715	10	735187	0.0013602	10	577971	0.00173019	10	684870	0.00146013	22	1659018	0.00132609	15	952397	0.00157497	40	2183945	0.00183155	1.05041	1.07865	1.25437
chr12:56481890A>C	chr12	56481890	56481890	A	C	E273A	1.25423	53	3382451	0.00156691	39	1281081	0.0030443	20	885953	0.00225746	22	713691	0.00308257	21	969957	0.00216504	42	2006494	0.0020932	31	1141607	0.00271547	61	2739950	0.00222632	1.01257	1.25423	1.0283
chr12:56493993G>T	chr12	56493993	56493993	G	T	M1055I	1.25423	186	1895147	0.00981454	36	716629	0.00502352	19	511690	0.00371319	24	385709	0.00622231	20	487872	0.00409944	42	1133216	0.00370627	20	645571	0.00309803	80	1555930	0.00514162	1.23863	0.755722	1.25423
chr12:56491695G>C	chr12	56491695	56491695	G	C	D863H	1.2537	40	2620988	0.00152614	15	1005482	0.00149182	10	716579	0.00139552	4	562341	0.000711312	8	666888	0.0011996	24	1616707	0.0014845	10	927891	0.00107771	32	2127740	0.00150394	0.476808	0.898392	1.2537
chr12:56477600T>C	chr12	56477600	56477600	T	C	Y50H	1.25353	304	3448666	0.008815	121	1357786	0.00891157	70	922224	0.00759035	84	751953	0.0111709	104	1197016	0.00868827	170	2102789	0.0080845	90	1196923	0.00751928	220	2715590	0.00810137	1.25353	0.865452	0.932449
chr12:56495366C>G	chr12	56495366	56495366	C	G	L1186V	1.25281	75	3703180	0.00202529	35	1476930	0.00236978	22	1021649	0.00215338	25	842066	0.00296889	22	1151556	0.00191046	34	2276030	0.00149383	21	1302620	0.00161214	68	3000894	0.00226599	1.25281	0.843847	1.1861
chr12:56486813C>A	chr12	56486813	56486813	C	A	F409L	1.25221	95	2250702	0.00422091	34	909569	0.00373803	16	623275	0.00256709	14	485698	0.00288245	17	650730	0.00261245	46	1399375	0.00328718	19	798600	0.00237916	61	1864686	0.00327133	0.771114	0.910702	1.25221
chr12:56482347A>C	chr12	56482347	56482347	A	C	T299P	1.2522	428	2485053	0.017223	207	954980	0.0216758	143	668247	0.0213993	146	537902	0.0271425	120	705128	0.0170182	243	1489627	0.0163128	150	861119	0.0174192	267	1996871	0.0133709	1.2522	1.02356	0.785684
chr12:56492564T>G	chr12	56492564	56492564	T	G	M905R	1.25172	42	2097866	0.00200203	46	849909	0.00541234	24	586744	0.00409037	15	464197	0.00323139	23	568904	0.00404286	50	1306128	0.00382811	39	770669	0.00506054	72	1861905	0.00386701	0.59704	1.25172	0.956503
chr12:56487178G>C	chr12	56487178	56487178	G	C	G442R	1.25083	33	2507210	0.0013162	19	1004852	0.00189083	10	691647	0.00144582	13	549658	0.00236511	13	721295	0.00180231	16	1558110	0.00102689	14	892268	0.00156904	25	2134647	0.00117115	1.25083	0.870567	0.649806
chr12:56494905C>G	chr12	56494905	56494905	C	G	P1088A	1.25054	47	3473351	0.00135316	23	1403921	0.00163827	17	984783	0.00172627	16	780975	0.00204872	23	964443	0.0023848	25	2173585	0.00115017	22	1249613	0.00176055	38	2990606	0.00127065	1.25054	0.738237	0.532811
chr12:56478871G>C	chr12	56478871	56478871	G	C	Q109H	1.25007	63	4254495	0.00148079	23	1620503	0.00141931	20	1100767	0.00181691	16	901798	0.00177423	30	1343816	0.00223245	34	2527738	0.00134508	22	1423789	0.00154517	50	3353764	0.00149086	1.25007	0.692143	0.667815
chr12:56495377A>C	chr12	56495377	56495377	A	C	E1189D	1.24985	571	3975417	0.0143633	333	1580394	0.0210707	325	1092588	0.0297459	237	899933	0.0263353	285	1231910	0.0231348	407	2438380	0.0166914	285	1399807	0.0203599	350	3229590	0.0108373	1.24985	0.880057	0.468441
chr12:56482410T>C	chr12	56482410	56482410	T	C	C320R	1.24959	275	2876365	0.00956068	64	1122653	0.00570078	47	771366	0.00609309	44	617663	0.00712363	77	833924	0.00923346	90	1742933	0.00516371	60	1006437	0.00596163	154	2337308	0.00658878	1.24959	0.645655	0.713576
chr12:56495781A>G	chr12	56495781	56495781	A	G	D1324G	1.24927	201	2511510	0.00800315	55	1175236	0.00467991	59	748463	0.00788282	38	649965	0.00584647	81	1169221	0.00692769	110	1685393	0.00652667	46	1013957	0.00453668	135	2014413	0.0067017	1.24927	0.654862	0.967379
chr12:56486848G>C	chr12	56486848	56486848	G	C	R421T	1.24909	24	2113609	0.0011355	12	858422	0.00139791	6	586907	0.00102231	8	458157	0.00174613	21	612621	0.00342789	24	1316994	0.00182233	21	752181	0.00279188	25	1754671	0.00142477	1.24909	0.81446	0.41564
chr12:56492338C>G	chr12	56492338	56492338	C	G	Q891E	1.24908	38	1932020	0.00196685	12	757544	0.00158407	15	531775	0.00282074	5	413937	0.00120791	6	502932	0.001193	56	1191695	0.00469919	10	671069	0.00149016	17	1631919	0.00104172	0.76254	1.24908	0.873189
chr12:56492287C>T	chr12	56492287	56492287	C	T	P874S	1.24874	40	1917140	0.00208644	13	752921	0.00172661	19	528509	0.00359502	2	411516	0.000486008	9	499802	0.00180071	18	1184269	0.00151992	15	667073	0.00224863	27	1622423	0.00166418	0.281481	1.24874	0.924177
chr12:56488277C>T	chr12	56488277	56488277	C	T	P599L	1.2483	125	3567276	0.00350407	62	1497929	0.00413905	54	1018097	0.00530401	26	791721	0.00328399	36	1052830	0.00341936	80	2258495	0.00354218	29	1309426	0.00221471	130	3045640	0.0042684	0.793416	0.647698	1.2483
chr12:56486824C>G	chr12	56486824	56486824	C	G	S413C	1.24829	22	2247350	0.000978931	9	908309	0.000990852	8	622408	0.00128533	6	485097	0.00123687	7	649726	0.00107738	7	1397337	0.000500953	7	797438	0.000877811	20	1862208	0.00107399	1.24829	0.814767	0.99686
chr12:56490314A>C	chr12	56490314	56490314	A	C	K695Q	1.24823	107	2598056	0.00411846	94	1000531	0.00939501	64	715431	0.00894566	23	557094	0.00412857	43	646494	0.00665126	107	1591507	0.00672319	53	913920	0.00579919	178	2143989	0.00830228	0.439442	0.871894	1.24823
chr12:56495064A>C	chr12	56495064	56495064	A	C	T1141P	1.24715	23	4013563	0.000573057	19	1643061	0.00115638	17	1129440	0.00150517	13	901415	0.00144218	20	1219662	0.0016398	23	2524204	0.000911178	20	1445118	0.00138397	18	3449049	0.000521883	1.24715	0.843988	0.31826
chr12:56490845G>T	chr12	56490845	56490845	G	T	G764V	1.24698	101	1659737	0.0060853	30	663749	0.00451978	22	461298	0.00476915	20	354858	0.00563606	25	439432	0.00568916	37	1047612	0.00353184	28	601407	0.00465575	60	1385494	0.00433059	1.24698	0.818354	0.761199
chr12:56495695T>G	chr12	56495695	56495695	T	G	F1295L	1.24681	12	3267586	0.000367244	12	1270526	0.000944491	7	863817	0.000810357	4	739386	0.000540989	9	1184849	0.00075959	10	2006512	0.000498377	11	1161483	0.000947065	18	2130941	0.000844697	0.572784	1.24681	1.11204
chr12:56495067C>G	chr12	56495067	56495067	C	G	P1142A	1.24674	48	3982299	0.00120533	24	1645270	0.00145873	8	1125005	0.000711108	13	899822	0.00144473	16	1225078	0.00130604	34	2518850	0.00134982	19	1446604	0.00131342	56	3439192	0.00162829	0.990405	1.00565	1.24674
chr12:56493503G>C	chr12	56493503	56493503	G	C	D971H	1.24643	21	2368471	0.000886648	13	919357	0.00141403	9	649609	0.00138545	9	510642	0.00176249	13	616792	0.00210768	13	1433604	0.000906806	12	841456	0.0014261	14	1997640	0.000700827	1.24643	0.676621	0.332511
chr12:56482406G>C	chr12	56482406	56482406	G	C	K318N	1.2461	30	2966745	0.00101121	17	1158704	0.00146716	17	796612	0.00213404	6	640179	0.000937238	10	862396	0.00115956	58	1798660	0.00322462	15	1038114	0.00144493	31	2410598	0.00128599	0.638813	1.2461	1.10903
chr12:56493799A>T	chr12	56493799	56493799	A	T	N1039Y	1.24591	100	2202649	0.00453999	38	866535	0.00438528	44	610448	0.00720782	27	494175	0.00546365	30	592680	0.00506175	74	1355076	0.00546095	39	787904	0.00494984	101	1886768	0.00535307	1.24591	0.977891	1.05755
chr12:56495496C>T	chr12	56495496	56495496	C	T	S1229L	1.24568	202	4253123	0.00474945	74	1695401	0.00436475	45	1162437	0.00387118	43	955072	0.00450228	48	1380119	0.00347796	103	2635181	0.00390865	66	1523400	0.00433241	136	3420346	0.00397621	1.03151	1.24568	1.14326
chr12:56487202A>T	chr12	56487202	56487202	A	T	S450C	1.24554	153	2979300	0.00513543	67	1207116	0.00555042	56	828387	0.00676013	31	661965	0.00468303	37	864670	0.00427909	106	1868111	0.00567418	57	1069462	0.00532978	118	2538992	0.00464751	0.843725	1.24554	1.0861
chr12:56491590C>A	chr12	56491590	56491590	C	A	H828N	1.24531	60	2217295	0.002706	30	839106	0.00357523	23	598281	0.00384435	12	483386	0.00248249	14	557692	0.00251035	50	1351332	0.00370005	19	769465	0.00246925	56	1791342	0.00312615	0.694357	0.983629	1.24531
chr12:56490375T>A	chr12	56490375	56490375	T	A	L715H	1.24458	46	2514259	0.00182956	23	971404	0.00236771	19	692796	0.00274251	14	533696	0.00262322	10	627694	0.00159313	22	1542529	0.00142623	17	882206	0.00192699	41	2067802	0.00198278	1.10791	1.20956	1.24458
chr12:56493655G>T	chr12	56493655	56493655	G	T	E991*	1.24427	437	3210035	0.0136136	47	1254223	0.00374734	27	868360	0.00310931	18	685988	0.00262395	21	847273	0.00247854	73	1951332	0.00374103	35	1134898	0.00308398	78	2703282	0.00288538	0.700217	1.24427	1.16415
chr12:56495656C>G	chr12	56495656	56495656	C	G	C1282W	1.24388	114	3821753	0.00298292	32	1421822	0.00225063	24	975554	0.00246014	23	821570	0.00279952	39	1305352	0.0029877	51	2304204	0.00221335	16	1339860	0.00119415	23	1009432	0.00227851	1.24388	0.39969	0.76263
chr12:56477547C>A	chr12	56477547	56477547	C	A	T32N	1.24372	112	1872998	0.00597972	29	750649	0.00386332	10	505174	0.00197952	20	416241	0.00480491	21	674102	0.00311526	25	1150248	0.00217344	15	655364	0.0022888	37	1467867	0.00252066	1.24372	0.734708	0.809136
chr12:56489523T>C	chr12	56489523	56489523	T	C	F663S	1.24356	301	3202257	0.00939962	85	1247366	0.00681436	65	871684	0.00745683	57	672638	0.0084741	62	805714	0.00769504	181	1965482	0.00920894	63	1128296	0.00558364	162	2628516	0.00616317	1.24356	0.725616	0.800928
chr12:56491717A>T	chr12	56491717	56491717	A	T	E870V	1.24345	60	1930256	0.0031084	26	748392	0.00347412	11	529606	0.00207702	13	419390	0.00309974	14	497277	0.00281533	34	1193054	0.00284983	24	685571	0.00350073	48	1565048	0.003067	0.892239	1.24345	1.08939
chr12:56477657G>C	chr12	56477657	56477657	G	C	G69R	1.24315	74	2864068	0.00258374	34	1107769	0.00306923	21	753211	0.00278806	20	607152	0.00329407	36	953546	0.00377538	41	1724548	0.00237743	46	980104	0.00469338	62	2250922	0.00275443	1.07325	1.24315	0.729576
chr12:56478909A>T	chr12	56478909	56478909	A	T	N122I	1.24301	139	3797926	0.00365989	64	1432877	0.00446654	38	979861	0.0038781	31	801033	0.00387	39	1178100	0.00331042	84	2238432	0.00375263	52	1263703	0.00411489	105	2987506	0.00351464	0.866443	1.24301	1.06169
chr12:56495586A>T	chr12	56495586	56495586	A	T	D1259V	1.24293	198	4007784	0.00494039	95	1529531	0.00621105	58	1046346	0.0055431	48	884890	0.0054244	67	1339309	0.00500258	148	2453352	0.00603256	89	1431360	0.00621786	112	2366728	0.00473227	0.873347	1.24293	0.945966
chr12:56493740A>G	chr12	56493740	56493740	A	G	E1019G	1.24271	337	4085148	0.0082494	120	1600661	0.0074969	104	1115813	0.00932056	83	890898	0.00931644	167	1088984	0.0153354	235	2494029	0.0094225	112	1451345	0.00771698	327	3472855	0.00941588	1.24271	0.503214	0.613997
chr12:56491573T>A	chr12	56491573	56491573	T	A	M822K	1.24269	94	1700278	0.00552851	18	633518	0.00284128	6	455885	0.00131612	13	368187	0.00353081	17	419466	0.00405277	31	1025253	0.00302364	17	582483	0.00291854	42	1363859	0.0030795	1.24269	0.720134	0.75985
chr12:56495456T>A	chr12	56495456	56495456	T	A	S1216T	1.24231	185	4206317	0.00439815	66	1690535	0.00390409	51	1161088	0.00439243	36	944581	0.00381121	42	1350474	0.00311002	99	2606274	0.00379853	58	1501186	0.00386361	120	3428648	0.00349992	0.976211	1.24231	1.12537
chr12:56480339T>C	chr12	56480339	56480339	T	C	I149T	1.2423	121	2796200	0.0043273	54	1152754	0.00468443	52	763500	0.00681074	27	631705	0.00427415	36	920912	0.00390917	78	1719194	0.00453701	43	981193	0.00438242	111	2285655	0.00485638	0.912415	1.12106	1.2423
chr12:56491689C>G	chr12	56491689	56491689	C	G	P861A	1.24227	44	2749882	0.00160007	24	1054363	0.00227626	15	750652	0.00199826	13	590685	0.00220083	11	699554	0.00157243	24	1694105	0.00141668	19	972668	0.00195339	26	2231434	0.00116517	0.966866	1.24227	0.740999
chr12:56490981G>C	chr12	56490981	56490981	G	C	Q809H	1.24189	26	2572053	0.00101087	15	1022685	0.00146673	9	713418	0.00126153	10	548994	0.00182151	10	678869	0.00147304	28	1625222	0.00172284	10	930064	0.00107519	26	2174653	0.00119559	1.24189	0.729916	0.811651
chr12:56487598G>C	chr12	56487598	56487598	G	C	G511R	1.24185	45	2865906	0.00157018	18	1145522	0.00157134	17	777359	0.00218689	6	613487	0.000978016	13	828078	0.0015699	21	1762900	0.00119122	20	1025858	0.00194959	31	2454051	0.00126322	0.62241	1.24185	0.804648
chr12:56495829A>C	chr12	56495829	56495829	A	C	Q1340P	1.24184	22	1406921	0.0015637	23	761471	0.00302047	10	460931	0.00216952	12	405172	0.00296171	14	791384	0.00176905	15	1022539	0.00146694	11	636483	0.00172825	27	1229011	0.00219689	0.980545	0.976934	1.24184
chr12:56494861G>C	chr12	56494861	56494861	G	C	G1073A	1.24182	28	2208309	0.00126794	15	914083	0.00164099	13	633434	0.00205231	8	506301	0.00158009	10	634944	0.00157494	19	1408785	0.00134868	16	818080	0.0019558	29	1933781	0.00149965	0.962888	1.24182	0.952196
chr12:56495717C>G	chr12	56495717	56495717	C	G	P1303A	1.24182	88	3675164	0.00239445	34	1616009	0.00210395	21	1054990	0.00199054	24	918579	0.00261273	42	1563227	0.00268675	69	2410627	0.00286233	39	1431329	0.00272474	70	2846245	0.00245938	1.24182	1.01414	0.915374
chr12:56491611C>G	chr12	56491611	56491611	C	G	L835V	1.24172	38	2812651	0.00135104	17	1063411	0.00159863	6	759609	0.00078988	10	609481	0.00164074	8	704346	0.00113581	20	1714392	0.00116659	8	976928	0.000818894	32	2268941	0.00141035	1.02634	0.72098	1.24172
chr12:56492635C>G	chr12	56492635	56492635	C	G	R929G	1.24131	45	3314669	0.0013576	22	1315690	0.00167213	19	917358	0.00207117	15	722672	0.00207563	21	875070	0.00239981	37	2034158	0.00181893	32	1151234	0.00277963	55	2774125	0.00198261	1.24131	1.15827	0.826152
chr12:56481851C>G	chr12	56481851	56481851	C	G	P260R	1.24105	33	3330392	0.000990874	28	1260785	0.00222084	14	874337	0.00160121	5	706318	0.000707896	15	951660	0.00157619	24	1972500	0.00121673	22	1124667	0.00195613	47	2700172	0.00174063	0.318752	1.24105	1.10433
chr12:56481674G>C	chr12	56481674	56481674	G	C	G237R	1.24042	49	2681658	0.00182723	12	1083689	0.00110733	9	730516	0.00123201	8	582431	0.00137355	12	814372	0.00147353	31	1645771	0.00188362	14	942235	0.00148583	28	2249887	0.00124451	1.24042	1.00835	0.844576
chr12:56492666A>C	chr12	56492666	56492666	A	C	D939A	1.24027	402	2430671	0.0165386	124	963540	0.0128692	101	671228	0.015047	65	530766	0.0122465	97	642497	0.0150973	214	1487355	0.014388	157	838459	0.0187248	296	2026290	0.014608	0.951609	1.24027	0.967586
chr12:56490853G>T	chr12	56490853	56490853	G	T	D767Y	1.23989	208	1944796	0.0106952	23	778604	0.002954	12	544297	0.00220468	12	425376	0.00282103	20	513973	0.00389125	47	1228396	0.00382613	34	704701	0.00482474	52	1624156	0.00320166	0.954986	1.23989	0.822784
chr12:56492338C>A	chr12	56492338	56492338	C	A	Q891K	1.23947	116	1932020	0.00600408	38	757544	0.00501621	44	531775	0.00827418	19	413937	0.00459007	26	502932	0.00516968	56	1191695	0.00469919	43	671069	0.00640769	66	1631919	0.00404432	0.915047	1.23947	0.782314
chr12:56481878C>A	chr12	56481878	56481878	C	A	T269N	1.23935	123	3619925	0.00339786	41	1378495	0.00297426	24	954318	0.00251488	28	759598	0.00368616	42	1042914	0.00402718	59	2154234	0.00273879	39	1227419	0.0031774	73	2940976	0.00248217	1.23935	0.788989	0.616355
chr12:56490620C>G	chr12	56490620	56490620	C	G	A755G	1.2393	45	2392420	0.00188094	15	958732	0.00156457	10	666952	0.00149936	10	515740	0.00193896	15	626661	0.00239364	30	1505875	0.0019922	4	866070	0.000461856	27	2023296	0.00133446	1.2393	0.192952	0.557501
chr12:56492296T>C	chr12	56492296	56492296	T	C	W877R	1.23842	118	1921509	0.00614101	86	755236	0.0113872	33	529998	0.00622644	21	412622	0.0050894	23	501386	0.00458728	61	1187034	0.00513886	38	668897	0.00568099	72	1626322	0.00442717	0.446942	1.23842	0.965096
chr12:56493994C>G	chr12	56493994	56493994	C	G	P1056A	1.23823	34	1894432	0.00179473	6	716387	0.000837536	11	511586	0.00215018	4	385704	0.00103706	12	487778	0.00246014	20	1132972	0.00176527	14	645544	0.00216871	34	1555776	0.0021854	1.23823	0.881542	0.888327
chr12:56487650T>G	chr12	56487650	56487650	T	G	V528G	1.23785	131	2529289	0.00517932	35	1013498	0.00345339	29	682394	0.00424974	23	538039	0.00427478	28	737408	0.00379708	30	1558727	0.00192465	38	909300	0.00417904	49	2171138	0.00225688	1.23785	1.10059	0.594372
chr12:56487598G>T	chr12	56487598	56487598	G	T	G511C	1.23771	339	2865906	0.0118287	48	1145522	0.00419023	38	777359	0.00488835	20	613487	0.00326005	30	828078	0.00362285	61	1762900	0.00346021	46	1025858	0.00448405	71	2454051	0.00289318	0.778013	1.23771	0.798592
chr12:56492584T>G	chr12	56492584	56492584	T	G	Y912D	1.23768	120	2736490	0.00438518	86	1104898	0.00778352	60	763080	0.00786287	58	602063	0.00963354	47	737407	0.00637369	109	1698662	0.00641682	78	999934	0.00780051	154	2386695	0.00645244	1.23768	1.22386	1.01236
chr12:56481848G>C	chr12	56481848	56481848	G	C	C259S	1.23653	52	3286341	0.00158231	29	1246377	0.00232674	15	864219	0.00173567	9	698039	0.00128933	13	940592	0.00138211	37	1948860	0.00189855	19	1111745	0.00170903	39	2668280	0.00146162	0.554133	1.23653	1.05753
chr12:56481615A>T	chr12	56481615	56481615	A	T	H217L	1.23651	228	3410223	0.00668578	78	1385302	0.00563054	65	934753	0.00695371	49	703797	0.00696223	75	1042676	0.00719303	145	2095309	0.00692022	79	1198003	0.00659431	189	2856345	0.00661685	1.23651	0.916763	0.919897
chr12:56478837C>A	chr12	56478837	56478837	C	A	P98Q	1.23637	297	3681781	0.00806675	107	1397711	0.00765537	59	963051	0.00612636	53	780422	0.0067912	62	1168445	0.0053062	229	2191364	0.0104501	81	1234679	0.00656041	158	2887733	0.00547142	0.887115	1.23637	1.03114
chr12:56482646T>G	chr12	56482646	56482646	T	G	L368R	1.23604	64	2371556	0.00269865	33	960366	0.00343619	23	677119	0.00339674	22	517981	0.00424726	37	670962	0.00551447	75	1489612	0.00503487	35	842150	0.00415603	72	1953340	0.00368599	1.23604	0.753659	0.668422
chr12:56492675T>G	chr12	56492675	56492675	T	G	M942R	1.23601	49	2135198	0.00229487	28	837644	0.00334271	23	583889	0.0039391	19	459869	0.00413161	36	557565	0.00645665	44	1295568	0.00339619	20	726799	0.00275179	65	1778789	0.00365417	1.23601	0.426195	0.565955
chr12:56478881G>T	chr12	56478881	56478881	G	T	G113W	1.236	448	4097095	0.0109346	67	1558513	0.00429897	57	1061786	0.00536831	46	865718	0.00531351	75	1284567	0.00583854	153	2425695	0.00630747	94	1364876	0.00688707	147	3231761	0.0045486	1.236	1.17959	0.779065
chr12:56493773C>G	chr12	56493773	56493773	C	G	A1030G	1.23535	26	3083264	0.000843262	23	1218320	0.00188785	25	846205	0.00295437	13	681008	0.00190893	11	833754	0.00131933	19	1893305	0.00100354	18	1104405	0.00162984	33	2632879	0.00125338	1.01117	1.23535	0.95001
chr12:56478861G>C	chr12	56478861	56478861	G	C	R106P	1.23533	50	4065353	0.00122991	13	1543498	0.000842243	12	1060950	0.00113106	9	865010	0.00104045	18	1285702	0.00140001	35	2416033	0.00144866	11	1361714	0.000807805	39	3189384	0.00122281	1.23533	0.576998	0.873425
chr12:56487900C>A	chr12	56487900	56487900	C	A	A544D	1.23526	112	2176339	0.00514626	37	832954	0.00444202	28	579623	0.00483073	25	455618	0.00548705	32	590632	0.00541793	50	1306412	0.00382728	26	747881	0.00347649	70	1771800	0.00395078	1.23526	0.641664	0.729206
chr12:56495814C>G	chr12	56495814	56495814	C	G	P1335R	1.2352	46	1897419	0.00242435	21	953209	0.00220308	19	593684	0.00320036	10	519926	0.00192335	29	966272	0.00300123	51	1324518	0.00385046	30	809253	0.00370712	40	1588973	0.00251735	0.873026	1.2352	0.838774
chr12:56489472T>A	chr12	56489472	56489472	T	A	L646*	1.23493	106	2820632	0.00375802	50	1104771	0.00452582	30	770969	0.00389121	22	599635	0.0036689	26	720105	0.00361058	95	1737433	0.00546784	34	999957	0.00340015	104	2332461	0.00445881	0.810659	0.941716	1.23493
chr12:56482553G>T	chr12	56482553	56482553	G	T	G337V	1.23434	237	1989491	0.0119126	54	796109	0.00678299	25	548946	0.00455418	34	432301	0.00786489	32	574787	0.00556728	63	1227330	0.00513309	48	698493	0.00687194	90	1692091	0.00531886	1.1595	1.23434	0.955379
chr12:56486852C>A	chr12	56486852	56486852	C	A	S422R	1.23423	142	2039585	0.0069622	51	829476	0.00614846	26	567545	0.00458113	17	443154	0.00383614	33	591989	0.00557443	71	1272721	0.0055786	50	726728	0.00688015	69	1694928	0.00407097	0.623919	1.23423	0.730294
chr12:56480414T>G	chr12	56480414	56480414	T	G	I174R	1.23388	203	3132147	0.00648118	135	1303143	0.0103596	77	869536	0.0088553	91	711911	0.0127825	118	1036716	0.0113821	138	1937479	0.00712266	75	1104737	0.00678895	202	2574322	0.00784673	1.23388	0.596458	0.689392
chr12:56493631G>C	chr12	56493631	56493631	G	C	G983R	1.23348	21	2417724	0.000868585	14	934930	0.00149744	16	654853	0.0024433	5	515939	0.000969107	9	627221	0.0014349	22	1463795	0.00150294	15	847496	0.00176992	21	2030644	0.00103415	0.647176	1.23348	0.720715
chr12:56487587G>C	chr12	56487587	56487587	G	C	G507A	1.23241	25	2555428	0.00097831	15	1007510	0.00148882	12	692764	0.00173219	10	545010	0.00183483	11	722321	0.00152287	26	1558433	0.00166834	8	900826	0.000888074	35	2179301	0.00160602	1.23241	0.583159	1.0546
chr12:56493775C>T	chr12	56493775	56493775	C	T	L1031F	1.23234	56	3042413	0.00184064	24	1202484	0.00199587	31	835478	0.00371045	15	672181	0.00223154	19	823579	0.002307	49	1868920	0.00262184	31	1090395	0.00284301	44	2599391	0.0016927	1.11808	1.23234	0.733724
chr12:56481672C>G	chr12	56481672	56481672	C	G	S236*	1.23211	30	2897176	0.00103549	18	1167714	0.00154147	13	790328	0.00164489	12	631822	0.00189927	14	877710	0.00159506	25	1777129	0.00140676	14	1017683	0.00137567	40	2429802	0.00164622	1.23211	0.862459	1.03208
chr12:56495052C>A	chr12	56495052	56495052	C	A	H1137N	1.232	318	3794765	0.00837997	60	1569479	0.00382292	24	1076877	0.00222867	22	863660	0.0025473	35	1162639	0.00301039	100	2403208	0.0041611	51	1375108	0.0037088	87	3271292	0.0026595	0.666322	1.232	0.883439
chr12:56487245A>T	chr12	56487245	56487245	A	T	Y464F	1.23198	93	3464466	0.0026844	51	1389806	0.00366958	24	949972	0.00252639	34	752069	0.00452086	40	979476	0.00408382	90	2147451	0.00419102	56	1232902	0.00454213	108	2930186	0.00368577	1.23198	1.11223	0.902532
chr12:56491614G>T	chr12	56491614	56491614	G	T	A836S	1.23193	221	2816201	0.00784745	51	1064814	0.00478957	37	760537	0.00486498	36	610126	0.00590042	36	705907	0.00509982	88	1716576	0.00512648	46	978138	0.00470281	100	2271680	0.00440203	1.23193	0.922152	0.863173
chr12:56493720C>G	chr12	56493720	56493720	C	G	D1012E	1.23172	69	4248968	0.00162392	54	1662375	0.00324836	23	1160207	0.0019824	17	922841	0.00184214	13	1126367	0.00115415	41	2590042	0.00158299	19	1502056	0.00126493	51	3587529	0.00142159	0.567097	1.09598	1.23172
chr12:56481691C>A	chr12	56481691	56481691	C	A	D242E	1.23102	63	2273026	0.00277164	28	926247	0.00302295	9	623088	0.00144442	14	496550	0.00281945	13	696953	0.00186526	37	1404261	0.00263484	18	805783	0.00223385	44	1916238	0.00229617	0.932683	1.19761	1.23102
chr12:56478936T>C	chr12	56478936	56478936	T	C	L131P	1.23005	293	3028766	0.00967391	108	1154695	0.00935312	100	785781	0.0127262	64	644240	0.00993419	82	935947	0.00876118	184	1792570	0.0102646	109	1011444	0.0107767	238	2403702	0.00990139	1.06213	1.23005	1.13014
chr12:56488226G>T	chr12	56488226	56488226	G	T	G582V	1.22998	384	2744563	0.0139913	61	1137531	0.00536249	59	774412	0.00761868	40	606449	0.00659577	72	803697	0.0089586	161	1726071	0.00932754	67	1004098	0.00667266	152	2331596	0.00651914	1.22998	0.744832	0.727696
chr12:56480351A>T	chr12	56480351	56480351	A	T	D153V	1.22958	113	3016597	0.00374594	99	1242284	0.00796919	55	823789	0.00667647	38	680821	0.0055815	45	991864	0.00453691	81	1855793	0.00436471	59	1057629	0.00557852	105	2466096	0.00425774	0.700384	1.22958	0.938467
chr12:56486779A>C	chr12	56486779	56486779	A	C	N398T	1.22882	69	2087909	0.00330474	27	829089	0.00325659	22	576845	0.00381385	18	449801	0.00400177	31	589143	0.00526188	41	1282756	0.00319624	21	731137	0.00287224	50	1711640	0.00292118	1.22882	0.545858	0.555158
chr12:56495507G>C	chr12	56495507	56495507	G	C	A1233P	1.22869	64	4244141	0.00150796	30	1668044	0.00179851	17	1153783	0.00147341	21	950304	0.00220982	25	1357889	0.00184109	40	2609940	0.0015326	21	1507460	0.00139307	47	3328024	0.00141225	1.22869	0.756655	0.767071
chr12:56482550C>G	chr12	56482550	56482550	C	G	S336C	1.22863	32	1983497	0.00161331	17	792721	0.00214451	6	547376	0.00109614	5	430976	0.00116016	8	571660	0.00139943	24	1222837	0.00196265	10	694285	0.00144033	29	1686654	0.00171938	0.540989	1.02922	1.22863
chr12:56481602C>G	chr12	56481602	56481602	C	G	Q213E	1.2286	39	2949371	0.00132232	23	1183384	0.00194358	20	801785	0.00249443	15	628174	0.00238787	13	887449	0.00146487	34	1790184	0.00189925	16	1020892	0.00156726	36	2440486	0.00147512	1.2286	1.06989	1.00699
chr12:56495684A>G	chr12	56495684	56495684	A	G	M1292V	1.22852	387	3564190	0.010858	86	1299184	0.00661954	55	899353	0.00611551	43	759595	0.00566091	65	1184073	0.00548953	187	2118847	0.00882555	82	1215897	0.00674399	114	2049864	0.00556134	0.855182	1.22852	1.01308
chr12:56480436A>C	chr12	56480436	56480436	A	C	R181S	1.2284	10	2429759	0.000411563	3	1025235	0.000292616	6	680245	0.000882035	2	556408	0.000359448	7	819381	0.000854303	7	1514221	0.000462284	4	865735	0.000462035	10	2004407	0.000498901	1.2284	0.540833	0.583985
chr12:56490354A>C	chr12	56490354	56490354	A	C	E708A	1.22768	26	2968292	0.000875925	24	1147706	0.00209113	17	819242	0.00207509	13	640912	0.00202836	11	743165	0.00148016	31	1821667	0.00170174	19	1045588	0.00181716	43	2448758	0.00175599	0.969984	1.22768	1.18636
chr12:56482360G>A	chr12	56482360	56482360	G	A	R303K	1.22761	111	2834611	0.00391588	71	1104018	0.00643105	25	761637	0.0032824	16	613920	0.0026062	23	821905	0.00279838	80	1714339	0.00466652	34	989717	0.00343533	66	2296016	0.00287454	0.405253	1.22761	1.02722
chr12:56495457C>G	chr12	56495457	56495457	C	G	S1216C	1.22739	58	4256469	0.00136263	26	1710622	0.00151991	17	1175073	0.00144672	8	957348	0.000835642	22	1367789	0.00160844	40	2638184	0.00151619	30	1519626	0.00197417	62	3463380	0.00179016	0.549795	1.22739	1.11298
chr12:56495413C>G	chr12	56495413	56495413	C	G	N1201K	1.22733	77	4688399	0.00164235	41	1883199	0.00217715	30	1293579	0.00231915	23	1051338	0.00218769	31	1474597	0.00210227	57	2899883	0.0019656	43	1666555	0.00258017	77	3841306	0.00200453	1.00484	1.22733	0.953506
chr12:56490356C>A	chr12	56490356	56490356	C	A	L709I	1.22691	187	2968536	0.0062994	54	1147719	0.00470498	40	819312	0.00488215	37	640959	0.0057726	42	743094	0.00565204	95	1821891	0.00521436	48	1045735	0.00459007	99	2449060	0.00404237	1.22691	0.812109	0.715204
chr12:56480404G>C	chr12	56480404	56480404	G	C	D171H	1.22667	22	3414782	0.000644258	8	1416118	0.000564925	9	942367	0.000955042	5	776967	0.000643528	13	1126484	0.00115403	20	2109205	0.000948225	17	1200885	0.00141562	22	2802638	0.000784975	1.13914	1.22667	0.680201
chr12:56493683T>A	chr12	56493683	56493683	T	A	L1000Q	1.22631	279	3672781	0.00759642	43	1433548	0.00299955	36	994124	0.00362128	29	788392	0.00367837	64	970460	0.00659481	159	2231245	0.00712607	37	1296913	0.00285293	83	3087687	0.0026881	1.22631	0.432602	0.407608
chr12:56490856C>A	chr12	56490856	56490856	C	A	H768N	1.226	150	1966273	0.00762865	27	785761	0.00343616	31	549550	0.00564098	15	429331	0.00349381	22	518465	0.0042433	64	1239880	0.00516179	37	711225	0.00520229	75	1639817	0.00457368	1.01678	1.226	1.07786
chr12:56487265A>C	chr12	56487265	56487265	A	C	T471P	1.22592	98	3394782	0.00288678	54	1376787	0.00392218	39	941577	0.00414199	36	748709	0.00480828	38	970329	0.0039162	73	2116399	0.00344926	50	1214546	0.00411676	81	2871397	0.00282093	1.22592	1.05121	0.720323
chr12:56495092G>C	chr12	56495092	56495092	G	C	G1150A	1.2256	75	3331487	0.00225125	32	1375700	0.00232609	15	936262	0.00160212	16	751103	0.0021302	20	1034407	0.00193347	40	2104045	0.0019011	21	1209236	0.00173663	68	2869606	0.00236966	0.915787	0.898193	1.2256
chr12:56487226G>C	chr12	56487226	56487226	G	C	A458P	1.2255	63	3284068	0.00191835	18	1328937	0.00135447	18	907372	0.00198375	12	722937	0.0016599	24	941695	0.0025486	36	2053627	0.001753	27	1178243	0.00229155	60	2796536	0.00214551	1.2255	0.899141	0.841841
chr12:56482338G>C	chr12	56482338	56482338	G	C	V296L	1.22521	46	2320907	0.00198198	17	891968	0.0019059	6	624195	0.000961238	3	502052	0.000597548	12	658339	0.00182277	27	1391716	0.00194005	18	805994	0.00223327	20	1866915	0.00107129	0.313526	1.22521	0.587724
chr12:56495682A>C	chr12	56495682	56495682	A	C	E1291A	1.22508	97	3518393	0.00275694	56	1282615	0.00436608	31	887222	0.00349405	32	750586	0.00426334	21	1170169	0.00179461	68	2091225	0.00325168	18	1200337	0.00149958	44	2001318	0.00219855	0.976468	0.8356	1.22508
chr12:56489506G>C	chr12	56489506	56489506	G	C	M657I	1.22459	54	3278339	0.00164718	15	1285421	0.00116693	16	895635	0.00178644	10	699784	0.00142901	11	838741	0.00131149	25	2019582	0.00123788	15	1162391	0.00129044	35	2702812	0.00129495	1.22459	0.983953	0.987387
chr12:56495382A>T	chr12	56495382	56495382	A	T	E1191V	1.22418	205	4107191	0.00499125	103	1654099	0.00622695	62	1134818	0.00546343	71	931400	0.00762293	85	1294190	0.00656781	147	2535751	0.0057971	85	1454731	0.005843	190	3352290	0.00566777	1.22418	0.889642	0.862961
chr12:56487317G>C	chr12	56487317	56487317	G	C	R488P	1.22395	25	2470556	0.00101192	12	1007151	0.00119148	13	688340	0.0018886	8	548581	0.00145831	10	705362	0.00141771	17	1545855	0.00109972	11	890394	0.00123541	28	2035180	0.0013758	1.22395	0.87141	0.970437
chr12:56495822A>T	chr12	56495822	56495822	A	T	N1338Y	1.22363	163	1691232	0.00963794	94	869116	0.0108156	48	536389	0.00894873	62	468482	0.0132342	97	888315	0.0109195	128	1195652	0.0107055	74	735544	0.0100606	139	1444904	0.00962002	1.22363	0.921337	0.88099
chr12:56481922G>C	chr12	56481922	56481922	G	C	G284R	1.22351	19	2582025	0.000735857	20	972433	0.0020567	4	670638	0.000596447	6	533123	0.00112544	9	736111	0.00122264	20	1529307	0.00130778	13	869036	0.00149591	17	2085057	0.000815325	0.547209	1.22351	0.666856
chr12:56490310T>A	chr12	56490310	56490310	T	A	S693R	1.22336	135	2586260	0.00521989	69	995753	0.00692943	46	712274	0.00645819	47	554428	0.00847721	66	643282	0.0102599	129	1584176	0.00814303	54	909724	0.00593587	138	2134592	0.00646494	1.22336	0.578551	0.630118
chr12:56480432G>T	chr12	56480432	56480432	G	T	G180V	1.22296	157	2566842	0.00611647	54	1081783	0.00499176	44	720069	0.00611053	36	589709	0.00610471	53	864017	0.00613414	89	1600527	0.00556067	53	914656	0.00579453	112	2117474	0.00528932	1.22296	0.944636	0.862276
chr12:56482549T>G	chr12	56482549	56482549	T	G	S336A	1.22277	28	1927806	0.00145243	29	768203	0.00377504	18	530301	0.0033943	9	416762	0.00215951	16	553044	0.00289308	43	1185680	0.00362661	21	672845	0.00312108	58	1639537	0.00353758	0.572048	1.07881	1.22277
chr12:56490564G>C	chr12	56490564	56490564	G	C	K736N	1.22231	33	2474130	0.0013338	8	1017535	0.000786214	10	693674	0.0014416	5	537517	0.000930203	6	668922	0.000896966	11	1581326	0.000695619	10	912099	0.00109637	23	2115348	0.00108729	1.18314	1.22231	1.21219
chr12:56495480T>A	chr12	56495480	56495480	T	A	Y1224N	1.22211	164	4383170	0.00374158	67	1756332	0.00381477	71	1206394	0.00588531	46	986689	0.00466206	74	1419097	0.00521458	125	2720147	0.00459534	65	1570628	0.00413847	131	3558810	0.00368101	1.22211	0.793634	0.705906
chr12:56493470G>T	chr12	56493470	56493470	G	T	E960*	1.22194	137	2373228	0.00577273	51	920558	0.00554012	36	650215	0.00553663	25	511412	0.00488843	23	618141	0.00372083	54	1436297	0.00375967	34	843077	0.00403285	91	2001480	0.00454664	0.882369	1.08386	1.22194
chr12:56487328G>C	chr12	56487328	56487328	G	C	D492H	1.2219	14	2280754	0.000613832	9	926133	0.000971783	10	634730	0.00157547	6	505297	0.00118742	7	646426	0.00108288	13	1423769	0.000913069	8	819420	0.0009763	19	1874756	0.00101347	1.2219	0.90158	0.9359
chr12:56478827T>A	chr12	56478827	56478827	T	A	S95T	1.22177	91	3292594	0.00276378	50	1242649	0.00402366	41	857708	0.00478018	34	691620	0.00491599	39	1043034	0.00373909	69	1954291	0.00353069	40	1099932	0.00363659	84	2571284	0.00326685	1.22177	0.972586	0.873702
chr12:56491588A>G	chr12	56491588	56491588	A	G	E827G	1.22133	128	2126873	0.00601822	124	805712	0.0153901	70	574553	0.0121834	26	464877	0.00559288	37	536248	0.00689979	108	1298129	0.00831967	49	738945	0.00663108	145	1720671	0.00842695	0.363407	0.961054	1.22133
chr12:56487310C>G	chr12	56487310	56487310	C	G	H486D	1.22118	51	2557313	0.00199428	16	1042270	0.00153511	14	712446	0.00196506	5	567845	0.000880522	13	731229	0.00177783	28	1599538	0.00175051	20	921210	0.00217106	35	2102121	0.00166499	0.573589	1.22118	0.936527
chr12:56488331G>C	chr12	56488331	56488331	G	C	C617S	1.22084	47	2728855	0.00172233	23	1147772	0.00200388	15	781359	0.00191973	7	603551	0.0011598	15	795023	0.00188674	33	1732409	0.00190486	23	998522	0.0023034	46	2335534	0.00196957	0.578778	1.22084	1.0439
chr12:56491604T>A	chr12	56491604	56491604	T	A	H832Q	1.22067	111	2753928	0.00403061	45	1038680	0.00433242	34	743027	0.00457588	29	595631	0.00486879	23	687437	0.00334576	69	1676671	0.0041153	39	954927	0.00408408	90	2220854	0.0040525	1.1238	1.22067	1.21123
chr12:56478857G>C	chr12	56478857	56478857	G	C	V105L	1.22038	47	4277853	0.00109868	28	1624472	0.00172364	15	1119534	0.00133984	8	907045	0.000881985	20	1346392	0.00148545	73	2541444	0.00287238	24	1432814	0.00167503	61	3364941	0.00181281	0.5117	1.12762	1.22038
chr12:56480414T>A	chr12	56480414	56480414	T	A	I174K	1.22032	138	3132147	0.00440592	24	1303143	0.0018417	19	869536	0.00218507	16	711911	0.00224747	25	1036716	0.00241146	44	1937479	0.00227099	18	1104737	0.00162935	39	2574322	0.00151496	1.22032	0.675668	0.628234
chr12:56495828C>T	chr12	56495828	56495828	C	T	Q1340*	1.22014	194	1443858	0.0134362	106	776047	0.013659	60	471206	0.0127333	59	413633	0.0142639	97	804740	0.0120536	141	1045673	0.0134841	76	649768	0.0116965	185	1257900	0.0147071	1.04428	0.970374	1.22014
chr12:56491594G>T	chr12	56491594	56491594	G	T	G829V	1.21992	123	2363691	0.00520373	32	893464	0.00358157	26	637328	0.00407953	18	514093	0.00350131	19	593598	0.00320082	54	1438910	0.00375284	32	819516	0.00390474	71	1908023	0.00372113	0.977593	1.21992	1.16256
chr12:56490575G>T	chr12	56490575	56490575	G	T	C740F	1.21932	168	2477860	0.00678004	59	1018793	0.00579117	45	694434	0.0064801	38	538147	0.00706127	58	670125	0.0086551	82	1583209	0.00517935	58	913291	0.00635066	104	2118005	0.00491028	1.21932	0.733748	0.567328
chr12:56495619G>T	chr12	56495619	56495619	G	T	G1270V	1.21897	164	4114497	0.00398591	48	1549959	0.00309686	26	1065885	0.00243929	29	900748	0.00321955	34	1366057	0.00248892	67	2508600	0.00267081	41	1461981	0.00280441	33	1087703	0.00303392	1.03962	1.12676	1.21897
chr12:56493655G>A	chr12	56493655	56493655	G	A	E991K	1.2189	62	3210035	0.00193144	12	1254223	0.000956768	8	868360	0.000921277	8	685988	0.0011662	39	847273	0.004603	154	1951332	0.00789205	21	1134898	0.00185039	56	2703282	0.00207156	1.2189	0.401996	0.450044
chr12:56492593C>G	chr12	56492593	56492593	C	G	L915V	1.21856	24	3022347	0.000794085	15	1215201	0.00123436	5	841955	0.000593856	10	664828	0.00150415	13	810071	0.0016048	16	1871096	0.000855114	12	1099385	0.00109152	27	2619095	0.00103089	1.21856	0.68016	0.64238
chr12:56481884A>C	chr12	56481884	56481884	A	C	Q271P	1.21763	139	3567053	0.00389677	141	1356192	0.0103968	93	938739	0.00990691	41	758721	0.00540383	60	1025686	0.00584974	134	2120553	0.00631911	86	1207385	0.00712283	175	2895276	0.00604433	0.519761	1.21763	1.03326
chr12:56495798C>A	chr12	56495798	56495798	C	A	H1330N	1.2174	217	2055409	0.0105575	63	1009766	0.00623907	32	632761	0.0050572	20	553267	0.00361489	51	1020177	0.00499913	52	1417078	0.00366952	35	861553	0.00406243	103	1692430	0.00608592	0.579396	0.812627	1.2174
chr12:56486781A>T	chr12	56486781	56486781	A	T	I399F	1.21728	83	2202091	0.00376914	26	883823	0.00294177	20	608702	0.00328568	17	474733	0.00358096	32	630098	0.00507858	106	1363607	0.0077735	28	778821	0.00359518	61	1821443	0.00334899	1.21728	0.707911	0.659436
chr12:56494948C>G	chr12	56494948	56494948	C	G	T1102R	1.2161	55	3957417	0.0013898	24	1606426	0.001494	16	1115904	0.00143382	16	880646	0.00181685	16	1136483	0.00140785	37	2470983	0.00149738	22	1415893	0.00155379	50	3392659	0.00147377	1.2161	1.10366	1.04682
chr12:56487555G>C	chr12	56487555	56487555	G	C	E496D	1.21599	30	1658991	0.00180833	9	655506	0.00137299	1	455192	0.000219688	6	359380	0.00166954	10	465432	0.00214854	22	1011123	0.0021758	10	584378	0.00171122	26	1448920	0.00179444	1.21599	0.796457	0.83519
chr12:56487616T>A	chr12	56487616	56487616	T	A	C517S	1.21586	186	3152776	0.00589956	92	1257082	0.00731854	62	853304	0.00726587	60	674283	0.00889834	71	910087	0.00780145	135	1936259	0.00697221	87	1128812	0.00770722	205	2687708	0.00762732	1.21586	0.987921	0.977679
chr12:56495390G>T	chr12	56495390	56495390	G	T	D1194Y	1.21551	245	4308537	0.00568638	64	1741037	0.00367597	45	1195481	0.00376418	44	984744	0.00446817	68	1362283	0.00499162	136	2669224	0.00509511	61	1536490	0.00397009	155	3526042	0.00439586	1.21551	0.79535	0.880649
chr12:56495393G>C	chr12	56495393	56495393	G	C	E1195Q	1.2154	61	4243121	0.00143762	19	1727285	0.00109999	28	1180305	0.00237227	13	972374	0.00133693	29	1353611	0.00214242	32	2641155	0.00121159	17	1521218	0.00111753	59	3479749	0.00169552	1.2154	0.521619	0.791407
chr12:56481390C>G	chr12	56481390	56481390	C	G	R193G	1.21484	41	1474254	0.00278107	12	672743	0.00178374	11	433263	0.00253887	8	371983	0.00215064	14	526407	0.00265954	21	963360	0.00217987	18	557117	0.00323092	38	1282281	0.00296347	1.20569	1.21484	1.11428
chr12:56477550T>A	chr12	56477550	56477550	T	A	L33Q	1.21453	84	1936929	0.00433676	50	782815	0.00638721	23	523140	0.00439653	26	431255	0.00602892	33	703182	0.00469295	38	1195022	0.00317986	38	681042	0.00557969	87	1526390	0.00569972	0.943905	1.18895	1.21453
chr12:56481663G>C	chr12	56481663	56481663	G	C	G233A	1.21446	52	3083815	0.00168622	29	1245765	0.00232789	17	842541	0.00201771	19	672058	0.00282714	21	937070	0.00224103	38	1888850	0.00201181	24	1081446	0.00221925	46	2581894	0.00178164	1.21446	0.990283	0.795009
chr12:56495005G>C	chr12	56495005	56495005	G	C	S1121T	1.21445	479	4048225	0.0118323	384	1639527	0.0234214	399	1135732	0.0351315	21	900030	0.00233326	22	1195957	0.00183953	70	2517991	0.00277999	32	1432393	0.00223402	49	3452660	0.0014192	0.0996207	1.21445	0.771499
chr12:56492587G>C	chr12	56492587	56492587	G	C	A913P	1.21384	49	2893503	0.00169345	18	1163573	0.00154696	26	805732	0.00322688	10	635583	0.00157336	17	775900	0.002191	28	1792194	0.00156233	28	1052816	0.00265953	49	2512258	0.00195044	1.01707	1.21384	0.890202
chr12:56493493G>T	chr12	56493493	56493493	G	T	R967S	1.21337	215	2374046	0.00905627	37	921118	0.00401686	21	650682	0.00322738	20	511524	0.00390988	29	618382	0.00468966	103	1436763	0.00716889	48	843541	0.0056903	69	2002075	0.00344642	0.973369	1.21337	0.734899
chr12:56490907C>A	chr12	56490907	56490907	C	A	L785I	1.21336	218	3396219	0.0064189	85	1364396	0.00622986	59	944295	0.00624805	41	741631	0.00552836	46	906254	0.00507584	132	2157217	0.00611899	76	1233999	0.00615884	147	2870371	0.00512129	0.887396	1.21336	1.00895
chr12:56492630G>C	chr12	56492630	56492630	G	C	G927A	1.21324	64	3372034	0.00189796	30	1339406	0.0022398	17	933591	0.00182093	20	735993	0.00271742	30	891259	0.00336602	51	2069841	0.00246396	25	1173738	0.00212995	45	2820667	0.00159537	1.21324	0.632778	0.473962
chr12:56495459C>G	chr12	56495459	56495459	C	G	L1217V	1.21318	50	4237571	0.00117992	28	1703468	0.00164371	20	1169814	0.00170967	14	952972	0.00146909	23	1362255	0.00168838	44	2627217	0.00167478	31	1513445	0.00204831	58	3450044	0.00168114	0.893766	1.21318	0.995712
chr12:56495055A>T	chr12	56495055	56495055	A	T	S1138C	1.2131	146	3943846	0.00370197	78	1621198	0.00481126	65	1115375	0.00582764	52	890938	0.00583655	65	1199876	0.00541723	87	2489851	0.00349418	62	1424990	0.00435091	131	3396135	0.00385733	1.2131	0.803162	0.712048
chr12:56493471A>T	chr12	56493471	56493471	A	T	E960V	1.21226	98	2372675	0.00413036	49	920406	0.00532374	38	650102	0.00584524	33	511330	0.00645376	37	618102	0.00598607	72	1436022	0.00501385	41	842916	0.00486407	83	2001107	0.0041477	1.21226	0.812565	0.692893
chr12:56490974G>C	chr12	56490974	56490974	G	C	G807A	1.21199	45	2804723	0.00160444	28	1107356	0.00252855	17	776329	0.00218979	10	598108	0.00167194	12	733845	0.00163522	28	1765451	0.001586	20	1009150	0.00198187	38	2364912	0.00160683	0.661226	1.21199	0.982634
chr12:56486810C>G	chr12	56486810	56486810	C	G	N408K	1.21183	23	2251445	0.00102157	17	909939	0.00186826	13	623538	0.00208488	11	485862	0.00226402	13	650919	0.00199718	32	1399850	0.00228596	18	798894	0.00225311	31	1865287	0.00166194	1.21183	1.12815	0.832146
chr12:56490608A>C	chr12	56490608	56490608	A	C	Q751P	1.21171	13	2453853	0.000529779	12	1008802	0.00118953	4	687759	0.000581599	5	533357	0.000937458	6	663494	0.000904304	22	1568060	0.00140301	9	904981	0.000994496	23	2099008	0.00109576	0.788092	1.09974	1.21171
chr12:56495435C>G	chr12	56495435	56495435	C	G	P1209A	1.211	63	4719696	0.00133483	41	1890188	0.0021691	27	1301908	0.00207388	26	1060420	0.00245186	28	1498265	0.00186883	52	2915927	0.00178331	38	1679079	0.00226315	54	3848738	0.00140306	1.13036	1.211	0.750768
chr12:56492317C>A	chr12	56492317	56492317	C	A	H884N	1.21073	145	1934534	0.00749535	51	758810	0.00672105	31	532635	0.00582012	23	414550	0.00554818	26	503880	0.00515996	76	1193427	0.00636822	42	672289	0.00624731	81	1634563	0.00495545	0.825494	1.21073	0.960367
chr12:56478903T>C	chr12	56478903	56478903	T	C	M120T	1.21065	199	3917767	0.00507942	184	1488266	0.0123634	137	1013226	0.0135212	54	829203	0.00651228	59	1227922	0.00480487	107	2317234	0.00461757	76	1306515	0.005817	161	3088898	0.00521221	0.526739	1.21065	1.08478
chr12:56489504A>T	chr12	56489504	56489504	A	T	M657L	1.21054	200	3277170	0.00610283	91	1284565	0.00708411	61	895271	0.00681358	60	699660	0.00857559	76	838129	0.00906782	146	2018606	0.00723271	97	1161889	0.00834847	176	2702934	0.00651144	1.21054	0.920671	0.718083
chr12:56492667T>G	chr12	56492667	56492667	T	G	D939E	1.21016	96	2428683	0.00395276	45	962962	0.00467308	50	670856	0.00745316	30	530486	0.00565519	38	642061	0.00591844	49	1486537	0.00329625	40	837988	0.00477334	128	2025045	0.00632085	1.21016	0.80652	1.06799
chr12:56492672A>C	chr12	56492672	56492672	A	C	Y941S	1.21009	62	2181291	0.00284235	55	857279	0.00641565	27	597202	0.00452108	26	470650	0.00552427	26	570924	0.00455402	71	1325206	0.00535766	41	743995	0.00551079	81	1817022	0.00445784	0.861063	1.21009	0.978881
chr12:56487659C>A	chr12	56487659	56487659	C	A	T531N	1.21007	161	2370420	0.00679205	25	952407	0.00262493	29	638993	0.00453839	16	503722	0.00317636	49	693837	0.00706218	62	1464827	0.00423258	42	855238	0.00491091	69	1952211	0.00353445	1.21007	0.695382	0.500477
chr12:56492585A>T	chr12	56492585	56492585	A	T	Y912F	1.2098	125	2859177	0.00437189	47	1149676	0.00408811	42	795608	0.00527898	31	626795	0.0049458	48	765681	0.00626893	85	1769993	0.00480228	60	1039689	0.00577096	107	2483819	0.00430788	1.2098	0.920565	0.68718
chr12:56482591G>C	chr12	56482591	56482591	G	C	G350R	1.20935	33	2927159	0.00112737	26	1186697	0.00219096	16	829348	0.00192923	17	641599	0.00264963	16	844253	0.00189517	32	1835484	0.00174341	13	1037031	0.00125358	43	2496986	0.00172208	1.20935	0.661461	0.908667
chr12:56495621G>T	chr12	56495621	56495621	G	T	G1271C	1.20925	322	4144831	0.00776871	69	1540968	0.0044777	30	1064653	0.00281782	41	896033	0.00457572	53	1352977	0.00391729	106	2506117	0.00422965	61	1458789	0.00418155	52	1097743	0.00473699	1.02189	1.06746	1.20925
chr12:56495789G>C	chr12	56495789	56495789	G	C	D1327H	1.20925	7	2288413	0.000305889	6	1094088	0.000548402	3	692208	0.000433396	4	603176	0.000663156	5	1096944	0.000455812	15	1554931	0.000964673	1	939917	0.000106392	8	1850991	0.000432201	1.20925	0.233413	0.9482
chr12:56495592A>G	chr12	56495592	56495592	A	G	E1261G	1.2089	304	3991040	0.00761706	138	1508401	0.00914876	80	1034763	0.00773124	52	874741	0.00594462	104	1319869	0.00787957	221	2430609	0.00909237	135	1417236	0.00952558	184	2312949	0.00795521	0.649773	1.2089	1.0096
chr12:56481890A>T	chr12	56481890	56481890	A	T	E273V	1.20888	156	3382451	0.00461204	49	1281081	0.00382489	43	885953	0.00485353	33	713691	0.00462385	50	969957	0.00515487	95	2006494	0.00473463	41	1141607	0.00359143	83	2739950	0.00302925	1.20888	0.696706	0.587649
chr12:56495589A>C	chr12	56495589	56495589	A	C	Y1260S	1.20881	429	3973025	0.0107978	196	1511002	0.0129715	164	1033479	0.0158687	137	873722	0.01568	291	1324233	0.021975	375	2427901	0.0154454	296	1416777	0.0208925	265	2320150	0.0114217	1.20881	0.95074	0.519758
chr12:56495101A>T	chr12	56495101	56495101	A	T	E1153V	1.20869	190	3082570	0.00616369	114	1258805	0.00905621	92	863593	0.0106532	58	692390	0.00837678	64	945238	0.00677078	133	1936073	0.00686958	91	1111959	0.00818375	163	2639104	0.00617634	0.924977	1.20869	0.912205
chr12:56493724G>T	chr12	56493724	56493724	G	T	D1014Y	1.2084	319	4244003	0.00751649	66	1666232	0.00396103	37	1161802	0.00318471	30	925515	0.00324144	41	1128680	0.00363256	89	2592349	0.00343318	66	1503561	0.00438958	107	3591433	0.00297931	0.818332	1.2084	0.820168
chr12:56491651T>C	chr12	56491651	56491651	T	C	V848A	1.20784	292	3425289	0.00852483	83	1299454	0.0063873	59	927269	0.00636277	56	725877	0.00771481	105	862318	0.0121765	228	2091512	0.0109012	84	1196824	0.00701858	205	2763854	0.00741718	1.20784	0.576404	0.60914
chr12:56487944A>C	chr12	56487944	56487944	A	C	M559L	1.20783	190	2188324	0.00868244	168	837003	0.0200716	98	582041	0.0168373	77	457150	0.0168435	104	593384	0.0175266	204	1311833	0.0155508	159	751092	0.0211692	307	1778478	0.017262	0.83917	1.20783	0.984901
chr12:56492628G>C	chr12	56492628	56492628	G	C	K926N	1.2078	43	3386757	0.00126965	22	1345767	0.00163476	19	937883	0.00202584	9	739866	0.00121644	11	896123	0.00122751	27	2079174	0.00129859	15	1180068	0.00127111	42	2832888	0.00148259	0.744109	1.03552	1.2078
chr12:56490306C>A	chr12	56490306	56490306	C	A	P692H	1.20736	424	2468657	0.0171753	70	945286	0.00740517	39	677198	0.00575902	47	525686	0.0089407	48	609836	0.00787097	89	1507454	0.00590399	65	865163	0.00751304	129	2034028	0.0063421	1.20736	0.954525	0.805758
chr12:56478876A>C	chr12	56478876	56478876	A	C	Y111S	1.20728	18	4242935	0.000424235	33	1625646	0.00202996	11	1102689	0.000997561	12	903773	0.00132777	18	1344671	0.00133862	18	2527070	0.000712287	23	1423190	0.00161609	24	3356149	0.000715105	0.654085	1.20728	0.534212
chr12:56491637G>C	chr12	56491637	56491637	G	C	K843N	1.20638	28	3296483	0.00084939	16	1248301	0.00128174	14	890729	0.00157175	11	711392	0.00154626	10	827889	0.00120789	31	2010366	0.00154201	10	1147587	0.000871394	28	2657044	0.0010538	1.20638	0.721417	0.872432
chr12:56495720C>A	chr12	56495720	56495720	C	A	H1304N	1.20599	549	3676009	0.0149347	111	1612129	0.00688531	55	1052647	0.00522492	58	916353	0.00632944	76	1558611	0.00487614	141	2405861	0.00586069	84	1428427	0.00588059	129	2850996	0.00452473	0.919268	1.20599	0.927934
chr12:56490343C>A	chr12	56490343	56490343	C	A	F704L	1.20599	160	2961778	0.00540216	61	1144463	0.00533001	30	817152	0.00367129	24	639291	0.00375416	23	741677	0.00310108	93	1816985	0.00511837	39	1042816	0.00373987	63	2442319	0.00257952	0.704344	1.20599	0.831812
chr12:56478784T>G	chr12	56478784	56478784	T	G	I80M	1.20575	6	2148467	0.000279269	3	807658	0.000371444	1	555928	0.000179879	2	446558	0.00044787	NA	NA	NA	5	1274521	0.000392304	3	714430	0.000419915	8	1672768	0.000478249	1.20575	#VALUE!	#VALUE!
chr12:56482574A>T	chr12	56482574	56482574	A	T	D344V	1.20571	179	2884683	0.00620519	69	1169214	0.0059014	57	817571	0.00697187	45	632431	0.0071154	82	831639	0.00986005	138	1809945	0.00762454	60	1023782	0.00586062	150	2475632	0.00605906	1.20571	0.594381	0.614506
chr12:56481386G>T	chr12	56481386	56481386	G	T	K191N	1.20564	227	1472263	0.0154184	24	671846	0.00357225	21	432757	0.00485261	16	371502	0.00430684	33	525631	0.00627817	45	962194	0.00467681	29	556414	0.00521195	55	1280766	0.00429431	1.20564	0.83017	0.684006
chr12:56481687C>A	chr12	56481687	56481687	C	A	T241K	1.20564	97	2375115	0.00408401	17	966585	0.00175877	22	649956	0.00338484	11	518761	0.00212044	21	727530	0.00288648	29	1465056	0.00197945	18	840354	0.00214195	48	1998589	0.00240169	1.20564	0.742065	0.83205
chr12:56481414G>T	chr12	56481414	56481414	G	T	D201Y	1.20513	156	1471708	0.0105999	24	671337	0.00357496	16	432441	0.00369993	16	371376	0.0043083	38	524997	0.00723814	20	961573	0.00207993	28	555901	0.00503687	34	1280092	0.00265606	1.20513	0.695879	0.366953
chr12:56491698A>T	chr12	56491698	56491698	A	T	K864*	1.20504	84	2566585	0.00327283	40	983763	0.00406602	29	701164	0.00413598	15	550334	0.00272562	26	652720	0.00398333	61	1582858	0.00385379	43	908351	0.00473385	100	2083305	0.00480007	0.67034	1.18842	1.20504
chr12:56487134G>C	chr12	56487134	56487134	G	C	G427A	1.2047	16	1817261	0.000880446	6	726990	0.000825321	2	504670	0.000396299	4	402309	0.000994261	14	521829	0.00268287	22	1135652	0.00193721	4	650955	0.000614482	13	1489406	0.000872831	1.2047	0.229039	0.325335
chr12:56481857C>G	chr12	56481857	56481857	C	G	P262R	1.20437	26	3453889	0.000752775	25	1314214	0.00190228	11	909021	0.00121009	3	737951	0.000406531	10	994287	0.00100575	31	2053664	0.0015095	13	1170775	0.00111038	34	2806921	0.00121129	0.213708	1.10403	1.20437
chr12:56486817G>T	chr12	56486817	56486817	G	T	V411F	1.2039	85	2249933	0.00377789	28	909270	0.00307939	17	623035	0.00272858	18	485530	0.00370729	23	650547	0.00353549	53	1398869	0.00378878	27	798336	0.00338203	62	1864053	0.00332609	1.2039	0.956597	0.940772
chr12:56478869C>A	chr12	56478869	56478869	C	A	Q109K	1.20379	751	4107030	0.0182857	114	1560015	0.00730762	60	1067924	0.00561838	48	872187	0.00550341	69	1296687	0.00532125	122	2437073	0.00500601	88	1373782	0.00640567	138	3228717	0.00427414	0.753105	1.20379	0.803221
chr12:56477571G>A	chr12	56477571	56477571	G	A	G40D	1.2036	186	2461230	0.0075572	48	978427	0.00490583	18	655306	0.00274681	32	541945	0.00590466	112	876665	0.0127757	122	1504890	0.0081069	34	857065	0.00396703	90	1924784	0.00467585	1.2036	0.310514	0.365996
chr12:56481913C>G	chr12	56481913	56481913	C	G	Q281E	1.20343	37	2889309	0.00128058	18	1090753	0.00165024	12	754134	0.00159123	12	604249	0.00198594	15	825589	0.00181688	35	1713039	0.00204315	15	973533	0.00154078	49	2338674	0.0020952	1.20343	0.848034	1.15319
chr12:56489463C>T	chr12	56489463	56489463	C	T	T643I	1.20339	79	2614033	0.00302215	49	1028722	0.00476319	27	716371	0.003769	14	557512	0.00251116	21	671086	0.00312926	77	1614979	0.00476786	35	929438	0.00376572	71	2165943	0.00327802	0.5272	1.20339	1.04754
chr12:56493688G>C	chr12	56493688	56493688	G	C	E1002Q	1.20247	48	3710401	0.00129366	24	1449599	0.00165563	19	1005071	0.00189041	13	797576	0.00162994	11	982883	0.00111916	32	2256524	0.00141811	16	1311416	0.00122006	42	3120940	0.00134575	0.984482	1.09016	1.20247
chr12:56487596G>A	chr12	56487596	56487596	G	A	W510*	1.20244	327	2687269	0.0121685	81	1081577	0.00748906	45	731282	0.00615358	52	577448	0.00900514	57	782954	0.00728012	105	1660273	0.00632426	80	969673	0.0082502	158	2311828	0.00683442	1.20244	1.13325	0.938778
chr12:56495000C>A	chr12	56495000	56495000	C	A	S1119R	1.20229	208	3994914	0.00520662	53	1619636	0.00327234	39	1121408	0.00347777	35	889610	0.00393431	43	1180463	0.00364264	92	2486226	0.00370039	49	1414287	0.00346464	109	3409036	0.00319738	1.20229	0.951136	0.877766
chr12:56495442C>T	chr12	56495442	56495442	C	T	P1211L	1.20212	229	4572909	0.00500775	89	1834866	0.00485049	62	1261725	0.00491391	60	1029005	0.00583088	74	1464154	0.00505411	125	2830577	0.00441606	65	1632847	0.00398078	145	3723796	0.00389388	1.20212	0.787631	0.770437
chr12:56477540C>G	chr12	56477540	56477540	C	G	P30A	1.20145	11	1794533	0.000612973	6	722439	0.00083052	5	486313	0.00102814	4	400871	0.000997827	5	649213	0.000770163	1	1105950	9.042e-05	5	630528	0.000792986	9	1409499	0.000638525	1.20145	1.02963	0.829077
chr12:56488211C>G	chr12	56488211	56488211	C	G	A577G	1.20109	48	2285019	0.00210064	25	939643	0.00266058	20	635576	0.00314675	15	498741	0.00300757	15	667015	0.00224882	38	1425804	0.00266516	14	830712	0.0016853	52	1925189	0.00270103	1.13042	0.749414	1.20109
chr12:56489468G>C	chr12	56489468	56489468	G	C	A645P	1.20049	29	2779810	0.00104324	17	1089199	0.00156078	12	760484	0.00157794	11	591588	0.0018594	9	710280	0.00126711	18	1713418	0.00105053	15	986095	0.00152115	25	2299764	0.00108707	1.19133	1.20049	0.857914
chr12:56488195A>T	chr12	56488195	56488195	A	T	T572S	1.20029	175	1945565	0.00899482	82	799670	0.0102542	50	537365	0.00930466	52	422487	0.0123081	73	569986	0.0128073	117	1214108	0.0096367	72	708041	0.0101689	167	1637743	0.010197	1.20029	0.793991	0.796181
chr12:56489456C>A	chr12	56489456	56489456	C	A	H641N	1.19978	246	2428497	0.0101297	54	955780	0.00564984	24	665162	0.00360814	35	516334	0.00677856	39	624400	0.006246	87	1500466	0.0057982	38	863438	0.00440101	80	2012379	0.00397539	1.19978	0.704613	0.636471
chr12:56490369A>C	chr12	56490369	56490369	A	C	K713T	1.19958	84	2710061	0.00309956	76	1047196	0.00725748	36	746753	0.00482087	30	576444	0.00520432	35	676613	0.00517282	85	1661922	0.00511456	59	950811	0.00620523	119	2228969	0.00533879	0.717098	1.19958	1.03208
chr12:56490299C>G	chr12	56490299	56490299	C	G	L690V	1.19924	24	2389647	0.00100433	12	917579	0.00130779	7	656975	0.00106549	8	510088	0.00156836	11	591464	0.00185979	18	1461613	0.00123152	8	839195	0.000953295	22	1972858	0.00111513	1.19924	0.512581	0.599601
chr12:56495685T>G	chr12	56495685	56495685	T	G	M1292R	1.19922	61	3550520	0.00171806	57	1291790	0.00441248	38	895329	0.00424425	40	755924	0.00529154	53	1175936	0.00450705	103	2108375	0.00488528	33	1209340	0.00272876	52	2047910	0.00253917	1.19922	0.605443	0.563379
chr12:56495832G>A	chr12	56495832	56495832	G	A	R1341K	1.19918	363	1399859	0.0259312	210	758791	0.0276756	169	459156	0.0368067	134	403760	0.033188	264	788924	0.0334633	403	1018581	0.0395648	200	634180	0.0315368	388	1223434	0.031714	1.19918	0.942429	0.947725
chr12:56481596G>T	chr12	56481596	56481596	G	T	A211S	1.19876	194	2702209	0.00717931	41	1089850	0.00376199	23	736541	0.0031227	26	576531	0.00450973	45	818838	0.00549559	70	1644252	0.00425725	32	938177	0.00341087	74	2236982	0.00330803	1.19876	0.620656	0.601942
chr12:56495760A>C	chr12	56495760	56495760	A	C	E1317A	1.19875	16	3147519	0.000508337	21	1401797	0.00149808	6	907672	0.000661032	13	781851	0.00166272	13	1370748	0.000948387	19	2059024	0.000922767	12	1227748	0.000977399	28	2462878	0.00113688	1.1099	1.03059	1.19875
chr12:56487237G>T	chr12	56487237	56487237	G	T	Q461H	1.19813	221	3314578	0.00666752	57	1335771	0.0042672	28	911821	0.00307078	37	723693	0.00511267	37	943315	0.00392234	98	2062761	0.00475091	45	1183485	0.00380233	110	2814273	0.00390865	1.19813	0.969404	0.99651
chr12:56492607A>C	chr12	56492607	56492607	A	C	E919D	1.19807	129	3214675	0.00401285	133	1285121	0.0103492	65	891001	0.00729517	49	701814	0.00698191	64	856327	0.00747378	138	1980408	0.00696826	104	1161476	0.00895412	205	2765144	0.00741372	0.674631	1.19807	0.991964
chr12:56482567A>T	chr12	56482567	56482567	A	T	T342S	1.19758	155	2399825	0.0064588	74	970208	0.00762723	55	673463	0.00816674	29	527445	0.0054982	50	697339	0.00717011	96	1498535	0.00640626	73	850145	0.00858677	115	2048865	0.00561286	0.720865	1.19758	0.782814
chr12:56482399G>T	chr12	56482399	56482399	G	T	G316V	1.19719	366	2975569	0.0123002	71	1162415	0.00610797	35	798948	0.00438076	47	642744	0.0073124	63	865511	0.00727894	143	1803973	0.00792695	69	1041101	0.0066276	171	2417642	0.00707301	1.19719	0.910517	0.971709
chr12:56494881C>G	chr12	56494881	56494881	C	G	R1080G	1.19704	29	2701699	0.0010734	12	1109324	0.00108174	17	774043	0.00219626	8	617814	0.00129489	11	765477	0.00143701	11	1710378	0.000643133	13	988200	0.00131552	25	2347246	0.00106508	1.19704	0.915457	0.741175
chr12:56490321A>T	chr12	56490321	56490321	A	T	N697I	1.19679	179	2717326	0.00658736	54	1043519	0.0051748	50	746388	0.00669893	36	581288	0.00619314	42	675033	0.00622192	107	1662030	0.00643791	60	953643	0.00629166	130	2237636	0.0058097	1.19679	1.01121	0.933748
chr12:56478930A>C	chr12	56478930	56478930	A	C	H129P	1.19615	57	3249642	0.00175404	27	1232943	0.00218988	23	840039	0.00273797	18	687175	0.00261942	39	1005567	0.00387841	62	1918005	0.00323253	26	1083361	0.00239994	58	2569408	0.00225733	1.19615	0.618795	0.582025
chr12:56487170C>A	chr12	56487170	56487170	C	A	T439K	1.19577	77	2373765	0.00324379	26	950722	0.00273476	28	655117	0.00427405	17	519852	0.00327016	22	682112	0.00322528	56	1476593	0.00379251	18	844879	0.00213048	74	2025949	0.00365261	1.19577	0.660558	1.13249
chr12:56490571G>C	chr12	56490571	56490571	G	C	V739L	1.19571	58	2475679	0.00234279	19	1018274	0.0018659	19	694041	0.00273759	12	537858	0.00223107	22	669589	0.0032856	97	1582214	0.00613065	14	912664	0.00153397	25	2116526	0.00118118	1.19571	0.466877	0.359503
chr12:56490880G>C	chr12	56490880	56490880	G	C	G776R	1.19532	40	2621427	0.00152589	16	1070432	0.00149472	14	733398	0.00190892	5	575638	0.000868601	8	710246	0.00112637	30	1680380	0.00178531	13	965560	0.00134637	25	2230624	0.00112076	0.581112	1.19532	0.995021
chr12:56495428C>A	chr12	56495428	56495428	C	A	H1206Q	1.19484	158	4739935	0.00333338	48	1896138	0.00253146	34	1304289	0.00260678	32	1057962	0.00302468	47	1485394	0.00316414	69	2925315	0.00235872	48	1681024	0.0028554	103	3873309	0.00265922	1.19484	0.902425	0.840425
chr12:56489069T>G	chr12	56489069	56489069	T	G	L630V	1.19478	12	172245	0.00696682	20	72343	0.0276461	10	49629	0.0201495	9	40756	0.0220826	10	50106	0.0199577	23	110138	0.0208829	15	62906	0.0238451	21	142274	0.0147603	0.798762	1.19478	0.739577
chr12:56477662C>A	chr12	56477662	56477662	C	A	H70Q	1.1943	75	2752049	0.00272524	26	1063981	0.00244365	17	723010	0.00235128	17	582499	0.00291846	32	917031	0.00348952	32	1658876	0.00192902	28	943094	0.00296895	49	2164704	0.00226359	1.1943	0.850819	0.648682
chr12:56494024T>G	chr12	56494024	56494024	T	G	C1066G	1.19378	19	1880678	0.00101027	14	711506	0.00196766	7	508352	0.001377	9	383150	0.00234895	34	483156	0.00703706	149	1125218	0.0132419	10	640877	0.00156036	23	1545551	0.00148814	1.19378	0.221735	0.211472
chr12:56477567A>C	chr12	56477567	56477567	A	C	T39P	1.19364	2	2409985	8.29881e-05	37	958431	0.00386048	4	642725	0.00062235	1	531154	0.000188269	6	858760	0.000698682	6	1473904	0.000407082	7	839353	0.000833976	9	1884169	0.000477664	0.0487684	1.19364	0.683665
chr12:56494981C>G	chr12	56494981	56494981	C	G	S1113*	1.19357	72	3856089	0.00186718	22	1557176	0.00141281	20	1077072	0.00185689	7	848511	0.000824975	18	1124981	0.00160003	41	2392217	0.00171389	26	1361436	0.00190975	43	3291726	0.00130631	0.583923	1.19357	0.816427
chr12:56489562C>G	chr12	56489562	56489562	C	G	A676G	1.19356	34	2213876	0.00153577	19	859409	0.00221082	12	600657	0.00199781	4	466640	0.000857192	12	555168	0.00216151	13	1352647	0.000961079	20	775230	0.00257988	27	1804284	0.00149644	0.387725	1.19356	0.692312
chr12:56481675G>T	chr12	56481675	56481675	G	T	G237V	1.19355	233	2679423	0.0086959	53	1082923	0.00489416	24	729999	0.00328768	24	582087	0.0041231	47	812546	0.00578429	77	1644456	0.0046824	65	941506	0.00690383	93	2248113	0.0041368	0.842452	1.19355	0.715179
chr12:56478909A>C	chr12	56478909	56478909	A	C	N122T	1.19252	112	3797926	0.00294898	21	1432877	0.00146558	19	979861	0.00193905	14	801033	0.00174774	39	1178100	0.00331042	40	2238432	0.00178697	20	1263703	0.00158265	45	2987506	0.00150627	1.19252	0.478082	0.45501
chr12:56478894T>G	chr12	56478894	56478894	T	G	I117S	1.19245	9	4103352	0.000219333	14	1563303	0.00089554	5	1065671	0.000469188	3	870019	0.00034482	9	1287719	0.00069891	19	2430888	0.000781607	4	1367139	0.000292582	27	3239670	0.000833418	0.385042	0.418626	1.19245
chr12:56494962G>C	chr12	56494962	56494962	G	C	E1107Q	1.19238	60	3826158	0.00156815	29	1559700	0.00185933	23	1080417	0.00212881	19	857003	0.00221703	22	1108615	0.00198446	43	2394989	0.00179542	26	1365450	0.00190413	55	3284076	0.00167475	1.19238	0.959524	0.843932
chr12:56487602C>A	chr12	56487602	56487602	C	A	P512Q	1.19216	426	2987804	0.014258	47	1189290	0.00395194	33	807909	0.00408462	30	636761	0.00471134	43	858081	0.00501118	75	1831698	0.00409456	48	1065418	0.00450527	96	2548031	0.00376762	1.19216	0.899044	0.751842
chr12:56486577G>C	chr12	56486577	56486577	G	C	V386L	1.19215	21	1216598	0.00172612	14	537822	0.00260309	6	354271	0.00169362	4	285437	0.00140136	8	399170	0.00200416	12	799236	0.00150143	11	460395	0.00238925	21	1135469	0.00184946	0.538344	1.19215	0.922809
chr12:56495559C>G	chr12	56495559	56495559	C	G	P1250R	1.19175	46	4133635	0.00111282	27	1587008	0.00170131	21	1092998	0.00192132	14	920792	0.00152043	22	1383793	0.00158983	47	2531973	0.00185626	28	1477817	0.00189469	37	2748005	0.00134643	0.89368	1.19175	0.846901
chr12:56491671G>T	chr12	56491671	56491671	G	T	V855L	1.19169	105	3050057	0.00344256	64	1164462	0.0054961	81	827717	0.00978595	24	652033	0.0036808	23	772952	0.00297561	85	1869744	0.00454608	38	1071629	0.003546	56	2465575	0.00227128	0.66971	1.19169	0.763299
chr12:56478849T>G	chr12	56478849	56478849	T	G	L102R	1.19151	26	4115291	0.00063179	9	1559850	0.000576979	14	1074641	0.00130276	6	872758	0.000687476	21	1298593	0.00161713	19	2444003	0.000777413	15	1377690	0.00108878	40	3226647	0.00123968	1.19151	0.673277	0.766588
chr12:56491675C>G	chr12	56491675	56491675	C	G	A856G	1.19125	46	2978812	0.00154424	15	1138289	0.00131777	17	809487	0.0021001	10	637029	0.00156979	18	755224	0.0023834	25	1828560	0.0013672	16	1048292	0.00152629	48	2412453	0.00198968	1.19125	0.640385	0.834806
chr12:56493686A>T	chr12	56493686	56493686	A	T	E1001V	1.19087	117	3694502	0.00316687	58	1442429	0.004021	43	1000350	0.0042985	38	793568	0.0047885	47	976731	0.00481197	90	2245332	0.00400832	41	1304860	0.0031421	118	3106058	0.00379903	1.19087	0.652976	0.789495
chr12:56487258G>T	chr12	56487258	56487258	G	T	L468F	1.19064	302	3517500	0.00858564	88	1427311	0.00616544	55	976246	0.00563383	36	778893	0.00462194	46	1007004	0.00456801	115	2195474	0.00523805	63	1263050	0.00498793	162	2978579	0.00543884	0.749654	1.09193	1.19064
chr12:56490970C>G	chr12	56490970	56490970	C	G	L806V	1.19058	42	2878746	0.00145897	26	1136166	0.0022884	13	797271	0.00163056	14	615406	0.00227492	11	753316	0.00146021	24	1811965	0.00132453	18	1035374	0.0017385	34	2425995	0.00140149	0.994111	1.19058	0.959784
chr12:56477563T>A	chr12	56477563	56477563	T	A	S37R	1.18972	159	2364255	0.00672516	70	946273	0.00739744	44	634167	0.00693824	40	524040	0.00763301	62	847419	0.00731633	104	1451870	0.00716318	72	827170	0.00870438	154	1856709	0.00829425	1.03184	1.18972	1.13366
chr12:56494995C>G	chr12	56494995	56494995	C	G	R1118G	1.18914	26	3805342	0.00068325	12	1536226	0.000781135	12	1063626	0.00112822	7	838622	0.000834703	11	1115252	0.000986324	21	2358986	0.000890213	14	1341037	0.00104397	38	3239898	0.00117288	1.06858	1.05844	1.18914
chr12:56490960C>A	chr12	56490960	56490960	C	A	H802Q	1.18877	148	3070762	0.00481965	37	1204995	0.00307055	25	847735	0.00294903	24	657503	0.00365017	32	797918	0.00401044	53	1922918	0.00275623	41	1097852	0.00373457	65	2575155	0.00252412	1.18877	0.931212	0.629388
chr12:56477631T>A	chr12	56477631	56477631	T	A	M60K	1.18808	125	3157221	0.00395918	52	1233795	0.00421464	35	835157	0.00419083	34	679003	0.00500734	57	1077155	0.00529172	94	1915282	0.00490789	42	1090856	0.00385019	98	2483888	0.00394543	1.18808	0.727587	0.745585
chr12:56478890G>T	chr12	56478890	56478890	G	T	A116S	1.18774	283	4141710	0.00683293	75	1578717	0.00475069	45	1075970	0.00418227	35	878431	0.00398438	61	1299821	0.00469295	98	2454259	0.00399306	77	1381416	0.00557399	147	3270716	0.00449443	0.838694	1.18774	0.957697
chr12:56489550A>C	chr12	56489550	56489550	A	C	Q672P	1.18765	25	2441691	0.00102388	14	956530	0.00146362	11	667910	0.00164693	9	517754	0.00173828	11	620290	0.00177336	18	1504028	0.00119679	9	863100	0.00104275	22	2002234	0.00109877	1.18765	0.588008	0.619598
chr12:56492645A>C	chr12	56492645	56492645	A	C	Q932P	1.18757	37	2880395	0.00128455	42	1155996	0.00363323	38	801850	0.00473904	23	635990	0.00361641	25	772266	0.00323723	57	1779359	0.0032034	39	1014458	0.00384442	87	2415980	0.00360102	0.99537	1.18757	1.11238
chr12:56495396G>C	chr12	56495396	56495396	G	C	E1196Q	1.18744	145	4434926	0.0032695	24	1802795	0.00133127	26	1233068	0.00210856	16	1012150	0.00158079	45	1411916	0.00318716	52	2759891	0.00188413	31	1590387	0.00194921	44	3643401	0.00120766	1.18744	0.611583	0.378915
chr12:56491001T>C	chr12	56491001	56491001	T	C	V816A	1.18732	216	2094287	0.0103138	74	838438	0.00882594	53	581603	0.00911275	46	438964	0.0104792	85	557558	0.0152451	175	1331730	0.0131408	73	763094	0.00956632	168	1785944	0.00940679	1.18732	0.627503	0.617039
chr12:56495807C>A	chr12	56495807	56495807	C	A	L1333I	1.18697	214	1963946	0.0108964	48	979748	0.00489922	28	611896	0.00457594	28	535967	0.0052242	43	991455	0.00433706	74	1366219	0.00541641	39	832980	0.00468199	84	1631713	0.00514796	1.06633	1.07953	1.18697
chr12:56495038A>T	chr12	56495038	56495038	A	T	Y1132F	1.18656	165	3977801	0.00414802	69	1629862	0.00423349	60	1124029	0.00533794	45	895830	0.00502327	64	1195766	0.00535222	149	2503879	0.00595077	82	1427273	0.00574522	152	3421117	0.00444299	1.18656	1.07343	0.830122
chr12:56488195A>C	chr12	56488195	56488195	A	C	T572P	1.18651	59	1945565	0.00303254	67	799670	0.00837846	39	537365	0.00725764	42	422487	0.00994113	32	569986	0.00561417	62	1214108	0.00510663	43	708041	0.00607309	77	1637743	0.00470159	1.18651	1.08174	0.837451
chr12:56482571T>G	chr12	56482571	56482571	T	G	V343G	1.18644	133	2858146	0.00465337	89	1155993	0.00769901	49	808496	0.00606064	57	624016	0.00913438	65	821568	0.0079117	112	1791220	0.00625272	81	1012532	0.00799975	159	2452380	0.0064835	1.18644	1.01113	0.819482
chr12:56481620T>C	chr12	56481620	56481620	T	C	F219L	1.18639	219	3524755	0.0062132	223	1431827	0.0155745	53	967131	0.00548013	32	731688	0.00437345	66	1078831	0.00611773	167	2166446	0.00770848	90	1240005	0.00725804	168	2952680	0.00568975	0.280808	1.18639	0.930042
chr12:56487280G>T	chr12	56487280	56487280	G	T	G476W	1.18638	429	3016542	0.0142216	60	1223332	0.00490464	50	835703	0.00598299	27	664285	0.00406452	39	859737	0.00453627	93	1876023	0.0049573	58	1077722	0.00538172	128	2559097	0.00500176	0.82871	1.18638	1.10262
chr12:56487919C>G	chr12	56487919	56487919	C	G	F550L	1.18637	13	2187515	0.000594282	13	837155	0.00155288	9	581819	0.00154687	3	457127	0.000656273	10	593922	0.00168372	28	1311530	0.00213491	15	750933	0.00199752	23	1778093	0.00129352	0.422617	1.18637	0.76825
chr12:56482579A>G	chr12	56482579	56482579	A	G	S346G	1.18627	310	2923232	0.0106047	131	1186086	0.0110447	99	828731	0.011946	37	641324	0.00576931	53	843615	0.00628249	138	1833903	0.00752493	70	1036600	0.00675285	186	2495723	0.00745275	0.522359	1.07487	1.18627
chr12:56495505G>C	chr12	56495505	56495505	G	C	S1232T	1.18594	50	4275153	0.00116955	20	1677271	0.00119241	13	1160392	0.00112031	13	954367	0.00136216	22	1364086	0.0016128	41	2625597	0.00156155	29	1516187	0.00191269	38	3350567	0.00113414	1.14236	1.18594	0.703209
chr12:56493742G>C	chr12	56493742	56493742	G	C	D1020H	1.18573	73	4072090	0.00179269	33	1596709	0.00206675	45	1112959	0.00404328	14	888858	0.00157505	18	1086515	0.00165667	51	2487333	0.00205039	24	1447298	0.00165826	68	3461663	0.00196437	0.762092	1.00096	1.18573
chr12:56478854G>C	chr12	56478854	56478854	G	C	V104L	1.18531	38	4134754	0.000919039	24	1568355	0.00153027	12	1080739	0.00111035	14	878404	0.0015938	18	1306464	0.00137776	26	2456958	0.00105822	16	1385768	0.00115459	53	3245417	0.00163307	1.04152	0.83802	1.18531
chr12:56482361G>C	chr12	56482361	56482361	G	C	R303S	1.18497	46	2961232	0.00155341	15	1157239	0.00129619	7	795469	0.000879984	9	640589	0.00140496	13	862089	0.00150796	26	1796207	0.00144749	11	1036501	0.00106126	43	2406411	0.00178689	1.08391	0.703772	1.18497
chr12:56490958C>G	chr12	56490958	56490958	C	G	H802D	1.18485	43	3100435	0.0013869	22	1245036	0.00176702	15	860495	0.00174318	14	668690	0.00209365	17	828182	0.00205269	15	1970773	0.000761123	24	1128813	0.00212613	32	2634374	0.00121471	1.18485	1.03578	0.591765
chr12:56494001A>G	chr12	56494001	56494001	A	G	N1058S	1.1847	129	1895024	0.0068073	72	716501	0.0100488	62	511653	0.0121176	33	385678	0.00855636	37	487838	0.00758449	87	1133140	0.00767778	58	645495	0.00898535	123	1555746	0.00790617	0.851478	1.1847	1.04241
chr12:56489537G>T	chr12	56489537	56489537	G	T	G668W	1.18463	342	2782405	0.0122915	58	1080450	0.00536813	41	755516	0.00542675	37	581829	0.00635926	46	698703	0.00658363	122	1703963	0.00715978	74	977949	0.00756686	100	2278538	0.00438878	1.18463	1.14934	0.66662
chr12:56490544C>G	chr12	56490544	56490544	C	G	P730A	1.1846	27	2215236	0.00121883	16	918427	0.00174211	8	624786	0.00128044	10	484564	0.00206371	16	605093	0.00264422	27	1424547	0.00189534	17	823033	0.00206553	36	1904448	0.00189031	1.1846	0.781149	0.714884
chr12:56494899C>A	chr12	56494899	56494899	C	A	P1086T	1.1843	305	3410111	0.00894399	76	1379112	0.00551079	49	967285	0.00506573	50	766114	0.00652644	58	945514	0.00613423	147	2136245	0.00688123	86	1228959	0.00699779	173	2942244	0.00587987	1.1843	1.14078	0.958534
chr12:56487891G>T	chr12	56487891	56487891	G	T	R541L	1.18363	189	2039570	0.00926666	25	780719	0.00320218	19	543137	0.0034982	15	425431	0.00352584	18	552837	0.00325593	48	1223175	0.00392421	27	700601	0.00385383	43	1657768	0.00259385	1.10107	1.18363	0.796653
chr12:56495664C>A	chr12	56495664	56495664	C	A	S1285Y	1.18361	175	3694194	0.00473716	35	1386394	0.00252453	35	948419	0.00369035	22	801882	0.00274355	33	1279208	0.00257972	66	2238619	0.00294825	29	1301900	0.00222751	30	982518	0.00305338	1.08675	0.863471	1.18361
chr12:56490954A>T	chr12	56490954	56490954	A	T	R800S	1.18313	114	3179385	0.0035856	60	1277936	0.00469507	39	882863	0.00441745	37	680396	0.00543801	31	849408	0.0036496	84	2021598	0.00415513	50	1157955	0.00431796	105	2702662	0.00388506	1.15824	1.18313	1.06452
chr12:56487272T>C	chr12	56487272	56487272	T	C	V473A	1.183	155	3112842	0.00497937	64	1263325	0.005066	51	861474	0.00592009	41	684123	0.00599307	46	889385	0.00517211	102	1936972	0.00526595	57	1112866	0.00512191	139	2638599	0.00526795	1.183	0.990294	1.01853
chr12:56495808T>G	chr12	56495808	56495808	T	G	L1333R	1.18289	17	1956099	0.000869077	17	976379	0.00174113	4	609634	0.000656131	11	534096	0.00205955	16	988449	0.0016187	16	1361121	0.0011755	5	830152	0.000602299	14	1625422	0.000861315	1.18289	0.372089	0.532104
chr12:56486817G>C	chr12	56486817	56486817	G	C	V411L	1.18278	30	2249933	0.00133337	19	909270	0.00208959	13	623035	0.00208656	12	485530	0.00247153	15	650547	0.00230575	31	1398869	0.00221608	12	798336	0.00150313	24	1864053	0.00128752	1.18278	0.651903	0.558394
chr12:56492677G>C	chr12	56492677	56492677	G	C	V943L	1.18245	35	2109510	0.00165915	13	826674	0.00157257	9	576541	0.00156103	7	454071	0.00154161	9	550206	0.00163575	14	1279309	0.00109434	12	717319	0.0016729	34	1757845	0.00193419	0.980314	1.02271	1.18245
chr12:56495336A>T	chr12	56495336	56495336	A	T	T1176S	1.18234	147	2569048	0.00572196	66	1014783	0.00650385	56	707371	0.00791664	41	583426	0.00702746	43	784174	0.00548348	99	1571476	0.00629981	56	897778	0.00623762	135	2082255	0.00648336	1.08051	1.13753	1.18234
chr12:56480347A>T	chr12	56480347	56480347	A	T	N152Y	1.18229	128	2927392	0.00437249	65	1205490	0.005392	38	798461	0.00475916	42	658831	0.00637493	53	962389	0.00550713	99	1798644	0.00550415	57	1025491	0.00555831	121	2392556	0.00505735	1.18229	1.00929	0.918328
chr12:56492301G>C	chr12	56492301	56492301	G	C	M878I	1.18219	26	1922902	0.00135212	13	756001	0.00171957	8	530478	0.00150807	4	412974	0.000968584	6	501955	0.00119533	18	1187960	0.0015152	6	669498	0.000896194	23	1627626	0.0014131	0.56327	0.749748	1.18219
chr12:56495101A>C	chr12	56495101	56495101	A	C	E1153A	1.18174	87	3082570	0.00282232	60	1258805	0.00476643	41	863593	0.00474761	39	692390	0.00563266	52	945238	0.00550126	69	1936073	0.00356392	56	1111959	0.00503616	57	2639104	0.00215982	1.18174	0.915455	0.392605
chr12:56482330A>G	chr12	56482330	56482330	A	G	N293S	1.18168	19	2140819	0.000887511	6	819206	0.000732417	5	571908	0.000874266	4	462172	0.000865479	10	605843	0.00165059	9	1280541	0.000702828	NA	NA	NA	9	1717181	0.000524115	1.18168	#VALUE!	0.317531
chr12:56481818T>A	chr12	56481818	56481818	T	A	F249Y	1.18131	119	2223677	0.0053515	51	846537	0.00602454	33	591596	0.00557813	27	479731	0.00562815	35	637099	0.00549365	80	1320312	0.00605917	49	755043	0.0064897	95	1805031	0.00526307	0.934204	1.18131	0.958027
chr12:56486780C>G	chr12	56486780	56486780	C	G	N398K	1.18113	17	2108463	0.000806275	12	837996	0.00143199	11	582155	0.00188953	6	453985	0.00132163	7	595574	0.00117534	15	1295597	0.00115777	6	738648	0.000812295	24	1728819	0.00138823	0.922934	0.691117	1.18113
chr12:56486823T>C	chr12	56486823	56486823	T	C	S413P	1.18113	184	2247630	0.0081864	65	908427	0.00715523	54	622448	0.00867542	41	485135	0.00845126	58	649866	0.00892492	112	1397458	0.00801455	55	797489	0.00689665	126	1862311	0.00676579	1.18113	0.772741	0.758078
chr12:56477636A>C	chr12	56477636	56477636	A	C	N62H	1.18098	16	3113630	0.00051387	43	1216720	0.00353409	13	824374	0.00157695	6	669784	0.000895811	15	1060556	0.00141435	30	1890805	0.00158663	8	1077161	0.000742693	41	2454623	0.00167032	0.253477	0.525112	1.18098
chr12:56495541A>C	chr12	56495541	56495541	A	C	H1244P	1.18091	104	4562482	0.00227946	117	1761477	0.00664215	86	1216485	0.00706955	54	1008095	0.00535664	53	1498180	0.00353763	123	2799966	0.00439291	68	1627718	0.00417763	98	3281661	0.00298629	0.806461	1.18091	0.844152
chr12:56494872C>G	chr12	56494872	56494872	C	G	R1077G	1.18035	48	2498730	0.00192098	30	1028275	0.00291751	17	715423	0.00237622	12	571901	0.00209827	19	709786	0.00267686	39	1585041	0.0024605	29	917827	0.00315964	45	2175711	0.00206829	0.719198	1.18035	0.772654
chr12:56482618G>T	chr12	56482618	56482618	G	T	G359C	1.17949	235	2733699	0.00859641	49	1109352	0.00441699	33	778430	0.0042393	30	600843	0.00499298	37	786035	0.00470717	88	1716343	0.00512718	53	970208	0.00546275	130	2341466	0.00555208	1.1304	1.16052	1.17949
chr12:56493758C>G	chr12	56493758	56493758	C	G	T1025S	1.17908	34	3710075	0.000916424	64	1445566	0.00442733	78	1010921	0.00771574	15	804925	0.00186353	13	984989	0.00131981	44	2259207	0.00194759	20	1313900	0.00152219	49	3148775	0.00155616	0.420914	1.15334	1.17908
chr12:56490378G>T	chr12	56490378	56490378	G	T	G716V	1.17837	187	2504704	0.00746595	52	968172	0.00537095	46	690470	0.00666213	33	531913	0.00620402	34	625528	0.00543541	67	1537242	0.00435845	51	879356	0.0057997	132	2060912	0.00640493	1.15511	1.06702	1.17837
chr12:56478864G>T	chr12	56478864	56478864	G	T	G107V	1.17837	452	4157314	0.0108724	109	1575411	0.00691883	39	1082335	0.00360332	72	883116	0.00815295	116	1311975	0.00884163	117	2468172	0.00474035	75	1391307	0.00539061	160	3266433	0.00489831	1.17837	0.609685	0.554005
chr12:56493715C>G	chr12	56493715	56493715	C	G	L1011V	1.17775	60	4081126	0.00147018	34	1593987	0.00213302	39	1108747	0.00351748	13	879243	0.00147854	14	1078053	0.00129864	26	2480480	0.00104818	22	1438408	0.00152947	29	3436633	0.000843849	0.693171	1.17775	0.649796
chr12:56492351G>C	chr12	56492351	56492351	G	C	W895S	1.17732	30	1922443	0.00156051	16	754489	0.00212064	7	529771	0.00132133	4	412525	0.000969638	7	500554	0.00139845	14	1186540	0.0011799	11	668115	0.00164642	22	1625188	0.00135369	0.457238	1.17732	0.967992
chr12:56487921C>A	chr12	56487921	56487921	C	A	S551Y	1.17728	185	2187594	0.00845678	28	837200	0.00334448	19	581847	0.00326546	18	457156	0.00393739	40	593960	0.00673446	88	1311601	0.00670936	29	750985	0.0038616	65	1778142	0.0036555	1.17728	0.573408	0.542805
chr12:56482581C>G	chr12	56482581	56482581	C	G	S346R	1.17702	45	2923282	0.00153937	11	1186115	0.000927397	18	828729	0.002172	7	641281	0.00109157	32	843647	0.00379306	38	1833830	0.00207217	13	1036541	0.00125417	43	2495705	0.00172296	1.17702	0.330649	0.454241
chr12:56495394A>T	chr12	56495394	56495394	A	T	E1195V	1.177	216	4358680	0.00495563	92	1770206	0.00519714	83	1210780	0.00685509	44	995393	0.00442036	61	1383869	0.00440793	105	2709483	0.00387528	81	1561258	0.00518812	146	3577409	0.00408117	0.850539	1.177	0.925869
chr12:56495349T>G	chr12	56495349	56495349	T	G	V1180G	1.17692	445	2994216	0.014862	114	1194505	0.0095437	132	829981	0.015904	77	685529	0.0112322	261	924957	0.0282175	530	1840648	0.0287942	74	1052440	0.00703128	103	2442251	0.00421742	1.17692	0.249181	0.149461
chr12:56492588C>A	chr12	56492588	56492588	C	A	A913E	1.17692	111	2893879	0.00383568	42	1163740	0.00360905	30	805822	0.00372291	27	635658	0.00424757	33	776035	0.00425239	82	1792418	0.00457483	51	1052941	0.00484358	91	2512500	0.00362189	1.17692	1.13903	0.851731
chr12:56490855C>G	chr12	56490855	56490855	C	G	D767E	1.17689	22	1957426	0.00112392	14	782623	0.00178886	12	547164	0.00219313	9	427494	0.00210529	11	516430	0.00213001	18	1234772	0.00145776	12	708426	0.0016939	38	1632770	0.00232733	1.17689	0.795253	1.09264
chr12:56493468A>G	chr12	56493468	56493468	A	G	K959R	1.17683	164	2371573	0.00691524	92	920041	0.00999955	82	649816	0.012619	35	511108	0.00684787	37	617703	0.00598993	97	1435410	0.00675765	47	842546	0.00557833	141	2000244	0.00704914	0.684817	0.931284	1.17683
chr12:56488282T>A	chr12	56488282	56488282	T	A	Y601N	1.17646	121	3794528	0.0031888	45	1579770	0.00284852	41	1077511	0.00380507	28	835529	0.00335117	38	1102834	0.00344567	85	2390453	0.00355581	53	1384028	0.0038294	89	3227798	0.0027573	1.17646	1.11137	0.800221
chr12:56478855T>A	chr12	56478855	56478855	T	A	V104E	1.17616	347	4111623	0.00843949	149	1561518	0.009542	105	1075446	0.00976339	98	873212	0.0112229	143	1299787	0.0110018	220	2443718	0.00900268	135	1378036	0.00979655	285	3228455	0.00882775	1.17616	0.89045	0.802391
chr12:56480368G>C	chr12	56480368	56480368	G	C	D159H	1.17595	47	3473380	0.00135315	17	1428455	0.0011901	10	949932	0.00105271	11	786001	0.00139949	19	1137105	0.00167091	26	2132547	0.0012192	20	1213778	0.00164775	45	2834887	0.00158736	1.17595	0.986138	0.95
chr12:56489509G>T	chr12	56489509	56489509	G	T	M658I	1.17594	202	3305504	0.00611102	58	1295639	0.00447656	35	902924	0.0038763	37	702865	0.00526417	33	845119	0.00390478	94	2036403	0.00461598	42	1171202	0.00358606	112	2725906	0.00410873	1.17594	0.918378	1.05223
chr12:56495026G>C	chr12	56495026	56495026	G	C	G1128A	1.17584	71	4029997	0.00176179	31	1643789	0.00188589	20	1137235	0.00175865	20	901918	0.0022175	40	1206348	0.00331579	42	2523260	0.00166451	30	1438428	0.00208561	49	3457170	0.00141734	1.17584	0.628993	0.427453
chr12:56490330T>C	chr12	56490330	56490330	T	C	L700S	1.17577	156	2939008	0.00530791	67	1133959	0.0059085	71	810605	0.00875889	44	633363	0.00694704	63	734563	0.00857653	128	1802082	0.0071029	53	1034331	0.00512409	122	2423792	0.00503344	1.17577	0.597454	0.586885
chr12:56477679T>A	chr12	56477679	56477679	T	A	F76Y	1.17576	224	2280954	0.00982045	101	866480	0.0116564	93	592713	0.0156906	65	474278	0.013705	103	731906	0.0140728	175	1365964	0.0128115	109	775497	0.0140555	244	1794534	0.0135968	1.17576	0.998768	0.966176
chr12:56486601A>C	chr12	56486601	56486601	A	C	T394P	1.17555	25	1197354	0.00208794	16	531749	0.00300894	10	350004	0.00285711	10	282712	0.00353717	14	394225	0.00355127	11	788906	0.00139434	11	454646	0.00241946	20	1120101	0.00178555	1.17555	0.681295	0.502793
chr12:56482345A>C	chr12	56482345	56482345	A	C	Q298P	1.17537	71	2465411	0.00287984	74	947417	0.00781071	37	662945	0.00558116	31	533614	0.00580944	39	699476	0.0055756	49	1478289	0.00331464	56	854516	0.00655342	97	1981420	0.00489548	0.743779	1.17537	0.878018
chr12:56495642G>C	chr12	56495642	56495642	G	C	A1278P	1.17524	36	3994324	0.000901279	26	1485236	0.00175056	14	1019777	0.00137285	7	858395	0.000815475	11	1351105	0.000814148	25	2404516	0.00103971	10	1398841	0.000714878	10	1045133	0.000956816	0.465836	0.878068	1.17524
chr12:56487163A>T	chr12	56487163	56487163	A	T	N437Y	1.17431	152	2260964	0.0067228	73	900797	0.00810393	42	622684	0.00674499	47	493877	0.00951654	51	645617	0.00789942	120	1401153	0.00856438	66	801254	0.00823709	153	1929987	0.00792751	1.17431	1.04275	1.00356
chr12:56487665G>C	chr12	56487665	56487665	G	C	C533S	1.17421	230	2164144	0.0106278	42	875365	0.004798	12	583530	0.00205645	26	461497	0.00563384	63	640833	0.00983095	50	1342468	0.00372448	26	785914	0.00330825	55	1788860	0.00307458	1.17421	0.336514	0.312745
chr12:56478812G>C	chr12	56478812	56478812	G	C	A90P	1.17399	55	3063684	0.00179522	29	1149883	0.002522	13	793903	0.00163748	15	639568	0.00234533	21	965226	0.00217566	23	1811028	0.00127	26	1017929	0.00255421	45	2381366	0.00188967	0.929951	1.17399	0.868553
chr12:56495388A>T	chr12	56495388	56495388	A	T	E1193V	1.17398	251	4252835	0.00590195	127	1716731	0.00739778	74	1177936	0.00628217	54	969249	0.00557132	71	1343025	0.00528657	179	2631620	0.00680189	94	1514583	0.00620633	183	3479387	0.00525955	0.753107	1.17398	0.994888
chr12:56495468C>G	chr12	56495468	56495468	C	G	L1220V	1.17389	55	4128092	0.00133233	24	1656934	0.00144846	11	1137760	0.000966812	15	926771	0.00161852	23	1326156	0.00173434	34	2557444	0.00132945	30	1473533	0.00203592	52	3370609	0.00154275	1.11741	1.17389	0.889532
chr12:56481845G>C	chr12	56481845	56481845	G	C	R258P	1.17347	38	3133080	0.00121286	18	1194064	0.00150746	15	826105	0.00181575	8	668574	0.00119658	13	901808	0.00144155	38	1863224	0.00203948	18	1064070	0.00169162	34	2548175	0.00133429	0.793772	1.17347	0.925594
chr12:56493483A>C	chr12	56493483	56493483	A	C	E964A	1.1731	8	2374233	0.000336951	9	921171	0.000977017	4	650580	0.000614836	5	511585	0.000977355	5	618516	0.000808387	10	1436877	0.000695954	8	843601	0.000948316	18	2002397	0.000898923	1.00035	1.1731	1.112
chr12:56493504A>T	chr12	56493504	56493504	A	T	D971V	1.17273	119	2368502	0.00502427	65	919365	0.0070701	28	649601	0.00431034	26	510642	0.00509163	25	616743	0.00405355	64	1433596	0.0044643	40	841449	0.0047537	83	1997626	0.00415493	0.720164	1.17273	1.02501
chr12:56482353T>C	chr12	56482353	56482353	T	C	C301R	1.17241	285	2614449	0.010901	108	1008927	0.0107044	73	705260	0.0103508	64	568735	0.011253	75	745993	0.0100537	166	1571669	0.010562	107	907775	0.0117871	220	2103405	0.0104592	1.05125	1.17241	1.04034
chr12:56474089G>A	chr12	56474089	56474089	G	A	R2K	1.17222	108	902196	0.0119708	48	490989	0.00977619	33	298629	0.0110505	31	270509	0.0114599	70	514729	0.0135994	94	641547	0.0146521	43	400373	0.01074	90	768306	0.0117141	1.17222	0.78974	0.861368
chr12:56481925G>T	chr12	56481925	56481925	G	T	V285F	1.17212	65	2316134	0.0028064	22	875323	0.00251336	14	601881	0.00232604	14	475227	0.00294596	18	663556	0.00271266	43	1373987	0.00312958	14	779544	0.00179592	52	1870795	0.00277957	1.17212	0.662053	1.02467
chr12:56489468G>T	chr12	56489468	56489468	G	T	A645S	1.17164	239	2779810	0.00859771	77	1089199	0.00706942	50	760484	0.00657476	49	591588	0.00828279	64	710280	0.00901053	127	1713418	0.00741209	67	986095	0.00679448	117	2299764	0.00508748	1.17164	0.75406	0.564615
chr12:56490898T>A	chr12	56490898	56490898	T	A	S782T	1.17158	80	3307523	0.00241873	43	1330800	0.00323114	41	922178	0.004446	26	725670	0.0035829	24	883748	0.00271571	83	2103366	0.00394606	30	1204263	0.00249115	89	2797270	0.00318167	1.10886	0.917312	1.17158
chr12:56487233G>C	chr12	56487233	56487233	G	C	R460T	1.1715	37	3317449	0.00111531	23	1342607	0.00171309	12	915716	0.00131045	12	728797	0.00164655	15	949319	0.00158008	30	2072077	0.00144782	22	1188509	0.00185106	46	2822184	0.00162994	0.96116	1.1715	1.03156
chr12:56494909G>C	chr12	56494909	56494909	G	C	R1089P	1.17103	47	3563418	0.00131896	20	1443239	0.00138577	12	1010974	0.00118697	13	801096	0.00162278	15	990897	0.00151378	28	2233631	0.00125356	19	1283264	0.0014806	33	3072246	0.00107413	1.17103	0.978081	0.70957
chr12:56474092C>T	chr12	56474092	56474092	C	T	A3V	1.17079	344	943989	0.0364411	193	508811	0.0379316	118	310820	0.0379641	120	280914	0.0427177	214	531071	0.0402959	258	668601	0.038588	196	415447	0.0471781	323	801596	0.0402946	1.12618	1.17079	0.999967
chr12:56482575C>A	chr12	56482575	56482575	C	A	D344E	1.17054	226	2889600	0.00782115	45	1171168	0.00384232	40	818893	0.00488464	27	633451	0.00426237	34	832882	0.00408221	78	1812905	0.00430249	49	1025448	0.0047784	75	2478514	0.00302601	1.10932	1.17054	0.741267
chr12:56495658C>A	chr12	56495658	56495658	C	A	P1283Q	1.1704	439	3847813	0.0114091	65	1434247	0.00453199	37	984442	0.00375847	44	829523	0.00530425	69	1315729	0.00524424	116	2322737	0.00499411	75	1350557	0.00555326	40	1017091	0.00393278	1.1704	1.05893	0.749924
chr12:56487199A>C	chr12	56487199	56487199	A	C	I449L	1.17029	82	2896519	0.00283098	75	1170442	0.00640784	48	802574	0.00598076	48	640084	0.00749902	47	838115	0.00560782	144	1811909	0.00794742	52	1036910	0.0050149	123	2468685	0.00498241	1.17029	0.894269	0.888475
chr12:56481396T>A	chr12	56481396	56481396	T	A	W195R	1.17015	23	1474926	0.0015594	17	672948	0.0025262	7	433393	0.00161516	11	372121	0.00295603	16	526485	0.00303902	14	963682	0.00145276	16	557284	0.00287107	16	1282773	0.0012473	1.17015	0.944734	0.410427
chr12:56489566G>T	chr12	56489566	56489566	G	T	M677I	1.16958	410	2202380	0.0186162	30	854954	0.00350896	22	597709	0.00368072	19	462963	0.004104	29	552010	0.00525353	37	1345880	0.00274913	21	771413	0.00272228	51	1795728	0.00284007	1.16958	0.518181	0.540603
chr12:56492336A>C	chr12	56492336	56492336	A	C	H890P	1.16926	56	1932284	0.00289812	36	757647	0.00475155	26	531841	0.00488868	23	413981	0.00555581	42	503042	0.0083492	54	1191858	0.00453074	40	671215	0.00595934	63	1632180	0.00385987	1.16926	0.713762	0.462304
chr12:56493497G>T	chr12	56493497	56493497	G	T	A969S	1.16914	326	2370919	0.0137499	87	920233	0.00945413	54	650075	0.00830673	27	511054	0.0052832	37	617671	0.00599024	90	1434996	0.00627179	59	842443	0.00700344	112	1999632	0.00560103	0.558825	1.16914	0.935025
chr12:56481659G>C	chr12	56481659	56481659	G	C	A232P	1.16912	28	3141353	0.000891336	19	1271586	0.0014942	6	859729	0.000697894	12	686933	0.0017469	15	957588	0.00156644	22	1926454	0.00114199	19	1102933	0.00172268	40	2631342	0.00152014	1.16912	1.09974	0.970443
chr12:56474145G>C	chr12	56474145	56474145	G	C	E21Q	1.16901	10	967405	0.00103369	12	514348	0.00233305	6	315229	0.00190338	7	283948	0.00246524	12	536987	0.00223469	12	679290	0.00176655	11	421074	0.00261237	5	816141	0.000612639	1.05666	1.16901	0.274149
chr12:56482339T>A	chr12	56482339	56482339	T	A	V296E	1.1689	129	2322901	0.0055534	38	892896	0.00425581	49	624833	0.0078421	25	502550	0.00497463	42	658928	0.00637399	101	1393164	0.00724968	28	806734	0.00347078	73	1868735	0.00390639	1.1689	0.544523	0.612864
chr12:56480384G>C	chr12	56480384	56480384	G	C	R164T	1.16864	73	3730251	0.00195697	14	1537831	0.000910373	7	1023608	0.000683856	9	845947	0.0010639	45	1221901	0.00368279	31	2295303	0.00135058	14	1305498	0.00107239	26	3050263	0.000852386	1.16864	0.291189	0.231451
chr12:56477579G>C	chr12	56477579	56477579	G	C	E43Q	1.16822	39	2536369	0.00153763	17	1007794	0.00168685	15	675403	0.0022209	8	558470	0.00143249	21	902618	0.00232657	35	1550268	0.00225767	24	883020	0.00271795	41	1983338	0.00206722	0.849206	1.16822	0.888529
chr12:56487899G>C	chr12	56487899	56487899	G	C	A544P	1.16803	21	2178694	0.00096388	14	833860	0.00167894	4	579749	0.000689954	4	455576	0.000878009	8	591234	0.0013531	22	1306451	0.00168395	8	747803	0.0010698	28	1771632	0.00158046	0.522955	0.790628	1.16803
chr12:56491617G>C	chr12	56491617	56491617	G	C	A837P	1.16749	158	2842990	0.00555753	17	1076954	0.00157853	7	767959	0.000911507	9	616147	0.00146069	13	714365	0.0018198	34	1734299	0.00196045	21	988422	0.0021246	32	2294471	0.00139466	0.925351	1.16749	0.76638
chr12:56478932G>T	chr12	56478932	56478932	G	T	A130S	1.16723	266	3141292	0.00846785	63	1196768	0.00526418	35	815006	0.00429445	41	667260	0.00614453	75	974579	0.00769563	137	1858434	0.0073718	75	1050196	0.00714152	147	2490250	0.00590302	1.16723	0.927997	0.767061
chr12:56493438T>C	chr12	56493438	56493438	T	C	M949T	1.16699	122	2188028	0.0055758	34	846662	0.00401577	22	598312	0.00367701	22	469448	0.00468636	35	565716	0.00618685	67	1322084	0.00506776	42	777595	0.00540127	78	1848479	0.00421969	1.16699	0.873024	0.682041
chr12:56481856C>T	chr12	56481856	56481856	C	T	P262S	1.16666	227	3392465	0.0066913	38	1290626	0.00294431	41	892553	0.00459356	25	727803	0.003435	42	976256	0.00430215	121	2016601	0.0060002	50	1150061	0.0043476	98	2756178	0.00355565	1.16666	1.01056	0.826482
chr12:56474118T>A	chr12	56474118	56474118	T	A	L12M	1.16599	52	972603	0.00534648	35	516648	0.00677444	19	316664	0.00600005	7	285040	0.0024558	23	540421	0.00425594	58	682400	0.00849941	21	423185	0.00496237	35	819730	0.0042697	0.362509	1.16599	1.00323
chr12:56495542C>G	chr12	56495542	56495542	C	G	H1244Q	1.16565	51	4593855	0.00111018	28	1771821	0.0015803	20	1223890	0.00163413	12	1014478	0.00118287	20	1507376	0.00132681	41	2817973	0.00145495	13	1637987	0.000793657	51	3297565	0.0015466	0.748515	0.59817	1.16565
chr12:56477555G>T	chr12	56477555	56477555	G	T	G35C	1.16534	194	1957291	0.00991166	36	791210	0.00454999	18	528394	0.00340655	15	435278	0.00344607	31	710655	0.00436217	60	1207288	0.00496982	35	688513	0.00508342	63	1542747	0.00408362	0.75738	1.16534	0.936145
chr12:56491657T>G	chr12	56491657	56491657	T	G	V850G	1.1652	157	3235700	0.00485212	61	1234096	0.00494289	27	878019	0.0030751	40	694508	0.00575947	105	819340	0.0128152	56	1980723	0.00282725	47	1133865	0.00414511	97	2609724	0.00371687	1.1652	0.323453	0.290036
chr12:56482623C>A	chr12	56482623	56482623	C	A	N360K	1.1649	112	2620233	0.00427443	35	1061967	0.00329577	34	745447	0.00456102	22	573029	0.00383925	45	749790	0.00600168	53	1643867	0.00322411	54	929404	0.00581018	99	2245430	0.00440896	1.1649	0.968091	0.73462
chr12:56482389G>C	chr12	56482389	56482389	G	C	D313H	1.16471	26	2976450	0.000873524	44	1162567	0.00378473	14	799025	0.00175214	7	642986	0.00108867	10	866236	0.00115442	19	1804576	0.00105288	14	1041230	0.00134456	21	2418431	0.000868332	0.287648	1.16471	0.75218
chr12:56487312T>G	chr12	56487312	56487312	T	G	H486Q	1.16469	671	2531715	0.0265038	415	1031992	0.0402135	267	705286	0.037857	161	562310	0.0286319	203	723737	0.0280489	521	1583886	0.0328938	298	912199	0.0326683	610	2082458	0.0292923	0.711997	1.16469	1.04433
chr12:56495818G>C	chr12	56495818	56495818	G	C	K1336N	1.16456	9	1802546	0.000499294	8	918697	0.000870799	7	569675	0.00122877	4	499163	0.000801341	11	934002	0.00117773	7	1268900	0.000551659	5	777731	0.000642896	21	1531135	0.00137153	0.920237	0.545878	1.16456
chr12:56495324T>G	chr12	56495324	56495324	T	G	S1172A	1.16433	88	2363199	0.00372377	62	930394	0.00666384	37	650126	0.0056912	27	538073	0.00501791	36	720702	0.00499513	59	1443681	0.00408678	48	825315	0.00581596	80	1909186	0.00419027	0.753005	1.16433	0.838871
chr12:56495514T>C	chr12	56495514	56495514	T	C	L1235P	1.16402	273	4088009	0.00667807	103	1591829	0.00647054	80	1100128	0.00727188	68	902834	0.00753184	94	1307386	0.00718992	243	2500865	0.00971664	85	1443733	0.00588752	185	3176175	0.00582462	1.16402	0.818857	0.810109
chr12:56495088C>G	chr12	56495088	56495088	C	G	P1149A	1.16397	48	3524873	0.00136175	29	1454330	0.00199405	17	992245	0.00171329	13	795719	0.00163374	22	1090973	0.00201655	32	2226158	0.00143745	30	1278122	0.00234719	36	3036058	0.00118575	0.819311	1.16397	0.588009
chr12:56490337A>C	chr12	56490337	56490337	A	C	R702S	1.16382	28	2960546	0.000945771	20	1143882	0.00174843	21	816641	0.00257151	13	638867	0.00203485	18	741522	0.00242744	28	1815933	0.00154191	24	1042240	0.00230273	38	2440960	0.00155676	1.16382	0.948626	0.64132
chr12:56480352T>A	chr12	56480352	56480352	T	A	D153E	1.16352	114	3018501	0.00377671	60	1243182	0.00482632	29	824354	0.00351791	24	681220	0.00352309	28	992523	0.00282109	68	1856964	0.00366189	32	1058298	0.00302372	81	2467718	0.00328238	0.729974	1.07183	1.16352
chr12:56493655G>C	chr12	56493655	56493655	G	C	E991Q	1.16349	30	3210035	0.000934569	11	1254223	0.000877037	16	868360	0.00184255	7	685988	0.00102043	11	847273	0.00129828	30	1951332	0.00153741	11	1134898	0.00096925	24	2703282	0.00088781	1.16349	0.746563	0.683834
chr12:56486808A>C	chr12	56486808	56486808	A	C	N408H	1.16343	223	2250708	0.00990799	132	909772	0.0145091	82	623403	0.0131536	82	485773	0.0168803	107	650690	0.0164441	221	1399458	0.0157918	130	798733	0.0162758	220	1864869	0.0117971	1.16343	0.989765	0.717406
chr12:56493748C>G	chr12	56493748	56493748	C	G	L1022V	1.16326	40	3929877	0.00101784	17	1539059	0.00110457	13	1073118	0.00121142	11	856098	0.0012849	15	1048789	0.00143022	30	2399430	0.0012503	22	1395768	0.00157619	43	3341213	0.00128696	1.16326	1.10206	0.899831
chr12:56493439G>C	chr12	56493439	56493439	G	C	M949I	1.16313	16	2192734	0.000729683	10	848235	0.00117892	6	599369	0.00100105	2	470190	0.00042536	5	566816	0.00088212	9	1324506	0.000679499	6	778907	0.00077031	19	1851808	0.00102602	0.360805	0.873248	1.16313
chr12:56486791G>T	chr12	56486791	56486791	G	T	W402L	1.16277	184	2246744	0.00818963	55	908168	0.00605615	25	622420	0.00401658	14	484863	0.00288741	28	648930	0.0043148	59	1397206	0.00422271	40	797271	0.00501711	69	1861890	0.00370591	0.476774	1.16277	0.858885
chr12:56495535C>G	chr12	56495535	56495535	C	G	P1242R	1.16242	128	4293558	0.00298121	32	1701985	0.00188016	15	1171768	0.00128012	13	975388	0.0013328	22	1441031	0.00152668	88	2671572	0.00329394	25	1558287	0.00160433	57	3211912	0.00177464	0.708878	1.05086	1.16242
chr12:56481373A>C	chr12	56481373	56481373	A	C	H187P	1.16205	10	1468394	0.000681016	14	669456	0.00209125	27	431470	0.00625768	9	370349	0.00243014	17	523708	0.00324608	19	959324	0.00198056	10	554465	0.00180354	22	1277205	0.00172251	1.16205	0.555605	0.530643
chr12:56487902C>A	chr12	56487902	56487902	C	A	H545N	1.16189	251	2180132	0.0115131	52	834739	0.00622949	37	580198	0.00637713	33	455927	0.007238	33	591909	0.00557518	98	1307518	0.00749512	37	748559	0.00494283	80	1772749	0.00451277	1.16189	0.886577	0.809438
chr12:56481873G>C	chr12	56481873	56481873	G	C	K267N	1.16175	47	3619744	0.00129843	25	1378521	0.00181354	7	954331	0.000733498	16	759418	0.00210688	21	1042922	0.00201357	30	2154073	0.00139271	15	1227380	0.00122212	30	2940766	0.00102014	1.16175	0.606939	0.506633
chr12:56489537G>C	chr12	56489537	56489537	G	C	G668R	1.16062	33	2782405	0.00118602	16	1080450	0.00148086	12	755516	0.00158832	10	581829	0.00171872	18	698703	0.0025762	21	1703963	0.00123242	11	977949	0.0011248	24	2278538	0.00105331	1.16062	0.436613	0.40886
chr12:56493993G>C	chr12	56493993	56493993	G	C	M1055I	1.16016	36	1895147	0.00189959	18	716629	0.00251176	10	511690	0.00195431	3	385709	0.000777788	10	487872	0.00204972	23	1133216	0.00202962	15	645571	0.00232352	37	1555930	0.002378	0.309659	1.13358	1.16016
chr12:56488310G>C	chr12	56488310	56488310	G	C	C610S	1.15985	112	3257524	0.00343819	36	1372979	0.00262204	25	933704	0.00267751	14	724908	0.00193128	20	954229	0.00209593	41	2069701	0.00198096	29	1192940	0.00243097	48	2786132	0.00172282	0.736557	1.15985	0.821982
chr12:56494921C>G	chr12	56494921	56494921	C	G	A1093G	1.15917	51	3739595	0.00136378	23	1507589	0.00152561	23	1057332	0.00217529	12	835124	0.00143691	17	1038103	0.0016376	38	2336482	0.00162638	25	1341243	0.00186394	61	3213466	0.00189826	0.941858	1.13821	1.15917
chr12:56493450A>C	chr12	56493450	56493450	A	C	N953T	1.15908	240	2338706	0.0102621	149	906862	0.0164303	142	640161	0.0221819	96	504096	0.019044	100	607329	0.0164655	129	1415213	0.00911524	134	831426	0.0161169	343	1974883	0.0173681	1.15908	0.978825	1.05482
chr12:56481657G>C	chr12	56481657	56481657	G	C	C231S	1.15838	32	3171315	0.00100905	16	1285783	0.00124438	10	867914	0.00115219	10	693741	0.00144146	431	969113	0.0444737	35	1946708	0.00179791	16	1114777	0.00143526	36	2657756	0.00135453	1.15838	0.0322722	0.0304568
chr12:56482344C>A	chr12	56482344	56482344	C	A	Q298K	1.15819	111	2415557	0.00459521	38	926780	0.00410022	22	648635	0.00339174	19	521870	0.00364075	24	684539	0.00350601	51	1447292	0.00352382	34	837308	0.00406063	72	1941412	0.00370864	0.887941	1.15819	1.0578
chr12:56481863T>G	chr12	56481863	56481863	T	G	V264G	1.15798	42	3575397	0.00117469	33	1358786	0.00242864	22	941351	0.00233707	21	746716	0.00281231	30	1027608	0.0029194	53	2125420	0.00249362	17	1210732	0.00140411	37	2904997	0.00127367	1.15798	0.480958	0.436277
chr12:56478826C>A	chr12	56478826	56478826	C	A	F94L	1.15781	295	3292005	0.0089611	45	1242407	0.003622	37	857545	0.00431464	29	691532	0.00419359	57	1042764	0.00546624	91	1954010	0.00465709	52	1099775	0.00472824	112	2570918	0.00435642	1.15781	0.864989	0.796968
chr12:56491627T>A	chr12	56491627	56491627	T	A	V840E	1.15763	171	2982004	0.0057344	82	1130692	0.0072522	68	806215	0.00843447	49	646242	0.0075823	60	750632	0.00799326	120	1819612	0.00659481	96	1037476	0.00925323	165	2406047	0.00685772	1.04552	1.15763	0.857938
chr12:56482413G>C	chr12	56482413	56482413	G	C	E321Q	1.15762	28	2831792	0.000988773	11	1105146	0.000995344	17	759756	0.00223756	7	607517	0.00115223	12	820272	0.00146293	19	1715887	0.0011073	12	990987	0.00121091	35	2302437	0.00152013	1.15762	0.827732	1.0391
chr12:56495466A>T	chr12	56495466	56495466	A	T	E1219V	1.15758	241	4115312	0.00585618	68	1652624	0.00411467	43	1134431	0.00379045	44	923777	0.00476305	84	1322599	0.00635113	244	2549974	0.00956873	58	1469532	0.00394683	115	3357733	0.00342493	1.15758	0.621438	0.539263
chr12:56493736G>C	chr12	56493736	56493736	G	C	E1018Q	1.15753	35	4112141	0.000851138	14	1612186	0.000868386	11	1123986	0.00097866	9	895359	0.00100518	14	1095342	0.00127814	30	2510066	0.00119519	20	1458385	0.00137138	36	3486584	0.00103253	1.15753	1.07295	0.807838
chr12:56493966C>A	chr12	56493966	56493966	C	A	S1046R	1.15625	174	1888922	0.0092116	45	714365	0.0062993	24	510183	0.00470419	20	384688	0.00519902	32	486023	0.00658405	61	1129790	0.00539923	49	643650	0.00761283	80	1551275	0.00515705	0.825333	1.15625	0.783264
chr12:56495079C>A	chr12	56495079	56495079	C	A	L1146I	1.15622	197	3794826	0.00519128	41	1568214	0.00261444	38	1072173	0.0035442	26	860109	0.00302287	59	1172431	0.00503228	111	2400491	0.00462405	40	1377580	0.00290364	66	3272306	0.00201693	1.15622	0.577003	0.400798
chr12:56487912A>C	chr12	56487912	56487912	A	C	E548A	1.15581	51	2185095	0.00233399	58	836469	0.00693391	29	581316	0.00498868	21	456734	0.00459786	26	593296	0.0043823	56	1310295	0.00427385	38	750231	0.00506511	71	1776413	0.00399682	0.663098	1.15581	0.912037
chr12:56492323G>T	chr12	56492323	56492323	G	T	G886W	1.15572	202	1931294	0.0104593	64	757369	0.00845031	36	531976	0.00676722	34	414086	0.00821085	35	503027	0.00695788	90	1192083	0.00754981	54	671531	0.00804133	105	1632817	0.0064306	0.971664	1.15572	0.924219
chr12:56481669G>C	chr12	56481669	56481669	G	C	C235S	1.1556	178	2908144	0.00612074	24	1171547	0.00204857	19	792773	0.00239665	15	633624	0.00236733	68	880644	0.00772162	134	1782738	0.00751653	22	1020791	0.00215519	36	2437601	0.00147686	1.1556	0.279111	0.191263
chr12:56491645G>T	chr12	56491645	56491645	G	T	S846I	1.15528	145	3387566	0.00428036	34	1285131	0.00264564	21	916957	0.00229018	22	719785	0.00305647	30	852661	0.0035184	81	2068719	0.00391547	33	1184080	0.00278697	74	2737503	0.00270319	1.15528	0.792115	0.768303
chr12:56494876G>C	chr12	56494876	56494876	G	C	C1078S	1.15525	55	2570445	0.00213971	30	1057972	0.00283561	14	736455	0.001901	15	589395	0.00254498	15	730716	0.00205278	37	1629241	0.002271	11	942856	0.00116667	53	2234900	0.00237147	0.897507	0.568335	1.15525
chr12:56495318C>A	chr12	56495318	56495318	C	A	P1170T	1.15477	230	2292171	0.0100342	64	903671	0.00708222	30	631365	0.00475161	24	522589	0.00459252	31	700100	0.00442794	41	1402105	0.00292417	41	801841	0.00511323	52	1855005	0.00280323	0.648457	1.15477	0.633077
chr12:56482591G>T	chr12	56482591	56482591	G	T	G350*	1.15455	266	2927159	0.00908731	93	1186697	0.00783688	47	829348	0.0056671	51	641599	0.00794889	55	844253	0.00651463	150	1835484	0.00817223	78	1037031	0.00752147	145	2496986	0.005807	1.01429	1.15455	0.891378
chr12:56495398G>T	chr12	56495398	56495398	G	T	E1196D	1.15454	201	4486231	0.00448038	56	1822121	0.00307334	49	1246897	0.00392976	31	1023748	0.00302809	40	1428868	0.00279942	110	2792567	0.00393903	48	1608360	0.00298441	119	3681895	0.00323203	0.985276	1.06608	1.15454
chr12:56478858T>A	chr12	56478858	56478858	T	A	V105E	1.15416	149	4294885	0.00346924	62	1631087	0.00380115	52	1124616	0.0046238	40	911755	0.00438714	64	1352257	0.00473283	104	2552591	0.00407429	60	1439116	0.00416923	147	3378833	0.00435061	1.15416	0.880916	0.919242
chr12:56493713A>G	chr12	56493713	56493713	A	G	D1010G	1.15388	328	4134636	0.00793298	113	1615716	0.0069938	75	1123382	0.00667627	72	892189	0.00807004	93	1093728	0.00850303	345	2515212	0.0137165	96	1460363	0.00657371	236	3487547	0.00676693	1.15388	0.773102	0.795826
chr12:56481836G>T	chr12	56481836	56481836	G	T	C255F	1.15355	88	2935674	0.00299761	20	1111331	0.00179964	16	774638	0.00206548	13	626212	0.00207597	30	836057	0.00358827	46	1737403	0.00264763	37	991240	0.0037327	56	2375830	0.00235707	1.15355	1.04025	0.656882
chr12:56480434A>G	chr12	56480434	56480434	A	G	R181G	1.15346	228	2449967	0.00930625	99	1032669	0.00958681	50	685671	0.00729213	57	560368	0.0101719	73	825181	0.00884654	167	1526094	0.010943	89	872198	0.0102041	187	2020779	0.00925386	1.06103	1.15346	1.04604
chr12:56491667T>A	chr12	56491667	56491667	T	A	F853L	1.15332	200	3065090	0.00652509	53	1169185	0.00453307	37	830954	0.00445271	30	654679	0.0045824	30	775597	0.00386799	118	1877448	0.00628513	48	1075989	0.00446101	84	2475431	0.00339335	1.01088	1.15332	0.87729
chr12:56495780G>C	chr12	56495780	56495780	G	C	D1324H	1.15306	67	2515124	0.00266388	26	1176492	0.00220996	30	749303	0.00400372	2	650514	0.000307449	8	1170493	0.000683473	44	1687340	0.00260765	8	1015119	0.000788085	6	2018469	0.000297255	0.13912	1.15306	0.434919
chr12:56494894T>A	chr12	56494894	56494894	T	A	L1084Q	1.15304	101	3285811	0.00307382	39	1329056	0.00293441	32	932133	0.00343299	25	738882	0.00338349	31	911644	0.00340045	74	2060718	0.00359098	32	1186392	0.00269725	85	2840731	0.00299219	1.15304	0.793205	0.879939
chr12:56478948G>C	chr12	56478948	56478948	G	C	R135P	1.15267	38	2568267	0.0014796	37	972736	0.0038037	47	661038	0.00711003	9	540373	0.00166552	12	786951	0.00152487	17	1513276	0.00112339	15	853399	0.00175768	28	2039138	0.00137313	0.437867	1.15267	0.900488
chr12:56489477G>C	chr12	56489477	56489477	G	C	V648L	1.15264	113	2906109	0.00388836	8	1135199	0.000704722	8	792680	0.00100923	5	615545	0.000812288	27	739699	0.00365013	99	1785790	0.00554376	18	1027303	0.00175216	25	2398283	0.00104241	1.15264	0.480027	0.285582
chr12:56495114C>A	chr12	56495114	56495114	C	A	N1157K	1.15249	154	2818177	0.00546453	86	1149251	0.00748313	33	788616	0.00418455	17	630577	0.00269594	25	865336	0.00288905	81	1768417	0.00458037	34	1021144	0.0033296	79	2409363	0.00327887	0.360269	1.15249	1.13493
chr12:56487319C>A	chr12	56487319	56487319	C	A	P489T	1.15223	200	2425566	0.0082455	43	988497	0.00435004	25	675256	0.0037023	27	538679	0.00501226	34	692122	0.00491243	46	1516368	0.00303356	32	873646	0.00366281	73	1997181	0.00365515	1.15223	0.745621	0.744062
chr12:56474113T>C	chr12	56474113	56474113	T	C	L10P	1.15223	81	973406	0.0083213	84	516851	0.0162523	36	316816	0.0113631	22	285161	0.00771494	41	540630	0.00758374	59	682789	0.00864103	37	423427	0.00873822	68	820364	0.008289	0.474699	1.15223	1.093
chr12:56495676A>C	chr12	56495676	56495676	A	C	Y1289S	1.15149	228	3749411	0.00608096	80	1366120	0.005856	70	948095	0.00738323	54	800814	0.00674314	126	1240273	0.0101591	117	2232773	0.00524012	96	1286203	0.00746383	47	2015112	0.00233238	1.15149	0.734697	0.229586
chr12:56492671T>A	chr12	56492671	56492671	T	A	Y941N	1.15126	62	2183597	0.00283935	22	858168	0.0025636	15	597807	0.00250917	12	471170	0.00254685	24	571597	0.00419876	34	1326576	0.00256299	36	744745	0.00483387	65	1818757	0.00357387	0.993467	1.15126	0.851172
chr12:56490977C>A	chr12	56490977	56490977	C	A	P808Q	1.15121	333	2719455	0.0122451	29	1076463	0.00269401	26	753315	0.00345141	18	580391	0.00310136	29	713821	0.00406264	57	1714414	0.00332475	34	980363	0.0034681	84	2295733	0.00365896	1.15121	0.853657	0.900636
chr12:56490336G>C	chr12	56490336	56490336	G	C	R702T	1.15105	30	2960350	0.00101339	14	1143814	0.00122398	8	816593	0.00097968	9	638818	0.00140885	18	741470	0.00242761	24	1815810	0.00132172	10	1042172	0.000959535	23	2440810	0.00094231	1.15105	0.395259	0.388164
chr12:56487323G>C	chr12	56487323	56487323	G	C	R490P	1.15079	38	2310027	0.001645	22	939409	0.0023419	6	642726	0.000933524	7	511917	0.00136741	12	655711	0.00183007	24	1442267	0.00166405	13	830275	0.00156575	40	1899312	0.00210603	0.583889	0.855564	1.15079
[truncated: 7,544 more rows]
