# Supplementary material for: Trans-activating mutations of the pseudokinase ERBB3
Source: Oncogene. 2024 May 28;43(29):2253–65. doi: 10.1038/s41388-024-03070-9 (PMC11245391; doi:10.1038/s41388-024-03070-9)
Supplement: Supplementary file 3 — Supplementary Table 3 [file 41388_2024_3070_MOESM3_ESM.xlsx]

## Sheet: Processed PacBio data
Gene	MutID	REF	ALT	Aachange	Highest FC among the comparisons	Plasmid_PCR.AD	Plasmid_PCR.DP	Plasmid_PCR.VF	Replicate 1: +IL-3/-NRG-1.AD	Replicate 1: +IL-3/-NRG-1.DP	Replicate 1: +IL-3/-NRG-1.VF	Replicate 1: -IL-3/+NRG-1.AD	Replicate 1: -IL-3/+NRG-1.DP	Replicate 1: -IL-3/+NRG-1.VF	Replicate 1: -IL-3/-NRG-1 from -IL-3/+NRG-1.AD	Replicate 1: -IL-3/-NRG-1 from -IL-3/+NRG-1.DP	Replicate 1: -IL-3/-NRG-1 from -IL-3/+NRG-1.VF	Replicate 2: +IL-3/-NRG-1.AD	Replicate 2: +IL-3/-NRG-1.DP	Replicate 2: +IL-3/-NRG-1.VF	Replicate 2: -IL-3/+NRG-1.AD	Replicate 2: -IL-3/+NRG-1.DP	Replicate 2: -IL-3/+NRG-1.VF	Replicate 2: -IL-3/-NRG-1 from -IL-3/+NRG-1.AD	Replicate 2: -IL-3/-NRG-1 from -IL-3/+NRG-1.DP	Replicate 2: -IL-3/-NRG-1 from -IL-3/+NRG-1.VF	Replicate 2: -IL-3/-NRG-1.AD	Replicate 2: -IL-3/-NRG-1.DP	Replicate 2: -IL-3/-NRG-1.VF	FC (Replicate 1: +IL-3/-NRG-1 VS -IL-3/-NRG-1 from -IL-3/+NRG-1)	FC (Replicate 2: +IL-3/-NRG-1 VS -IL-3/-NRG-1 from -IL-3/+NRG-1)	FC (Replicate 2: +IL-3/-NRG-1 VS -IL-3/-NRG-1)
ERBB3	c.T1445>C	T	C	L482P	2108.54	38	225138	0.0168785	25	136289	0.0183434	11	214368	0.00513136	3	291064	0.0010307	9	88240	0.0101995	13	245589	0.0052934	1	230038	0.000434711	38655	179741	21.5059	0.0561893	0.042621	2108.54
ERBB3	c.A2783>G	A	G	E928G	1827.02	91	225008	0.040443	33	133604	0.0246999	28	213603	0.0131084	13	291062	0.0044664	37	81738	0.0452666	83	245235	0.0338451	183643	222051	82.7031	118133	175629	67.2628	0.180827	1827.02	1485.93
ERBB3	c.C635>T	C	T	P212L	1553.99	138	225104	0.061305	88	137762	0.0638783	140	215161	0.0650676	288933	291069	99.2662	38	90499	0.0419894	239	245820	0.0972256	3	230047	0.00130408	3	182718	0.00164187	1553.99	0.0310574	0.0391021
ERBB3	c.T1082>C	T	C	L361P	1260.09	43	225077	0.0191046	21	136822	0.0153484	17	214435	0.00792781	12	291052	0.00412297	14	89441	0.0156528	10	245701	0.00406999	2	230033	0.00086944	33577	170235	19.7239	0.268626	0.0555454	1260.09
ERBB3	c.A794>G	A	G	Y265C	953.101	252	225080	0.11196	143	137081	0.104318	204	214471	0.0951178	289374	291046	99.4255	112	90076	0.124339	460	245750	0.187182	5	230015	0.00217377	1	182695	0.00054736	953.101	0.0174826	0.00440215
ERBB3	c.G2026>A	G	A	A676T	753.586	232	224941	0.103138	175	133393	0.131191	296	213479	0.138655	287767	291074	98.8639	82	80812	0.10147	470	245240	0.191649	2	230059	0.000869342	2	182679	0.00109482	753.586	0.00856747	0.0107896
ERBB3	c.A3803>G	A	G	D1268G	343.109	1	224635	0.000445167	4	135122	0.00296029	4	213417	0.00187426	1	291078	0.000343551	2	84362	0.00237074	5	245101	0.00203998	3	230047	0.00130408	384	47208	0.813421	0.116053	0.550075	343.109
ERBB3	c.G3809>C	G	C	G1270A	310.257	1	224646	0.000445145	NA	NA	NA	NA	NA	NA	NA	NA	NA	1	84368	0.00118528	2	245108	0.000815967	NA	NA	NA	169	45956	0.367743	#VALUE!	#VALUE!	310.257
ERBB3	c.A2390>T	A	T	D797V	296.879	735	224941	0.326752	447	133306	0.335319	801	213458	0.375249	289591	290903	99.549	262	80760	0.324418	1068	245208	0.435549	14	230047	0.00608571	10	182674	0.00547423	296.879	0.0187589	0.016874
ERBB3	c.T3853>C	T	C	S1285P	197.054	2	224624	0.000890377	2	135663	0.00147424	4	213474	0.00187376	1	291056	0.000343576	1	84768	0.00117969	9	245122	0.00367164	2	230031	0.000869448	107	46029	0.232462	0.233053	0.737014	197.054
ERBB3	c.G3858>C	G	C	E1286D	159.289	4	224605	0.0017809	2	135630	0.0014746	3	213451	0.00140547	2	291071	0.000687118	1	84771	0.00117965	2	245077	0.00081607	3	230055	0.00130404	87	46300	0.187905	0.465969	1.10544	159.289
ERBB3	c.G994>A	G	A	E332K	123.146	170	225081	0.0755284	126	136921	0.0920239	176	214451	0.08207	877	290957	0.301419	67	89654	0.0747317	271	245684	0.110304	20906	227167	9.20292	3	182686	0.00164216	3.27544	123.146	0.0219741
ERBB3	c.T428>C	T	C	L143P	113.698	35	225153	0.015545	3	138319	0.0021689	6	215548	0.0027836	3	291057	0.00103073	4	91283	0.00438198	5	245882	0.0020335	5	230029	0.00217364	908	182248	0.498222	0.47523	0.496041	113.698
ERBB3	c.A1751>T	A	T	H584L	104.609	39	225144	0.0173222	24	136172	0.0176248	48	214312	0.0223973	8	291061	0.00274856	17	87859	0.0193492	86	245548	0.0350237	4656	230029	2.02409	8	182676	0.00437934	0.155949	104.609	0.226332
ERBB3	c.C3847>G	C	G	P1283A	104.546	2	224636	0.000890329	4	135652	0.00294872	10	213500	0.00468384	2	291078	0.000687101	1	84719	0.00118037	1	245145	0.000407922	NA	NA	NA	57	46190	0.123403	0.233017	#VALUE!	104.546
ERBB3	c.C3854>A	C	A	S1285Y	97.1429	8	224618	0.0035616	6	135662	0.00442276	12	213475	0.00562127	8	291053	0.00274864	3	84762	0.00353932	10	245111	0.00407978	6	230029	0.00260837	160	46536	0.34382	0.621477	0.736968	97.1429
ERBB3	c.A3857>C	A	C	E1286A	75.8735	4	224632	0.00178069	2	135670	0.00147417	6	213495	0.00281037	14	291062	0.00480997	2	84790	0.00235877	5	245120	0.00203982	11	230045	0.00478167	83	46377	0.178968	3.26284	2.02719	75.8735
ERBB3	c.C3848>G	C	G	P1283R	74.5133	NA	NA	NA	1	135655	0.000737164	NA	NA	NA	1	291075	0.000343554	1	84758	0.00117983	1	245150	0.000407914	1	230054	0.000434681	41	46637	0.087913	0.466048	0.368427	74.5133
ERBB3	c.A3803>C	A	C	D1268A	70.5876	23	224635	0.0102388	15	135122	0.0111011	4	213417	0.00187426	7	291078	0.00240485	4	84362	0.00474147	8	245101	0.00326396	8	230047	0.00347755	158	47208	0.334689	0.216632	0.733433	70.5876
ERBB3	c.A986>G	A	G	K329R	70.4173	258	225104	0.114614	223	136943	0.162841	456	214479	0.212608	1019	291072	0.350085	112	89671	0.124901	524	245741	0.213233	20233	230046	8.7952	2	182693	0.00109473	2.14985	70.4173	0.0087648
ERBB3	c.C3859>T	C	T	Q1287*	69.4464	17	224629	0.00756803	4	135677	0.00294818	12	213501	0.00562058	3	291068	0.00103069	1	84794	0.00117933	16	245143	0.0065268	5	230051	0.00217343	38	46398	0.0819001	0.349601	1.84294	69.4464
ERBB3	c.T3721>C	T	C	C1241R	67.2035	224	224646	0.0997124	243	135104	0.179861	459	213427	0.215062	1071	291088	0.36793	113	84305	0.134037	473	245099	0.192983	20723	230057	9.00777	1	182721	0.000547282	2.04563	67.2035	0.00408307
ERBB3	c.G3839>C	G	C	G1280A	66.6559	NA	NA	NA	1	135375	0.000738689	NA	NA	NA	1	291082	0.000343546	1	84540	0.00118287	1	245128	0.00040795	NA	NA	NA	36	45659	0.0788454	0.465075	#VALUE!	66.6559
ERBB3	c.T3804>G	T	G	D1268E	65.3409	14	224631	0.00623244	7	135116	0.00518073	20	213412	0.00937154	15	291068	0.00515343	7	84360	0.00829777	11	245092	0.00448811	8	230025	0.00347788	255	47032	0.542184	0.994731	0.419135	65.3409
ERBB3	c.G3832>C	G	C	A1278P	62.466	5	224595	0.00222623	4	135326	0.00295583	6	213378	0.00281191	10	291081	0.00343547	1	84465	0.00118392	8	245026	0.00326496	4	230051	0.00173874	34	45974	0.0739548	1.16227	1.46863	62.466
ERBB3	c.G3812>C	G	C	G1271A	50.7213	1	224647	0.000445143	2	135179	0.00147952	2	213439	0.000937036	1	291087	0.00034354	1	84393	0.00118493	2	245120	0.000815927	1	230056	0.000434677	28	46588	0.0601013	0.232197	0.366837	50.7213
ERBB3	c.A3857>G	A	G	E1286G	48.4493	4	224632	0.00178069	2	135670	0.00147417	4	213495	0.00187358	2	291062	0.000687139	2	84790	0.00235877	5	245120	0.00203982	2	230045	0.000869395	53	46377	0.114281	0.466121	0.36858	48.4493
ERBB3	c.C3854>G	C	G	S1285C	47.3571	2	224618	0.000890401	1	135662	0.000737126	2	213475	0.000936878	1	291053	0.00034358	1	84762	0.00117977	2	245111	0.000815957	2	230029	0.000869456	26	46536	0.0558707	0.466108	0.736968	47.3571
ERBB3	c.A4>G	A	G	R2G	46.3286	127	218270	0.0581848	2	135726	0.00147356	2	209046	0.000956727	192	281245	0.0682679	44	90632	0.048548	5	238990	0.00209214	8	222964	0.00358802	114	176984	0.0644126	46.3286	0.0739068	1.32678
ERBB3	c.G837>T	G	T	K279N	44.4964	14	225047	0.00622092	4	137036	0.00291894	6	214418	0.00279827	3	291070	0.00103068	9	89990	0.0100011	10	245677	0.00407039	2	230031	0.000869448	813	182691	0.445014	0.353101	0.0869351	44.4964
ERBB3	c.A3857>T	A	T	E1286V	44.3357	27	224632	0.0120197	22	135670	0.0162158	20	213495	0.0093679	19	291062	0.00652782	4	84790	0.00471754	18	245120	0.00734334	18	230045	0.00782456	97	46377	0.209155	0.402559	1.65861	44.3357
ERBB3	c.T2691>G	T	G	Y897*	43.014	15	224934	0.00666862	2	133312	0.00150024	10	213416	0.00468568	15	291064	0.00515351	6	81196	0.00738953	15	245223	0.00611688	729	229351	0.317853	516	182018	0.283488	3.43512	43.014	38.3635
ERBB3	c.G3838>C	G	C	G1280R	42.7702	1	224642	0.000445153	1	135370	0.000738716	NA	NA	NA	1	291076	0.000343553	1	84525	0.00118308	2	245119	0.00081593	1	230051	0.000434686	23	45454	0.0506006	0.465068	0.367419	42.7702
ERBB3	c.A3824>C	A	C	D1275A	38.4695	9	224626	0.00400666	1	135312	0.000739033	5	213419	0.00234281	6	291063	0.00206141	2	84457	0.00236807	6	245098	0.002448	11	230035	0.00478188	42	46104	0.0910984	2.78933	2.01932	38.4695
ERBB3	c.C3815>G	C	G	P1272R	38.1875	1	224645	0.000445147	1	135181	0.000739749	4	213434	0.00187412	3	291087	0.00103062	1	84398	0.00118486	3	245119	0.0012239	1	230059	0.000434671	21	46412	0.0452469	1.3932	0.366854	38.1875
ERBB3	c.T466>G	T	G	C156G	38.0202	94	225176	0.0417451	24	138143	0.0173733	26	215500	0.012065	25	291074	0.00858888	23	91042	0.0252631	26	245882	0.0105742	31	230046	0.0134756	1755	182716	0.960507	0.494372	0.53341	38.0202
ERBB3	c.A1058>C	A	C	N353T	37.5999	87	225098	0.0386498	35	136854	0.0255747	17	214447	0.00792737	19	291075	0.00652753	24	89501	0.0268153	28	245728	0.0113947	21	230050	0.00912845	1842	182692	1.00825	0.255234	0.340419	37.5999
ERBB3	c.G2026>C	G	C	A676P	37.4643	23	224941	0.0102249	4	133393	0.00299866	9	213479	0.00421587	327	291074	0.112343	8	80812	0.00989952	15	245240	0.00611646	10	230059	0.00434671	12	182679	0.0065689	37.4643	0.439083	0.663557
ERBB3	c.T3853>G	T	G	S1285A	35.9116	13	224624	0.00578745	7	135663	0.00515984	13	213474	0.00608973	17	291056	0.0058408	6	84768	0.00707814	20	245122	0.0081592	21	230031	0.0091292	117	46029	0.254188	1.13197	1.28977	35.9116
ERBB3	c.A794>C	A	C	Y265S	35.7956	2	225080	0.000888573	1	137081	0.000729496	3	214471	0.00139879	76	291046	0.0261127	NA	NA	NA	2	245750	0.000813835	1	230015	0.000434754	2	182695	0.00109472	35.7956	#VALUE!	#VALUE!
ERBB3	c.G646>A	G	A	G216S	35.165	96	225011	0.0426646	26	137707	0.0188807	37	215061	0.0172044	1	290960	0.00034369	19	90454	0.0210052	48	245730	0.0195336	NA	NA	NA	1348	182496	0.738646	0.0182033	#VALUE!	35.165
ERBB3	c.G3775>T	G	T	D1259Y	34.4555	105	224643	0.0467408	46	135113	0.0340456	40	213425	0.0187419	5	291082	0.00171773	48	84343	0.0569105	172	245098	0.070176	4511	230050	1.96088	7	182710	0.00383121	0.0504538	34.4555	0.0673199
ERBB3	c.A3824>G	A	G	D1275G	32.9738	12	224626	0.00534221	6	135312	0.0044342	36	213419	0.0168682	2	291063	0.000687136	1	84457	0.00118403	6	245098	0.002448	1	230035	0.000434716	18	46104	0.0390422	0.154963	0.367148	32.9738
ERBB3	c.G3850>C	G	C	A1284P	32.3178	9	224547	0.00400807	5	135589	0.00368761	11	213345	0.00515597	1	291064	0.000343567	6	84704	0.00708349	6	244952	0.00244946	5	230033	0.0021736	105	45867	0.228923	0.0931678	0.306855	32.3178
ERBB3	c.G3863>T	G	T	G1288V	29.672	43	224641	0.0191417	22	135679	0.0162147	8	213511	0.00374688	12	291081	0.00412256	14	84799	0.0165096	12	245149	0.00489498	10	230061	0.00434667	231	47155	0.489874	0.254248	0.263281	29.672
ERBB3	c.A4>T	A	T	R2W	29.4862	328	218270	0.150273	10	135726	0.00736779	10	209046	0.00478364	611	281245	0.217248	141	90632	0.155574	17	238990	0.00711327	17	222964	0.00762455	357	176984	0.201713	29.4862	0.0490091	1.29657
ERBB3	c.G3812>T	G	T	G1271V	29.3459	20	224647	0.00890286	9	135179	0.00665784	13	213439	0.00609073	19	291087	0.00652726	5	84393	0.00592466	18	245120	0.00734334	16	230056	0.00695483	81	46588	0.173865	0.980387	1.17388	29.3459
ERBB3	c.A2995>G	A	G	K999E	26.827	12	224845	0.00533701	22	133687	0.0164563	47	213434	0.0220209	2	290831	0.000687685	6	81977	0.00731913	23	245036	0.00938638	3	229841	0.00130525	358	182327	0.196351	0.0417884	0.178334	26.827
ERBB3	c.A245>T	A	T	E82V	26.7973	49	225069	0.0217711	130	138373	0.093949	255	215504	0.118327	5	290991	0.00171827	61	91758	0.0664792	236	245813	0.0960079	4096	229923	1.78147	8	182653	0.00437989	0.0182894	26.7973	0.0658836
ERBB3	c.T3844>C	T	C	C1282R	26.7232	8	224643	0.00356121	2	135424	0.00147684	4	213468	0.00187382	6	291075	0.00206132	2	84541	0.00236572	14	245121	0.00571146	4	230052	0.00173874	29	45872	0.0632194	1.39576	0.734973	26.7232
ERBB3	c.A2483>T	A	T	H828L	25.4555	81	224919	0.036013	137	133244	0.102819	299	213393	0.140117	27	291059	0.00927647	54	80887	0.0667598	295	245191	0.120314	3908	229963	1.6994	13	182636	0.00711798	0.0902215	25.4555	0.106621
ERBB3	c.C3851>G	C	G	A1284G	25.2564	5	224619	0.00222599	4	135667	0.0029484	6	213489	0.00281045	2	291064	0.000687134	4	84777	0.00471826	3	245124	0.00122387	5	230042	0.00217352	55	46154	0.119166	0.233054	0.46066	25.2564
ERBB3	c.C3814>G	C	G	P1272A	23.8414	18	224240	0.00802711	9	134944	0.00666943	7	213067	0.00328535	2	290628	0.000688165	4	84230	0.0047489	19	244673	0.00776547	1	229661	0.000435424	52	45928	0.113221	0.103182	0.0916895	23.8414
ERBB3	c.A3861>C	A	C	Q1287H	23.8184	11	224640	0.00489672	7	135676	0.00515935	12	213507	0.00562042	18	291078	0.00618391	9	84798	0.0106135	19	245152	0.00775029	12	230060	0.00521603	118	46678	0.252796	1.19858	0.491454	23.8184
ERBB3	c.C3833>G	C	G	A1278G	23.2993	6	224250	0.00267559	4	135122	0.00296029	11	213078	0.00516243	11	290596	0.00378532	3	84317	0.003558	7	244652	0.00286121	7	229680	0.00304772	38	45839	0.0828988	1.2787	0.856582	23.2993
ERBB3	c.G3802>C	G	C	D1268H	23.0578	NA	NA	NA	NA	NA	NA	NA	NA	NA	NA	NA	NA	1	84349	0.00118555	1	245045	0.000408088	NA	NA	NA	13	47556	0.0273362	#VALUE!	#VALUE!	23.0578
ERBB3	c.G3862>T	G	T	G1288W	22.9614	59	224169	0.0263194	20	135321	0.0147797	48	212984	0.0225369	15	290503	0.00516346	12	84575	0.0141886	38	244484	0.0155429	16	229597	0.00696873	150	46042	0.325789	0.349362	0.49115	22.9614
ERBB3	c.G3805>T	G	T	G1269*	22.5195	13	224469	0.00579145	10	134977	0.00740867	17	213258	0.00797156	21	290922	0.00721843	4	84256	0.00474744	11	244927	0.00449113	15	229931	0.0065237	49	45833	0.10691	0.974322	1.37415	22.5195
ERBB3	c.G3710>A	G	A	S1237N	21.1606	165	224613	0.0734597	83	135078	0.061446	107	213377	0.050146	16	291075	0.00549687	56	84269	0.0664539	234	245011	0.0955059	3223	229199	1.4062	4	182715	0.0021892	0.0894585	21.1606	0.0329432
ERBB3	c.A3827>C	A	C	Y1276S	20.8405	12	224643	0.00534181	2	135325	0.00147792	5	213434	0.00234264	11	291073	0.00377912	3	84483	0.00355101	9	245111	0.00367181	3	230047	0.00130408	34	45943	0.0740047	2.55705	0.367242	20.8405
ERBB3	c.C3020>T	C	T	P1007L	18.9461	104	225030	0.0462161	161	133908	0.120232	312	213725	0.145982	2	291065	0.000687132	67	82123	0.0815849	232	245265	0.0945916	3556	230055	1.54572	1	182681	0.000547402	0.00571506	18.9461	0.0067096
ERBB3	c.C220>T	C	T	L74F	18.6069	161	225112	0.07152	78	138477	0.056327	181	215583	0.0839584	3	291043	0.00103078	52	91842	0.056619	268	245906	0.108985	2423	229994	1.05351	5	182694	0.00273682	0.0182998	18.6069	0.0483374
ERBB3	c.A3860>C	A	C	Q1287P	17.6546	57	224456	0.0253947	48	135598	0.0353988	13	213389	0.00609216	14	290923	0.00481227	19	84736	0.0224226	21	244976	0.00857227	14	229915	0.00608921	184	46481	0.395861	0.135945	0.271566	17.6546
ERBB3	c.C3859>A	C	A	Q1287K	17.3616	10	224629	0.00445178	4	135677	0.00294818	6	213501	0.00281029	7	291068	0.00240494	2	84794	0.00235866	4	245143	0.0016317	11	230051	0.00478155	19	46398	0.04095	0.815736	2.02723	17.3616
ERBB3	c.C3842>G	C	G	A1281G	17.0246	17	224513	0.00757194	5	135311	0.00369519	9	213337	0.00421868	17	290930	0.00584333	9	84484	0.0106529	14	244945	0.00571557	15	229940	0.00652344	83	45765	0.181361	1.58133	0.612363	17.0246
ERBB3	c.G3868>C	G	C	E1290Q	16.3827	1	224606	0.000445224	NA	NA	NA	1	213308	0.000468806	NA	NA	NA	1	84674	0.001181	NA	NA	NA	NA	NA	NA	35	180897	0.019348	#VALUE!	#VALUE!	16.3827
ERBB3	c.G3811>T	G	T	G1271C	16.1609	25	224421	0.0111398	12	135047	0.0088858	19	213195	0.00891203	26	290796	0.00894098	4	84301	0.0047449	14	244837	0.00571809	14	229809	0.00609202	35	45643	0.0766821	1.00621	1.28391	16.1609
ERBB3	c.C3846>G	C	G	C1282W	16.0213	14	223334	0.00626864	4	134920	0.00296472	8	212246	0.00376921	7	289436	0.0024185	6	84217	0.00712445	10	243699	0.00410342	8	228745	0.00349734	52	45557	0.114143	0.815759	0.490893	16.0213
ERBB3	c.G3106>A	G	A	G1036R	15.4205	107	224697	0.0476197	132	133660	0.098758	178	213281	0.083458	6	290635	0.00206445	92	82220	0.111895	220	244819	0.0898623	3958	229386	1.72548	1	182449	0.000548098	0.0209041	15.4205	0.00489833
ERBB3	c.T3853>A	T	A	S1285T	15.1934	20	224624	0.00890377	10	135663	0.00737121	9	213474	0.00421597	16	291056	0.00549722	8	84768	0.00943752	32	245122	0.0130547	11	230031	0.00478196	66	46029	0.143388	0.74577	0.506697	15.1934
ERBB3	c.T3804>A	T	A	D1268E	14.7978	11	224631	0.00489692	13	135116	0.00962136	21	213412	0.00984012	16	291068	0.005497	4	84360	0.00474158	17	245092	0.00693617	16	230025	0.00695577	33	47032	0.070165	0.571333	1.46697	14.7978
ERBB3	c.A3803>T	A	T	D1268V	14.2962	14	224635	0.00623233	9	135122	0.00666065	16	213417	0.00749706	16	291078	0.00549681	6	84362	0.00711221	14	245101	0.00571193	14	230047	0.00608571	48	47208	0.101678	0.825266	0.855672	14.2962
ERBB3	c.A3866>C	A	C	Y1289S	14.2935	7	224619	0.00311639	8	135658	0.00589718	9	213488	0.00421569	15	291052	0.00515372	7	84786	0.00825608	10	245117	0.00407968	10	230034	0.00434718	214	181343	0.118008	0.873929	0.526543	14.2935
ERBB3	c.G3821>C	G	C	G1274A	13.682	16	224643	0.00712241	5	135186	0.00369861	9	213429	0.00421686	2	291079	0.000687099	3	84398	0.00355459	7	245110	0.00285586	1	230046	0.000434696	22	45236	0.0486338	0.185772	0.122291	13.682
ERBB3	c.A3869>C	A	C	E1290A	13.4264	4	224347	0.00178295	7	135462	0.0051675	4	213163	0.0018765	11	290729	0.00378359	5	84612	0.00590933	9	244712	0.00367779	9	229726	0.00391771	143	180235	0.0793409	0.73219	0.662971	13.4264
ERBB3	c.G3841>C	G	C	A1281P	13.1589	54	224646	0.0240378	27	135371	0.0199452	46	213443	0.0215514	54	291075	0.0185519	10	84542	0.0118284	46	245120	0.0187663	39	230055	0.0169525	72	46258	0.155649	0.930145	1.4332	13.1589
ERBB3	c.C3851>A	C	A	A1284E	12.2455	12	224619	0.00534238	8	135667	0.00589679	10	213489	0.00468408	10	291064	0.00343567	3	84777	0.0035387	7	245124	0.0028557	5	230042	0.00217352	20	46154	0.0433332	0.582634	0.614214	12.2455
ERBB3	c.G3858>T	G	T	E1286D	12.084	33	224605	0.0146925	33	135630	0.0243309	66	213451	0.0309204	5	291071	0.00171779	20	84771	0.023593	43	245077	0.0175455	6	230055	0.00260807	132	46300	0.285097	0.0706013	0.110544	12.084
ERBB3	c.A3835>C	A	C	M1279L	11.1889	13	224617	0.00578763	10	135360	0.00738771	16	213425	0.00749678	15	291044	0.00515386	7	84517	0.00828236	21	245090	0.00856828	20	230024	0.00869474	43	46401	0.0926704	0.697626	1.04979	11.1889
ERBB3	c.A944>C	A	C	N315T	10.8097	24	225104	0.0106617	9	136963	0.00657112	10	214488	0.00466227	16	291074	0.00549688	1	89774	0.00111391	15	245747	0.00610384	15	230045	0.00652046	22	182709	0.012041	0.836522	5.85368	10.8097
ERBB3	c.G2786>C	G	C	R929P	10.7413	6	224899	0.00266786	2	133556	0.0014975	7	213488	0.00327887	5	290932	0.00171861	1	81702	0.00122396	4	245125	0.00163182	30	229921	0.013048	24	182553	0.0131469	1.14766	10.6604	10.7413
ERBB3	c.C3814>A	C	A	P1272T	10.2178	27	224240	0.0120407	6	134944	0.00444629	6	213067	0.00281602	6	290628	0.00206449	7	84230	0.00831058	16	244673	0.00653934	9	229661	0.00391882	39	45928	0.0849155	0.464319	0.471546	10.2178
ERBB3	c.G3809>A	G	A	G1270D	9.87858	80	224646	0.0356116	39	135130	0.0288611	83	213428	0.038889	1	291081	0.000343547	21	84368	0.024891	108	245108	0.0440622	2	230055	0.000869357	113	45956	0.245887	0.0119035	0.0349266	9.87858
ERBB3	c.A2783>T	A	T	E928V	9.70695	46	225008	0.0204437	8	133604	0.00598784	19	213603	0.00889501	10	291062	0.00343569	7	81738	0.00856395	88	245235	0.0358839	137	222051	0.0616975	146	175629	0.0831298	0.573778	7.20433	9.70695
ERBB3	c.T1082>G	T	G	L361R	9.3359	7	225077	0.00311005	3	136822	0.00219263	9	214435	0.00419708	10	291052	0.00343581	13	89441	0.0145347	13	245701	0.00529098	11	230033	0.00478192	231	170235	0.135695	1.56698	0.329	9.3359
ERBB3	c.G2051>A	G	A	G684D	9.31171	257	224938	0.114254	139	133362	0.104228	303	213467	0.141942	4	291059	0.00137429	97	80789	0.120066	420	245223	0.171273	2572	230050	1.11802	1	182663	0.000547456	0.0131855	9.31171	0.00455963
ERBB3	c.A3464>T	A	T	D1155V	9.15758	25	224639	0.011129	12	134772	0.00890393	26	213373	0.0121852	17	291075	0.00584042	1	83633	0.0011957	13	244982	0.00530651	16	230048	0.00695507	20	182653	0.0109497	0.655937	5.81673	9.15758
ERBB3	c.T3826>G	T	G	Y1276D	9.1574	5	224644	0.00222574	2	135325	0.00147792	5	213439	0.00234259	5	291080	0.00171774	5	84488	0.005918	10	245119	0.00407965	6	230049	0.00260814	25	46131	0.0541935	1.16227	0.440713	9.1574
ERBB3	c.A3872>C	A	C	E1291A	9.10525	9	224617	0.00400682	4	135643	0.00294892	5	213458	0.00234238	5	291044	0.00171795	2	84790	0.00235877	5	245116	0.00203985	5	230038	0.00217355	39	181588	0.0214772	0.582571	0.921478	9.10525
ERBB3	c.C3796>G	C	G	Q1266E	8.6468	3	224646	0.00133543	2	135122	0.00148014	2	213435	0.000937053	2	291084	0.000687087	3	84361	0.00355615	3	245110	0.00122394	1	230056	0.000434677	56	182118	0.0307493	0.464203	0.122233	8.6468
ERBB3	c.A209>C	A	C	H70P	8.61583	10	225143	0.00444162	10	139234	0.00718215	14	215758	0.00648875	23	291084	0.0079015	1	92608	0.00107982	12	245958	0.00487888	10	230026	0.00434733	17	182726	0.00930355	1.10016	4.02598	8.61583
ERBB3	c.T3865>G	T	G	Y1289D	8.42195	5	224616	0.00222602	1	135666	0.000737104	5	213498	0.00234194	10	291055	0.00343578	5	84787	0.00589713	10	245114	0.00407973	10	230038	0.00434711	90	181213	0.0496653	4.66118	0.737156	8.42195
ERBB3	c.A2262>C	A	C	Q754H	8.40067	3	224948	0.00133364	8	133385	0.00599768	9	213487	0.00421571	12	291071	0.00412271	1	80772	0.00123805	14	245237	0.00570876	15	230059	0.00652007	19	182684	0.0104005	0.687384	5.26639	8.40067
ERBB3	c.G3808>T	G	T	G1270C	8.38391	103	224498	0.0458801	57	135015	0.0422175	25	213256	0.011723	11	290896	0.00378142	31	84278	0.036783	36	244906	0.0146995	9	229912	0.00391454	141	45722	0.308385	0.0895699	0.106422	8.38391
ERBB3	c.G3806>T	G	T	G1269V	8.36721	54	224648	0.0240376	12	135128	0.00888047	14	213435	0.00655937	8	291085	0.00274834	8	84374	0.00948159	20	245117	0.00815937	6	230057	0.00260805	37	46638	0.0793344	0.309481	0.275064	8.36721
ERBB3	c.T3514>A	T	A	S1172T	8.3092	227	224579	0.101078	238	134723	0.176659	547	213303	0.256443	11	291004	0.00378002	123	83673	0.147001	627	244882	0.256042	2808	229889	1.22146	11	182655	0.00602228	0.0213973	8.3092	0.0409677
ERBB3	c.T3844>G	T	G	C1282G	8.29339	6	224643	0.0026709	5	135424	0.00369211	16	213468	0.00749527	9	291075	0.00309199	4	84541	0.00473143	7	245121	0.00285573	5	230052	0.00217342	18	45872	0.0392396	0.837458	0.459358	8.29339
ERBB3	c.A3861>T	A	T	Q1287H	8.19951	111	224640	0.0494124	77	135676	0.0567529	122	213507	0.057141	55	291078	0.0188953	37	84798	0.0436331	171	245152	0.0697526	48	230060	0.0208641	167	46678	0.35777	0.33294	0.478172	8.19951
ERBB3	c.G3812>A	G	A	G1271D	8.09126	25	224647	0.0111286	15	135179	0.0110964	9	213439	0.00421666	NA	NA	NA	15	84393	0.017774	24	245120	0.00979112	2	230056	0.000869354	67	46588	0.143814	#VALUE!	0.0489116	8.09126
ERBB3	c.C3997>G	C	G	L1333V	7.93471	3	224619	0.00133559	9	136233	0.00660633	14	214187	0.00653634	18	291043	0.00618465	1	85272	0.00117272	10	245220	0.00407797	13	230044	0.00565109	17	182694	0.00930518	0.936171	4.8188	7.93471
ERBB3	c.C3848>T	C	T	P1283L	7.87539	11	224633	0.00489688	8	135655	0.00589731	18	213503	0.00843079	5	291075	0.00171777	3	84758	0.00353949	12	245150	0.00489496	2	230054	0.000869361	13	46637	0.0278749	0.29128	0.245618	7.87539
ERBB3	c.G3058>T	G	T	D1020Y	7.8213	11	225033	0.00488817	1	133913	0.000746753	11	213725	0.0051468	17	291067	0.00584058	8	82184	0.00973425	22	245265	0.00896989	14	230061	0.00608534	8	182685	0.00437912	7.8213	0.625147	0.449867
ERBB3	c.A985>G	A	G	K329E	7.63349	234	224737	0.104122	193	136559	0.141331	425	213802	0.198782	5	290286	0.00172244	104	89371	0.116369	555	244853	0.226667	1967	221434	0.888301	4	182451	0.00219237	0.0121873	7.63349	0.0188398
ERBB3	c.C2726>A	C	A	A909E	7.62804	23	225018	0.0102214	7	133502	0.00524337	13	213563	0.0060872	26	291059	0.0089329	2	81620	0.00245038	31	245251	0.0126401	43	230050	0.0186916	7	182667	0.00383211	1.70366	7.62804	1.56388
ERBB3	c.A3874>C	A	C	M1292L	7.61431	8	224617	0.00356162	5	135650	0.00368596	5	213449	0.00234248	7	291040	0.00240517	3	84786	0.00353832	7	245106	0.00285591	11	230009	0.00478242	49	181873	0.0269419	0.652522	1.35161	7.61431
ERBB3	c.T765>G	T	G	C255W	7.53543	7	225076	0.00311006	1	137077	0.000729517	12	214472	0.00559514	16	291056	0.00549722	12	90090	0.01332	10	245748	0.00406921	18	230035	0.0078249	10	182702	0.00547339	7.53543	0.587454	0.410915
ERBB3	c.A3797>G	A	G	Q1266R	7.41971	5	224447	0.0022277	7	135021	0.00518438	5	213286	0.00234427	3	290885	0.00103134	4	84280	0.00474608	10	244888	0.0040835	2	229827	0.00087022	64	181743	0.0352146	0.198931	0.183355	7.41971
ERBB3	c.G3839>T	G	T	G1280V	7.40621	27	224648	0.0120188	6	135375	0.00443213	12	213447	0.005622	18	291082	0.00618382	10	84540	0.0118287	15	245128	0.00611925	22	230058	0.00956281	40	45659	0.0876059	1.39523	0.80844	7.40621
ERBB3	c.T3884>A	T	A	F1295Y	7.37409	11	224638	0.00489677	12	135673	0.0088448	19	213488	0.0088998	21	291080	0.00721451	1	84826	0.00117888	24	245162	0.00978945	20	230065	0.0086932	13	182678	0.00711635	0.815679	7.37409	6.03651
ERBB3	c.T1225>G	T	G	F409V	7.32322	13	224824	0.0057823	10	136602	0.00732054	17	214155	0.00793818	20	290755	0.00687864	1	89085	0.00112252	14	245416	0.0057046	18	229734	0.00783515	15	182471	0.00822048	0.939636	6.97994	7.32322
ERBB3	c.G3841>T	G	T	A1281S	7.31048	79	224646	0.0351664	41	135371	0.0302871	61	213443	0.0285791	9	291075	0.00309199	11	84542	0.0130113	81	245120	0.033045	12	230055	0.00521614	44	46258	0.0951187	0.102089	0.400894	7.31048
ERBB3	c.G3808>C	G	C	G1270R	7.29935	34	224498	0.0151449	22	135015	0.0162945	21	213256	0.00984732	NA	NA	NA	25	84278	0.0296637	2	244906	0.00081664	NA	NA	NA	99	45722	0.216526	#VALUE!	#VALUE!	7.29935
ERBB3	c.C3376>G	C	G	P1126A	7.26089	11	224691	0.00489561	7	134712	0.00519627	14	213523	0.00655667	16	290700	0.00550396	1	83395	0.00119911	15	244880	0.00612545	20	229710	0.00870663	12	182387	0.00657942	1.05921	7.26089	5.4869
ERBB3	c.T35>G	T	G	L12W	7.16351	23	225201	0.0102131	13	140001	0.00928565	13	215871	0.00602212	26	291103	0.00893155	1	93514	0.00106936	14	246083	0.00568914	12	230014	0.00521707	14	182759	0.00766036	0.961866	4.87869	7.16351
ERBB3	c.G68>C	G	C	G23A	7.15338	10	225217	0.00444016	8	139990	0.00571469	12	215884	0.00555854	11	291116	0.00377856	1	93395	0.00107072	12	246091	0.00487624	9	230048	0.00391223	14	182785	0.00765927	0.661201	3.65382	7.15338
ERBB3	c.A2405>C	A	C	H802P	7.07065	14	224869	0.00622585	16	133273	0.0120054	28	213407	0.0131205	21	291009	0.00721627	8	80696	0.00991375	18	245119	0.00734337	20	229991	0.00869599	128	182605	0.0700967	0.601084	0.877165	7.07065
ERBB3	c.C3881>A	C	A	A1294D	6.96653	14	224591	0.00623355	3	135647	0.00221162	5	213436	0.00234262	3	291019	0.00103086	1	84804	0.00117919	6	245111	0.00244787	12	229978	0.00521789	15	182596	0.00821486	0.46611	4.42498	6.96653
ERBB3	c.G2959>C	G	C	A987P	6.88762	5	225022	0.002222	1	133640	0.000748279	6	213616	0.00280878	15	291044	0.00515386	1	81987	0.00121971	6	245257	0.00244641	7	230055	0.00304275	8	182672	0.00437943	6.88762	2.49466	3.59057
ERBB3	c.A3461>T	A	T	E1154V	6.86813	8	224625	0.00356149	7	134763	0.0051943	14	213364	0.00656156	13	291068	0.00446631	1	83630	0.00119574	18	244975	0.00734769	14	230035	0.00608603	15	182648	0.00821252	0.859848	5.08975	6.86813
ERBB3	c.G2692>T	G	T	G898C	6.65608	25	224560	0.0111329	21	133070	0.0157812	18	213043	0.008449	11	290597	0.00378531	6	81028	0.00740485	22	244822	0.00898612	94	230016	0.0408667	90	182603	0.0492873	0.239863	5.51891	6.65608
ERBB3	c.G889>T	G	T	D297Y	6.64625	6	225105	0.00266542	6	137042	0.00437822	4	214492	0.00186487	6	291075	0.00206132	1	89939	0.00111186	5	245762	0.00203449	17	230049	0.00738973	NA	NA	NA	0.470813	6.64625	#VALUE!
ERBB3	c.T3825>G	T	G	D1275E	6.61415	18	224499	0.00801785	17	135217	0.0125724	24	213290	0.0112523	22	290915	0.00756235	7	84405	0.00829335	22	244929	0.00898219	20	229883	0.00870008	25	45576	0.0548534	0.601505	1.04904	6.61415
ERBB3	c.G3809>T	G	T	G1270V	6.52744	11	224646	0.00489659	5	135130	0.00370014	8	213428	0.00374834	5	291081	0.00171773	9	84368	0.0106676	12	245108	0.0048958	11	230055	0.00478147	32	45956	0.0696318	0.464235	0.448225	6.52744
ERBB3	c.T314>A	T	A	V105E	6.52156	10	225159	0.00444131	1	138394	0.000722575	6	215580	0.00278319	8	291087	0.00274832	1	91657	0.00109102	11	245912	0.00447314	11	230025	0.00478209	13	182708	0.00711518	3.80351	4.38312	6.52156
ERBB3	c.T123>A	T	A	D41E	6.46497	18	225149	0.00799471	7	139390	0.00502188	13	215786	0.00602449	15	291080	0.00515322	1	92946	0.00107589	11	246011	0.00447134	16	230030	0.00695561	12	182742	0.00656663	1.02615	6.46497	6.10342
ERBB3	c.A3578>C	A	C	E1193A	6.4237	5	224120	0.00223095	11	134502	0.00817832	6	212906	0.00281815	8	290551	0.00275339	1	83627	0.00119579	16	244250	0.00655067	10	229504	0.00435722	14	182259	0.00768138	0.336669	3.64381	6.4237
ERBB3	c.T2788>A	T	A	L930M	6.39536	12	224843	0.00533706	9	133511	0.00674102	14	213444	0.0065591	14	290836	0.00481371	1	81673	0.00122439	8	245075	0.00326431	18	229872	0.00783044	10	182482	0.00547999	0.714092	6.39536	4.47567
ERBB3	c.A1126>C	A	C	I376L	6.35358	5	225082	0.00222141	2	136835	0.00146161	9	214395	0.00419786	11	291064	0.00377924	1	89283	0.00112003	15	245671	0.00610573	4	230034	0.00173887	13	182681	0.00711623	2.58566	1.55252	6.35358
ERBB3	c.T1418>A	T	A	V473E	6.29438	13	225133	0.00577436	10	136562	0.00732268	10	214370	0.00466483	21	291044	0.0072154	1	88439	0.00113072	26	245608	0.010586	16	230027	0.00695571	13	182656	0.0071172	0.98535	6.15156	6.29438
ERBB3	c.T442>G	T	G	Y148D	6.17182	9	225131	0.00399767	1	138168	0.000723757	5	215467	0.00232054	13	291030	0.00446689	6	91108	0.00658559	8	245842	0.00325412	6	229991	0.0026088	4	182674	0.00218969	6.17182	0.396137	0.332498
ERBB3	c.C2785>G	C	G	R929G	6.15857	10	225003	0.00444439	7	133576	0.00524046	16	213606	0.00749043	9	291059	0.00309216	3	81734	0.00367044	11	245252	0.00448518	52	230041	0.0226047	34	182664	0.0186134	0.590054	6.15857	5.07116
ERBB3	c.G3863>A	G	A	G1288E	6.07296	3	224641	0.00133546	127	135679	0.0936033	121	213511	0.0566716	5	291081	0.00171773	61	84799	0.0719348	140	245149	0.0571081	NA	NA	NA	206	47155	0.436857	0.0183512	#VALUE!	6.07296
ERBB3	c.A238>T	A	T	I80F	6.02919	6	225144	0.00266496	5	138489	0.0036104	10	215607	0.00463807	13	291094	0.00446591	1	91809	0.00108922	7	245932	0.00284632	5	230042	0.00217352	12	182729	0.0065671	1.23696	1.99548	6.02919
ERBB3	c.C3512>A	C	A	S1171Y	6.01821	23	224283	0.0102549	1	134552	0.000743207	7	213031	0.00328591	13	290647	0.00447278	3	83557	0.00359036	9	244619	0.00367919	2	229694	0.000870724	6	182433	0.00328888	6.01821	0.242517	0.916029
ERBB3	c.G3272>T	G	T	C1091F	5.98528	21	225016	0.00933267	1	134014	0.000746191	7	213666	0.00327614	13	291078	0.00446616	6	82582	0.00726551	12	245250	0.00489297	8	230050	0.0034775	6	182656	0.00328486	5.98528	0.478632	0.452118
ERBB3	c.T2999>G	T	G	L1000R	5.9765	6	225020	0.00266643	1	133806	0.000747351	5	213612	0.00234069	13	291053	0.00446654	1	82058	0.00121865	14	245247	0.00570853	9	230037	0.00391241	8	182673	0.00437941	5.9765	3.21045	3.59366
ERBB3	c.A3869>G	A	G	E1290G	5.96877	9	224347	0.00401164	4	135462	0.00295286	13	213163	0.00609862	12	290729	0.00412756	7	84612	0.00827306	26	244712	0.0106247	11	229726	0.00478831	89	180235	0.04938	1.39782	0.578784	5.96877
ERBB3	c.G3829>T	G	T	A1277S	5.95415	5	224644	0.00222574	5	135365	0.00369372	2	213446	0.000937005	9	291075	0.00309199	4	84494	0.00473406	12	245118	0.0048956	4	230053	0.00173873	13	46120	0.0281873	0.837094	0.367281	5.95415
ERBB3	c.G484>T	G	T	D162Y	5.93255	9	225170	0.00399698	2	138145	0.00144775	6	215482	0.00278446	25	291074	0.00858888	7	91034	0.00768943	7	245880	0.00284692	2	230046	0.000869391	3	182712	0.00164193	5.93255	0.113063	0.21353
ERBB3	c.C3814>T	C	T	P1272S	5.90942	68	224240	0.0303247	30	134944	0.0222314	31	213067	0.0145494	12	290628	0.00412899	9	84230	0.010685	7	244673	0.00286096	6	229661	0.00261255	29	45928	0.0631423	0.185727	0.244505	5.90942
ERBB3	c.A3860>T	A	T	Q1287L	5.87419	38	224456	0.0169298	11	135598	0.00811221	8	213389	0.00374902	11	290923	0.00378107	9	84736	0.0106212	18	244976	0.00734766	12	229915	0.00521932	29	46481	0.0623911	0.466096	0.491405	5.87419
ERBB3	c.A3144>T	A	T	L1048F	5.86474	18	224903	0.00800345	6	133843	0.00448286	9	213514	0.00421518	22	290897	0.00756281	1	82373	0.00121399	22	245115	0.00897538	13	229924	0.00565404	13	182591	0.00711974	1.68705	4.6574	5.86474
ERBB3	c.T3825>A	T	A	D1275E	5.86454	44	224499	0.0195992	18	135217	0.0133119	28	213290	0.0131277	37	290915	0.0127185	12	84405	0.0142172	55	244929	0.0224555	28	229883	0.0121801	38	45576	0.0833772	0.95542	0.856718	5.86454
ERBB3	c.A2912>C	A	C	D971A	5.8332	7	225024	0.00311078	3	133679	0.00224418	9	213668	0.00421214	8	291060	0.00274857	1	81969	0.00121997	6	245267	0.00244631	9	230045	0.00391228	13	182678	0.00711635	1.22476	3.20686	5.8332
ERBB3	c.T2749>G	T	G	L917V	5.80986	3	224827	0.00133436	NA	NA	NA	10	213378	0.00468652	10	290802	0.00343877	1	81544	0.00122633	8	245010	0.00326517	7	229792	0.00304623	13	182461	0.00712481	#VALUE!	2.48402	5.80986
ERBB3	c.A1348>T	A	T	S450C	5.7906	12	225118	0.00533054	9	136798	0.00657904	12	214412	0.0055967	14	291056	0.00481007	1	88805	0.00112606	9	245664	0.00366354	15	230041	0.00652058	10	182631	0.00547552	0.73112	5.7906	4.86254
ERBB3	c.A1866>C	A	C	K622N	5.78659	16	224894	0.00711446	6	133525	0.00449354	16	213662	0.00748846	9	291063	0.00309211	1	81315	0.00122979	20	245268	0.00815435	15	230056	0.00652015	13	182680	0.00711627	0.688124	5.30186	5.78659
ERBB3	c.G119>C	G	C	G40A	5.76275	5	225212	0.00222013	1	139801	0.000715302	7	215859	0.00324286	12	291113	0.00412211	2	93238	0.00214505	5	246070	0.00203194	6	230057	0.00260805	5	182778	0.00273556	5.76275	1.21585	1.27529
ERBB3	c.T3828>G	T	G	Y1276*	5.72002	13	224627	0.00578737	3	135316	0.00221703	11	213422	0.00515411	13	291064	0.00446637	9	84468	0.0106549	15	245099	0.00611998	6	230036	0.00260829	28	45942	0.0609464	2.01457	0.244796	5.72002
ERBB3	c.G1417>T	G	T	V473L	5.6304	9	225150	0.00399734	1	136571	0.00073222	7	214390	0.00326508	12	291072	0.00412269	4	88446	0.00452253	13	245631	0.00529249	7	230053	0.00304278	5	182679	0.00273704	5.6304	0.672804	0.605201
ERBB3	c.T3721>G	T	G	C1241G	5.61894	7	224646	0.00311601	8	135104	0.00592136	10	213427	0.00468544	20	291088	0.00687077	3	84305	0.00355851	16	245099	0.00652797	46	230057	0.019995	15	182721	0.00820924	1.16034	5.61894	2.30693
ERBB3	c.A1841>C	A	C	H614P	5.61218	13	225118	0.00577475	1	136114	0.000734678	5	214288	0.00233331	12	291040	0.00412314	3	87778	0.00341771	7	245540	0.00285086	11	230028	0.00478203	13	182656	0.0071172	5.61218	1.39919	2.08245
ERBB3	c.G3845>A	G	A	C1282Y	5.53387	13	224609	0.00578784	20	135610	0.0147482	29	213432	0.0135875	5	291072	0.00171779	6	84670	0.00708634	5	245089	0.00204008	7	230046	0.00304287	18	45901	0.0392148	0.116475	0.4294	5.53387
ERBB3	c.G2782>T	G	T	E928*	5.33115	25	225025	0.0111099	2	133618	0.0014968	2	213617	0.000936255	9	291069	0.00309205	1	81755	0.00122317	5	245268	0.00203859	15	230030	0.00652089	6	182644	0.00328508	2.06577	5.33115	2.68572
ERBB3	c.G467>T	G	T	C156F	5.22107	7	225171	0.00310875	1	138152	0.00072384	4	215499	0.00185616	11	291065	0.00377922	2	91034	0.00219698	12	245880	0.00488043	4	230045	0.00173879	4	182713	0.00218923	5.22107	0.791445	0.99647
ERBB3	c.C477>A	C	A	D159E	5.22106	6	225151	0.00266488	1	138146	0.000723872	5	215468	0.00232053	11	291053	0.00377938	3	91022	0.00329591	10	245860	0.00406736	4	230030	0.0017389	4	182694	0.00218945	5.22106	0.527595	0.664295
ERBB3	c.G629>T	G	T	C210F	5.20654	12	225078	0.00533149	1	137759	0.000725905	3	215129	0.00139451	11	291047	0.00377946	3	90483	0.00331554	8	245791	0.0032548	4	230015	0.00173902	7	182686	0.00383171	5.20654	0.524505	1.15568
ERBB3	c.C8>T	C	T	A3V	5.1863	51	224598	0.0227072	9	139522	0.0064506	61	215115	0.0283569	97	289944	0.0334547	12	93212	0.0128739	25	245376	0.0101884	51	229309	0.0222407	48	182105	0.0263584	5.1863	1.72759	2.04743
ERBB3	c.A845>T	A	T	Y282F	5.18067	15	225090	0.006664	1	137080	0.000729501	8	214490	0.00372978	11	291059	0.0037793	1	90006	0.00111104	10	245775	0.00406876	4	230032	0.00173889	4	182695	0.00218944	5.18067	1.5651	1.97063
ERBB3	c.A1664>C	A	C	E555A	5.14456	10	224949	0.00444545	1	136018	0.000735197	11	214155	0.00513647	11	290831	0.00378227	8	87800	0.00911162	15	245339	0.00611399	12	229834	0.00522116	18	182470	0.00986464	5.14456	0.573022	1.08264
ERBB3	c.T3867>G	T	G	Y1289*	5.13779	24	224605	0.0106854	10	135650	0.00737191	13	213457	0.00609022	10	291040	0.00343595	12	84787	0.0141531	11	245110	0.00448778	7	230016	0.00304327	132	181529	0.0727157	0.466087	0.215025	5.13779
ERBB3	c.T3875>A	T	A	M1292K	5.13084	29	224604	0.0129116	10	135654	0.0073717	6	213453	0.00281092	20	291019	0.0068724	5	84795	0.00589657	15	245107	0.00611978	23	230013	0.00999943	55	181792	0.0302544	0.932269	1.6958	5.13084
ERBB3	c.G3880>A	G	A	A1294T	5.12043	1	224626	0.000445184	6	135666	0.00442263	20	213475	0.00936878	1	291074	0.000343555	1	84818	0.001179	7	245156	0.00285532	2	230054	0.000869361	11	182211	0.00603696	0.0776813	0.737375	5.12043
ERBB3	c.T3788>G	T	G	M1263R	5.08218	9	224563	0.00400778	10	135088	0.00740258	8	213361	0.00374951	14	290977	0.00481138	2	84317	0.002372	22	244997	0.0089797	18	229938	0.0078282	22	182498	0.0120549	0.649959	3.30025	5.08218
ERBB3	c.A1945>C	A	C	I649L	5.04391	6	224867	0.00266824	1	133456	0.000749311	5	213615	0.00234066	11	291047	0.00377946	3	81343	0.00368809	5	245240	0.00203882	9	230035	0.00391245	9	182659	0.00492721	5.04391	1.06083	1.33598
ERBB3	c.T2257>A	T	A	F753I	5.04052	12	224946	0.00533461	1	133378	0.000749749	7	213487	0.00327889	11	291073	0.00377912	3	80771	0.0037142	16	245230	0.00652449	10	230057	0.00434675	15	182681	0.00821103	5.04052	1.1703	2.21071
ERBB3	c.G2854>T	G	T	E952*	4.98258	28	224998	0.0124446	4	133659	0.00299269	6	213597	0.00280903	16	291023	0.00549785	1	81861	0.00122158	11	245210	0.00448595	14	230012	0.00608664	7	182654	0.00383238	1.83709	4.98258	3.13723
ERBB3	c.A2451>C	A	C	Q817H	4.92002	6	224960	0.00266714	3	133293	0.00225068	8	213436	0.0037482	9	291100	0.00309172	1	80850	0.00123686	20	245242	0.00815521	14	230060	0.00608537	7	182683	0.00383177	1.37368	4.92002	3.09799
ERBB3	c.G3845>T	G	T	C1282F	4.91899	22	224609	0.0097948	17	135610	0.0125359	20	213432	0.00937067	9	291072	0.00309202	6	84670	0.00708634	17	245089	0.00693626	13	230046	0.00565104	16	45901	0.0348576	0.246652	0.797456	4.91899
ERBB3	c.A2077>C	A	C	S693R	4.91644	14	224922	0.00622438	10	133331	0.00750013	8	213416	0.00374855	16	291040	0.00549753	1	80783	0.00123788	5	245177	0.00203934	14	230037	0.00608598	10	182651	0.00547492	0.732991	4.91644	4.42281
ERBB3	c.G4022>A	G	A	R1341K	4.91613	21	224076	0.00937182	4	135924	0.00294282	27	213592	0.0126409	42	290310	0.0144673	12	85080	0.0141044	14	244674	0.0057219	32	229447	0.0139466	11	182281	0.00603464	4.91613	0.988812	0.427856
ERBB3	c.G3838>A	G	A	G1280R	4.91458	14	224642	0.00623214	17	135370	0.0125582	29	213442	0.0135868	6	291076	0.00206132	14	84525	0.0165631	33	245119	0.0134628	3	230051	0.00130406	37	45454	0.081401	0.164141	0.0787325	4.91458
ERBB3	c.G2147>C	G	C	G716A	4.91268	12	224948	0.00533457	8	133318	0.00600069	8	213467	0.00374765	8	291072	0.00274846	1	80729	0.00123871	7	245227	0.0028545	14	230059	0.0060854	4	182678	0.00218965	0.458024	4.91268	1.76768
ERBB3	c.T1094>G	T	G	I365S	4.89085	3	225054	0.00133301	4	136796	0.00292406	9	214401	0.00419774	9	291063	0.00309211	1	89347	0.00111923	9	245625	0.00366412	9	230040	0.00391236	10	182682	0.00547399	1.05747	3.49558	4.89085
ERBB3	c.C2612>G	C	G	A871G	4.88576	7	224538	0.00311751	10	133065	0.00751512	8	213001	0.00375585	13	290588	0.00447369	1	80981	0.00123486	7	244724	0.00286037	8	229614	0.00348411	11	182324	0.00603322	0.595291	2.82147	4.88576
ERBB3	c.G6>T	G	T	R2S	4.87873	12	224610	0.00534259	11	139539	0.0078831	8	215137	0.00371856	12	290002	0.0041379	1	93226	0.00107266	8	245347	0.00326069	12	229304	0.00523323	7	182092	0.00384421	0.524908	4.87873	3.5838
ERBB3	c.G4009>C	G	C	A1337P	4.81812	13	224606	0.00578791	6	136216	0.00440477	10	214172	0.00466914	8	291045	0.00274872	1	85257	0.00117292	7	245190	0.00285493	13	230036	0.00565129	9	182682	0.00492659	0.624032	4.81812	4.20027
ERBB3	c.C3847>T	C	T	P1283S	4.81462	49	224636	0.0218131	14	135652	0.0103205	33	213500	0.0154567	4	291078	0.0013742	16	84719	0.018886	76	245145	0.0310021	NA	NA	NA	42	46190	0.0909288	0.133152	#VALUE!	4.81462
ERBB3	c.A238>C	A	C	I80L	4.75754	2	225144	0.00088832	1	138489	0.000722079	4	215607	0.00185523	10	291094	0.00343532	1	91809	0.00108922	6	245932	0.0024397	9	230042	0.00391233	6	182729	0.00328355	4.75754	3.59187	3.0146
ERBB3	c.G3568>A	G	A	E1190K	4.75622	26	224579	0.0115772	752	133239	0.564399	1222	211563	0.577606	9	291060	0.00309215	328	82903	0.395643	1385	242630	0.570828	4211	223779	1.88177	36	182672	0.0197075	0.00547865	4.75622	0.0498112
ERBB3	c.G399>C	G	C	Q133H	4.75491	9	225161	0.00399714	1	138393	0.00072258	10	215568	0.00463891	10	291053	0.0034358	3	91354	0.00328393	7	245874	0.00284699	17	230032	0.00739028	3	182713	0.00164192	4.75491	2.25044	0.499986
ERBB3	c.T521>G	T	G	I174R	4.7433	14	225156	0.00621791	1	138056	0.000724344	7	215356	0.00325043	10	291055	0.00343578	6	90989	0.0065942	14	245861	0.00569427	15	230029	0.00652092	12	182617	0.00657113	4.7433	0.988886	0.996501
ERBB3	c.A616>C	A	C	T206P	4.74022	3	225171	0.00133232	2	137910	0.00145022	5	215258	0.00232279	3	291067	0.00103069	1	90872	0.00110045	5	245809	0.0020341	12	230045	0.00521637	6	182711	0.00328387	0.710713	4.74022	2.98412
ERBB3	c.A643>T	A	T	N215Y	4.72061	17	224972	0.0075565	8	137701	0.00580969	12	215042	0.00558031	16	290924	0.00549972	1	90437	0.00110574	16	245666	0.00651291	12	229895	0.00521977	9	182599	0.00492883	0.946646	4.72061	4.45749
ERBB3	c.A1241>C	A	C	N414T	4.69952	6	225145	0.00266495	1	136789	0.000731053	9	214417	0.00419743	10	291070	0.0034356	1	89220	0.00112082	8	245706	0.00325592	9	230047	0.00391224	9	182636	0.00492783	4.69952	3.4905	4.39661
ERBB3	c.G493>A	G	A	D165N	4.69589	52	225176	0.023093	16	138111	0.0115849	27	215502	0.0125289	2	291074	0.00068711	14	91003	0.0153841	30	245882	0.012201	4	230049	0.00173876	132	182719	0.0722421	0.0593109	0.113023	4.69589
ERBB3	c.A1436>C	A	C	E479A	4.68179	12	224941	0.00533473	1	136170	0.000734376	4	214171	0.00186767	10	290850	0.0034382	3	88172	0.00340244	7	245300	0.00285365	7	229869	0.00304521	6	182512	0.00328746	4.68179	0.895008	0.966205
ERBB3	c.A3989>C	A	C	H1330P	4.68104	13	224608	0.00578786	1	136229	0.000734058	10	214152	0.00466958	10	291023	0.00343615	2	85264	0.00234566	10	245208	0.00407817	15	230020	0.00652117	7	182671	0.00383203	4.68104	2.78011	1.63367
ERBB3	c.G3952>T	G	T	A1318S	4.68058	10	224647	0.00445143	1	136241	0.000733993	7	214198	0.003268	10	291077	0.00343552	1	85169	0.00117414	7	245233	0.00285443	4	230059	0.00173868	4	182712	0.00218924	4.68058	1.48082	1.86455
ERBB3	c.A3694>C	A	C	S1232R	4.63935	5	224625	0.00222593	1	135039	0.000740527	6	213392	0.00281173	10	291073	0.00343556	2	84023	0.0023803	4	245022	0.00163251	7	230048	0.00304284	5	182712	0.00273655	4.63935	1.27834	1.14966
ERBB3	c.C3222>A	C	A	S1074R	4.60171	12	225027	0.00533269	1	133937	0.00074662	5	213627	0.00234053	10	291059	0.00343573	2	82498	0.0024243	3	245249	0.00122325	2	230059	0.000869342	2	182710	0.00109463	4.60171	0.358595	0.451524
ERBB3	c.G2184>T	G	T	W728C	4.58073	4	224948	0.00177819	1	133333	0.000750002	1	213466	0.000468459	10	291074	0.00343555	2	80733	0.0024773	3	245235	0.00122332	4	230060	0.00173868	2	182678	0.00109482	4.58073	0.701843	0.441942
ERBB3	c.A2402>T	A	T	Q801L	4.58049	8	224741	0.00355965	1	133209	0.0007507	10	213275	0.00468878	10	290818	0.00343858	NA	NA	NA	11	244900	0.00449163	11	229748	0.00478785	6	182456	0.00328846	4.58049	#VALUE!	#VALUE!
ERBB3	c.T369>G	T	G	Y123*	4.50138	7	225142	0.00310915	3	138374	0.00216804	8	215570	0.00371109	14	291079	0.00480969	1	91378	0.00109436	6	245878	0.00244023	4	230017	0.001739	9	182700	0.00492611	2.21845	1.58907	4.50138
ERBB3	c.T401>C	T	C	L134P	4.49985	6	225165	0.00266471	2	138399	0.0014451	7	215585	0.00324698	7	291063	0.00240498	1	91358	0.00109459	9	245889	0.00366019	3	230033	0.00130416	9	182722	0.00492552	1.66423	1.19146	4.49985
ERBB3	c.T2744>G	T	G	L915R	4.46872	2	225013	0.000888838	3	133501	0.00224717	4	213563	0.00187298	7	291064	0.00240497	1	81631	0.00122502	7	245262	0.00285409	3	230056	0.00130403	10	182672	0.00547429	1.07022	1.06449	4.46872
ERBB3	c.A2488>C	A	C	M830L	4.42951	15	224937	0.00666853	3	133294	0.00225066	8	213425	0.00374839	15	291074	0.00515333	1	80913	0.0012359	9	245221	0.00367016	11	230048	0.00478161	10	182668	0.00547441	2.28969	3.86894	4.42951
ERBB3	c.A3874>G	A	G	M1292V	4.42873	12	224617	0.00534243	NA	NA	NA	8	213449	0.00374797	4	291040	0.00137438	2	84786	0.00235888	3	245106	0.00122396	2	230009	0.000869531	19	181873	0.0104469	#VALUE!	0.36862	4.42873
ERBB3	c.C3881>T	C	T	A1294V	4.41213	10	224591	0.00445254	7	135647	0.00516045	7	213436	0.00327967	7	291019	0.00240534	2	84804	0.00235838	3	245111	0.00122394	5	229978	0.00217412	19	182596	0.0104055	0.46611	0.921871	4.41213
ERBB3	c.A3770>T	A	T	D1257V	4.39982	9	224638	0.00400645	12	135113	0.00888145	3	213423	0.00140566	17	291064	0.00584064	1	84345	0.00118561	14	245092	0.00571214	12	230041	0.00521646	6	182691	0.00328423	0.657622	4.39982	2.77009
ERBB3	c.C3640>G	C	G	P1214A	4.37718	15	224143	0.00669216	5	134637	0.00371369	8	212861	0.00375832	11	290419	0.00378763	1	83742	0.00119414	17	244435	0.00695481	12	229578	0.00522698	8	182364	0.00438683	1.01991	4.37718	3.67362
ERBB3	c.A3458>T	A	T	E1153V	4.36093	16	224233	0.00713544	8	134542	0.0059461	13	212992	0.00610352	13	290653	0.00447269	1	83461	0.00119816	18	244504	0.00736184	12	229660	0.00522512	9	182323	0.00493629	0.752205	4.36093	4.11988
ERBB3	c.C3357>A	C	A	S1119R	4.35636	14	225007	0.00622203	1	134907	0.000741251	10	213818	0.00467687	6	291072	0.00206135	1	83511	0.00119745	5	245233	0.00203888	12	230039	0.00521651	3	182647	0.00164251	2.7809	4.35636	1.37168
ERBB3	c.C3830>G	C	G	A1277G	4.34791	18	224639	0.00801286	3	135370	0.00221615	8	213440	0.00374813	2	291082	0.000687092	8	84494	0.00946813	20	245115	0.00815944	2	230051	0.000869372	19	46154	0.0411665	0.310039	0.0918209	4.34791
ERBB3	c.A4012>C	A	C	N1338H	4.33035	42	224470	0.0187107	4	136122	0.00293854	15	213984	0.00700987	37	290768	0.0127249	27	85187	0.031695	17	245031	0.0069379	15	229802	0.00652736	17	182507	0.00931471	4.33035	0.205943	0.293886
ERBB3	c.G1774>A	G	A	G592R	4.30226	1	224957	0.000444529	78	136048	0.0573327	131	214113	0.0611826	1	290851	0.000343819	18	87796	0.0205021	62	245284	0.0252768	3	229867	0.0013051	161	182529	0.0882052	0.0059969	0.0636571	4.30226
ERBB3	c.G414>T	G	T	Q138H	4.27968	29	225156	0.01288	1	138403	0.000722528	7	215579	0.00324707	9	291056	0.00309219	5	91313	0.00547567	11	245886	0.00447362	6	230021	0.00260846	5	182709	0.00273659	4.27968	0.476372	0.499773
ERBB3	c.C307>G	C	G	R103G	4.27961	7	225172	0.00310873	1	138421	0.000722434	5	215595	0.00231916	9	291099	0.00309173	4	91697	0.00436219	3	245934	0.00121984	2	230043	0.000869403	6	182723	0.00328366	4.27961	0.199304	0.752754
ERBB3	c.T283>G	T	G	S95A	4.27955	6	225144	0.00266496	1	138413	0.000722475	3	215579	0.0013916	9	291086	0.00309187	3	91759	0.00326943	5	245921	0.00203317	5	230012	0.0021738	6	182717	0.00328377	4.27955	0.664886	1.00438
ERBB3	c.C1316>A	C	A	T439K	4.25323	9	225132	0.00399765	7	136788	0.00511741	8	214408	0.0037312	11	291058	0.00377932	1	88947	0.00112427	16	245676	0.00651264	11	230041	0.00478176	6	182635	0.00328524	0.738521	4.25323	2.92212
ERBB3	c.T793>G	T	G	Y265D	4.23891	NA	NA	NA	1	137090	0.000729448	4	214487	0.00186491	9	291068	0.00309206	1	90089	0.00111001	2	245787	0.000813713	NA	NA	NA	3	182707	0.00164197	4.23891	#VALUE!	1.47924
ERBB3	c.G1068>T	G	T	K356N	4.22996	2	225082	0.000888565	1	136802	0.000730983	4	214395	0.00186572	9	291071	0.00309203	5	89477	0.00558803	9	245669	0.00366347	8	230045	0.00347758	7	182685	0.00383173	4.22996	0.622327	0.685704
ERBB3	c.C2494>A	C	A	H832N	4.22052	6	224954	0.00266721	3	133299	0.00225058	7	213434	0.0032797	8	291082	0.00274837	1	80913	0.0012359	6	245244	0.00244654	12	230056	0.00521612	9	182674	0.00492681	1.22118	4.22052	3.98643
ERBB3	c.A4023>T	A	T	R1341S	4.21424	16	223866	0.00714713	2	135660	0.00147427	20	213153	0.00938293	18	289718	0.00621294	5	84908	0.00588873	7	244140	0.00286721	8	228940	0.00349437	3	181911	0.00164916	4.21424	0.593399	0.280053
ERBB3	c.C3962>T	C	T	S1321F	4.21274	3	224630	0.00133553	1	136239	0.000734004	2	214188	0.000933759	9	291058	0.00309217	4	85224	0.00469351	8	245226	0.0032623	4	230039	0.00173884	4	182696	0.00218943	4.21274	0.370476	0.46648
ERBB3	c.C1656>G	C	G	C552W	4.21109	11	224688	0.00489568	1	135934	0.000735651	5	213938	0.00233713	9	290520	0.00309789	NA	NA	NA	5	245041	0.00204047	4	229678	0.00174157	7	182330	0.00383919	4.21109	#VALUE!	#VALUE!
ERBB3	c.A1643>C	A	C	E548A	4.20892	4	224976	0.00177797	1	136043	0.000735062	5	214101	0.00233535	9	290903	0.00309381	3	87878	0.00341382	8	245282	0.00326155	5	229876	0.00217509	8	182541	0.00438258	4.20892	0.637141	1.28377
ERBB3	c.A1742>T	A	T	D581V	4.20143	9	225145	0.00399742	6	136124	0.00440775	4	214320	0.00186637	7	291058	0.00240502	1	87866	0.0011381	3	245548	0.00122176	11	230047	0.00478163	6	182674	0.00328454	0.545635	4.20143	2.88599
ERBB3	c.G994>T	G	T	E332*	4.18341	29	225081	0.0128843	5	136921	0.00365174	5	214451	0.00233153	14	290957	0.00481171	5	89654	0.005577	8	245684	0.00325622	53	227167	0.0233309	7	182686	0.00383171	1.31765	4.18341	0.687056
ERBB3	c.G3707>T	G	T	G1236V	4.1758	9	224646	0.0040063	1	135057	0.000740428	4	213413	0.0018743	9	291085	0.00309188	4	84070	0.00475794	13	245046	0.00530513	6	230059	0.00260803	5	182718	0.00273646	4.1758	0.548142	0.575135
ERBB3	c.A3790>C	A	C	N1264H	4.16199	5	224399	0.00222817	5	134975	0.00370439	5	213220	0.002345	11	290818	0.00378243	2	84252	0.00237383	6	244813	0.00245085	8	229817	0.00348103	18	182189	0.00987985	1.02107	1.46642	4.16199
ERBB3	c.A3787>G	A	G	M1263V	4.15787	2	224587	0.000890523	10	135094	0.00740225	17	213389	0.00796667	4	291022	0.00137447	1	84329	0.00118583	2	245033	0.000816217	3	229998	0.00130436	9	182536	0.00493053	0.185682	1.09995	4.15787
ERBB3	c.G2692>C	G	C	G898R	4.10983	59	224560	0.0262736	48	133070	0.0360712	17	213043	0.00797961	1	290597	0.000344119	21	81028	0.025917	6	244822	0.00245076	245	230016	0.106514	178	182603	0.0974792	0.00953999	4.10983	3.76121
ERBB3	c.T3280>G	T	G	S1094A	4.07051	8	225019	0.00355526	7	134018	0.00522318	6	213682	0.00280791	17	291078	0.00584036	1	82606	0.00121057	8	245250	0.00326198	9	230047	0.00391224	9	182644	0.00492762	1.11816	3.23175	4.07051
ERBB3	c.A3917>T	A	T	H1306L	4.06321	31	224588	0.0138031	22	135732	0.0162084	22	213455	0.0103066	23	291043	0.00790261	3	84964	0.00353091	29	245137	0.0118301	33	230016	0.0143468	18	182677	0.00985346	0.487562	4.06321	2.79063
ERBB3	c.A1175>G	A	G	E392G	4.03086	9	225072	0.00399872	6	136777	0.0043867	7	214424	0.00326456	11	291059	0.0037793	4	89250	0.00448179	15	245703	0.00610493	7	230037	0.00304299	33	182669	0.0180655	0.861536	0.678967	4.03086
ERBB3	c.T2819>A	T	A	V940D	4.0282	6	225013	0.00266651	7	133633	0.00523823	5	213604	0.00234078	5	291063	0.00171784	1	81764	0.00122303	11	245255	0.00448513	2	230054	0.000869361	9	182681	0.00492662	0.327943	0.710824	4.0282
ERBB3	c.A278>C	A	C	E93A	4.01828	6	224938	0.0026674	3	138318	0.00216892	6	215443	0.00278496	9	290855	0.00309433	1	91687	0.00109067	12	245710	0.00488381	4	229801	0.00174064	8	182540	0.0043826	1.42667	1.59594	4.01828
ERBB3	c.C795>A	C	A	Y265*	4.00321	13	225096	0.00577531	2	137086	0.00145894	4	214477	0.001865	17	291074	0.00584044	5	90080	0.00555062	7	245777	0.00284811	4	230032	0.00173889	6	182705	0.00328398	4.00321	0.313278	0.591642
ERBB3	c.C2533>A	C	A	P845T	3.98831	21	224375	0.00935933	6	132947	0.00451308	11	212887	0.00516706	14	290394	0.00482104	1	80753	0.00123834	7	244656	0.00286116	7	229483	0.00305033	9	182227	0.00493889	1.06824	2.46324	3.98831
ERBB3	c.G701>T	G	T	G234V	3.95597	20	225084	0.00888557	2	137331	0.00145634	9	214503	0.00419575	16	291050	0.00549734	1	90339	0.00110694	9	245767	0.00366201	7	230023	0.00304317	8	182689	0.00437903	3.77477	2.74917	3.95597
ERBB3	c.T2882>G	T	G	L961R	3.91755	2	225019	0.000888814	2	133678	0.00149613	4	213667	0.00187207	3	291063	0.0010307	1	81932	0.00122052	5	245266	0.0020386	11	230055	0.00478147	2	182676	0.00109483	0.688913	3.91755	0.89702
ERBB3	c.A2713>C	A	C	M905L	3.90239	5	225020	0.00222202	5	133470	0.00374616	3	213540	0.00140489	5	291050	0.00171792	1	81611	0.00122533	3	245251	0.00122324	11	230044	0.00478169	4	182670	0.00218974	0.458581	3.90239	1.78707
ERBB3	c.A952>T	A	T	K318*	3.90215	7	224856	0.0031131	3	136804	0.00219292	6	214238	0.00280062	2	290724	0.000687938	1	89639	0.00111559	8	245415	0.00325978	10	229717	0.00435318	5	182450	0.00274048	0.313709	3.90215	2.45654
ERBB3	c.A1294>C	A	C	I432L	3.86771	5	225135	0.00222089	NA	NA	NA	13	214407	0.00606323	10	291059	0.00343573	1	88972	0.00112395	9	245689	0.00366317	10	230038	0.00434711	5	182633	0.00273773	#VALUE!	3.86771	2.43581
ERBB3	c.G44>C	G	C	S15T	3.86177	6	225203	0.00266426	4	139993	0.00285729	12	215872	0.00555885	13	291103	0.00446577	2	93504	0.00213895	11	246079	0.00447011	19	230021	0.00826012	14	182764	0.00766015	1.56294	3.86177	3.58127
ERBB3	c.A2083>C	A	C	K695Q	3.86165	6	224749	0.00266964	1	133235	0.000750554	3	213273	0.00140665	5	290862	0.00171903	1	80698	0.00123919	3	244993	0.00122452	11	229870	0.00478531	8	182538	0.00438265	2.29035	3.86165	3.53671
ERBB3	c.A1343>T	A	T	E448V	3.86104	11	224628	0.00489699	4	136471	0.00293103	6	213898	0.00280508	6	290418	0.00206599	1	88582	0.0011289	9	245018	0.0036732	10	229425	0.00435872	5	182180	0.00274454	0.704868	3.86104	2.43117
ERBB3	c.G1580>T	G	T	G527V	3.85412	15	225122	0.00666305	2	136066	0.00146987	10	214313	0.00466607	13	291055	0.00446651	1	88006	0.00113629	5	245570	0.00203608	9	230047	0.00391224	8	182674	0.00437939	3.0387	3.44301	3.85412
ERBB3	c.T1607>G	T	G	L536R	3.85339	5	225144	0.0022208	6	136143	0.00440713	9	214324	0.00419925	5	291060	0.00171786	1	87986	0.00113654	6	245567	0.00244333	7	230046	0.00304287	8	182667	0.00437955	0.389791	2.6773	3.85339
ERBB3	c.G67>A	G	A	G23S	3.84692	1	225217	0.000444016	1	139987	0.000714352	5	215885	0.00231605	8	291115	0.00274805	19	93395	0.0203437	6	246092	0.00243811	3	230046	0.00130409	3	182782	0.0016413	3.84692	0.0641027	0.0806785
ERBB3	c.A1846>C	A	C	N616H	3.84493	5	224978	0.00222244	1	136005	0.000735267	7	214136	0.00326895	5	290887	0.00171888	1	87724	0.00113994	6	245358	0.00244541	4	229887	0.00173999	8	182524	0.00438299	2.33776	1.52638	3.84493
ERBB3	c.G82>T	G	T	V28L	3.84281	7	225131	0.0031093	1	139801	0.000715302	NA	NA	NA	8	291039	0.00274877	8	93273	0.00857697	7	245986	0.00284569	11	229954	0.00478357	4	182702	0.00218936	3.84281	0.557722	0.25526
ERBB3	c.T416>G	T	G	L139R	3.83756	14	225163	0.00621772	8	138411	0.00577989	14	215581	0.00649408	22	291060	0.00755858	3	91319	0.00328519	16	245889	0.006507	29	230029	0.0126071	21	182713	0.0114934	1.30774	3.83756	3.49856
ERBB3	c.G214>C	G	C	A72P	3.82681	6	225168	0.00266468	1	139245	0.000718159	2	215763	0.000926943	8	291094	0.00274825	1	92604	0.00107987	4	245977	0.00162617	7	230045	0.00304288	1	182733	0.000547247	3.82681	2.81783	0.506772
ERBB3	c.A2995>C	A	C	K999Q	3.82173	6	224845	0.0026685	5	133687	0.00374008	2	213434	0.000937058	6	290831	0.00206305	2	81977	0.00243971	4	245036	0.00163241	12	229841	0.005221	17	182327	0.00932391	0.551607	2.14001	3.82173
ERBB3	c.A2880>C	A	C	E960D	3.81257	3	225025	0.00133319	4	133681	0.0029922	10	213674	0.00468003	16	291069	0.00549698	2	81941	0.00244078	34	245275	0.013862	18	230062	0.00782398	17	182685	0.00930564	1.8371	3.20552	3.81257
ERBB3	c.A2877>C	A	C	K959N	3.81207	9	225027	0.00399952	6	133667	0.00448877	8	213633	0.00374474	15	291068	0.00515343	2	81929	0.00244114	12	245275	0.00489247	12	230057	0.0052161	17	182682	0.00930579	1.14807	2.13675	3.81207
ERBB3	c.T2719>G	T	G	F907V	3.79753	25	224783	0.0111218	13	133334	0.00974995	10	213327	0.00468764	16	290797	0.00550212	2	81520	0.00245339	14	244943	0.00571562	11	229804	0.00478669	17	182466	0.0093168	0.564323	1.95105	3.79753
ERBB3	c.A599>C	A	C	E200A	3.79289	6	224882	0.00266807	1	137845	0.000725453	1	215018	0.000465077	8	290744	0.00275156	1	90734	0.00110212	6	245460	0.00244439	6	229758	0.00261144	3	182498	0.00164385	3.79289	2.36947	1.49153
ERBB3	c.A985>C	A	C	K329Q	3.77917	33	224737	0.0146838	24	136559	0.0175748	38	213802	0.0177735	45	290286	0.015502	11	89371	0.0123082	50	244853	0.0204204	103	221434	0.046515	21	182451	0.0115099	0.882055	3.77917	0.935141
ERBB3	c.C924>A	C	A	D308E	3.76507	5	225082	0.00222141	1	136988	0.000729991	1	214439	0.000466333	8	291071	0.00274847	4	89810	0.00445385	5	245693	0.00203506	6	230045	0.00260819	5	182709	0.00273659	3.76507	0.585603	0.614433
ERBB3	c.G934>T	G	T	V312L	3.76301	3	225063	0.00133296	1	136908	0.000730418	7	214402	0.00326489	8	291061	0.00274856	1	89748	0.00111423	3	245679	0.00122111	5	230039	0.00217354	3	182702	0.00164202	3.76301	1.95071	1.47368
ERBB3	c.G1049>T	G	T	G350V	3.76143	6	225097	0.00266552	1	136856	0.000730695	13	214447	0.0060621	8	291072	0.00274846	5	89504	0.00558634	3	245727	0.00122087	4	230050	0.00173875	3	182692	0.00164211	3.76143	0.311251	0.29395
ERBB3	c.T1728>A	T	A	C576*	3.74114	4	225150	0.00177659	1	136113	0.000734684	6	214315	0.00279962	8	291062	0.00274856	4	87860	0.0045527	9	245544	0.00366533	6	230048	0.00260815	5	182636	0.00273769	3.74114	0.57288	0.601333
ERBB3	c.G1825>T	G	T	E609*	3.74094	11	225129	0.00488609	1	136111	0.000734694	4	214271	0.00186679	8	291073	0.00274845	NA	NA	NA	8	245496	0.00325871	2	230057	0.00086935	2	182676	0.00109483	3.74094	#VALUE!	#VALUE!
ERBB3	c.A4023>C	A	C	R1341S	3.73405	5	223866	0.00223348	3	135660	0.00221141	5	213153	0.00234573	7	289718	0.00241614	1	84908	0.00117775	6	244140	0.00245761	8	228940	0.00349437	8	181911	0.00439775	1.09258	2.967	3.73405
ERBB3	c.G3800>T	G	T	R1267L	3.71487	13	224638	0.00578709	8	135112	0.00592101	6	213400	0.00281162	6	291078	0.0020613	2	84353	0.00237099	6	245096	0.00244802	5	230050	0.00217344	16	181655	0.00880791	0.348133	0.916681	3.71487
ERBB3	c.C3686>A	C	A	S1229*	3.71181	18	224643	0.00801271	1	135055	0.000740439	6	213404	0.00281157	8	291082	0.00274837	4	84006	0.00476156	7	245031	0.00285678	5	230057	0.00217337	6	182719	0.00328373	3.71181	0.456441	0.689633
ERBB3	c.T3554>G	T	G	V1185G	3.70462	2	224627	0.000890365	1	134793	0.000741878	7	213370	0.00328069	8	291081	0.00274838	2	83798	0.00238669	15	244982	0.0061229	10	230052	0.00434684	8	182711	0.0043785	3.70462	1.82128	1.83455
ERBB3	c.T3532>A	T	A	S1178T	3.70423	5	224648	0.0022257	1	134782	0.000741939	4	213380	0.00187459	8	291088	0.00274831	5	83701	0.00597364	10	244981	0.00408195	8	230059	0.00347737	5	182717	0.00273647	3.70423	0.582119	0.458091
ERBB3	c.A2458>C	A	C	K820Q	3.69127	13	224501	0.00579062	8	133020	0.00601413	24	213006	0.0112673	20	290507	0.00688452	2	80677	0.00247902	16	244735	0.00653768	21	229490	0.00915073	15	182244	0.00823072	1.14472	3.69127	3.32015
ERBB3	c.G3016>T	G	T	E1006*	3.67784	15	225031	0.00666575	1	133810	0.000747328	4	213639	0.00187232	8	291062	0.00274856	1	82123	0.00121769	7	245270	0.002854	5	230059	0.00217336	5	182683	0.00273698	3.67784	1.78482	2.24769
ERBB3	c.A3860>G	A	G	Q1287R	3.67453	141	224456	0.0628185	101	135598	0.0744849	172	213389	0.080604	3	290923	0.0010312	64	84736	0.0755287	139	244976	0.0567403	3	229915	0.00130483	129	46481	0.277533	0.0138444	0.0172759	3.67453
ERBB3	c.A3601>C	A	C	N1201H	3.67442	1	224325	0.000445782	7	134633	0.00519932	3	213128	0.0014076	6	290743	0.00206368	1	83798	0.00119335	6	244657	0.00245241	8	229691	0.00348294	8	182446	0.00438486	0.396913	2.91863	3.67442
ERBB3	c.A2891>C	A	C	E964A	3.67378	4	225001	0.00177777	1	133661	0.000748161	5	213657	0.0023402	8	291059	0.00274858	2	81941	0.00244078	5	245263	0.00203863	7	230052	0.00304279	6	182672	0.00328458	3.67378	1.24665	1.34571
ERBB3	c.A2801>G	A	G	Q934R	3.67227	8	225010	0.0035554	1	133600	0.000748503	6	213604	0.00280894	8	291046	0.00274871	NA	NA	NA	7	245249	0.00285424	5	230041	0.00217353	3	182664	0.00164236	3.67227	#VALUE!	#VALUE!
ERBB3	c.G2764>A	G	A	D922N	3.67	5	225010	0.00222212	1	133521	0.000748946	4	213561	0.001873	8	291054	0.00274863	3	81688	0.00367251	7	245251	0.00285422	7	230051	0.0030428	4	182664	0.00218981	3.67	0.828535	0.596271
ERBB3	c.C3515>G	C	G	S1172C	3.66855	1	220495	0.000453525	2	132354	0.0015111	NA	NA	NA	5	285877	0.001749	1	82138	0.00121746	9	240248	0.00374613	3	225729	0.00132903	8	179118	0.00446633	1.15744	1.09164	3.66855
ERBB3	c.T1976>C	T	C	L659P	3.66773	5	224871	0.0022235	1	133433	0.00074944	5	213615	0.00234066	8	291042	0.00274874	4	81304	0.00491981	10	245234	0.00407774	8	230028	0.00347784	11	182613	0.00602367	3.66773	0.706905	1.22437
ERBB3	c.A2230>T	A	T	I744F	3.66505	13	224915	0.00577996	2	133333	0.0015	10	213444	0.00468507	16	291037	0.00549758	4	80737	0.00495436	13	245205	0.00530169	14	230027	0.00608624	9	182658	0.00492724	3.66505	1.22846	0.994527
ERBB3	c.C2392>A	C	A	H798N	3.66428	2	224948	0.000889094	1	133322	0.000750064	4	213468	0.00187382	8	291074	0.00274844	5	80762	0.00619103	6	245228	0.0024467	8	230048	0.00347754	7	182679	0.00383186	3.66428	0.561705	0.618937
ERBB3	c.C3830>A	C	A	A1277E	3.66139	127	224639	0.0565352	39	135370	0.0288099	10	213440	0.00468516	3	291082	0.00103064	10	84494	0.0118352	10	245115	0.00407972	10	230051	0.00434686	20	46154	0.0433332	0.0357737	0.367284	3.66139
ERBB3	c.T3439>G	T	G	S1147A	3.66048	7	224584	0.00311687	5	134736	0.00371096	6	213310	0.00281281	4	291023	0.00137446	1	83555	0.00119682	1	244909	0.000408315	9	229981	0.00391337	8	182610	0.00438092	0.370379	3.26981	3.66048
ERBB3	c.T3387>G	T	G	D1129E	3.65919	5	225043	0.0022218	2	134929	0.00148226	6	213914	0.00280487	12	291082	0.00412255	1	83548	0.00119692	4	245285	0.00163076	4	230046	0.00173878	8	182659	0.00437975	2.78126	1.45272	3.65919
ERBB3	c.G3385>T	G	T	D1129Y	3.65911	9	225039	0.00399931	2	134934	0.00148221	5	213924	0.00233728	5	291090	0.00171768	1	83547	0.00119693	6	245269	0.00244629	6	230058	0.00260804	8	182661	0.0043797	1.15887	2.17894	3.65911
ERBB3	c.A3349>C	A	C	S1117R	3.65734	5	225010	0.00222212	8	134919	0.00592948	12	213826	0.00561204	10	291073	0.00343556	2	83502	0.00239515	12	245259	0.00489279	16	230041	0.00695528	16	182651	0.00875988	0.579404	2.9039	3.65734
ERBB3	c.G55>C	G	C	G19R	3.65539	5	225216	0.00222009	1	140007	0.00071425	2	215887	0.000926411	5	291113	0.00171755	1	93429	0.00107033	9	246090	0.0036572	9	230033	0.00391248	7	182780	0.00382974	2.40468	3.65539	3.57809
ERBB3	c.A1273>C	A	C	N425H	3.65454	14	224978	0.00622283	6	136685	0.00438966	8	214231	0.00373429	14	290831	0.00481379	2	88910	0.00224947	18	245473	0.00733278	11	229829	0.00478617	15	182465	0.00822075	1.09662	2.12769	3.65454
ERBB3	c.A3835>G	A	G	M1279V	3.6429	NA	NA	NA	3	135360	0.00221631	NA	NA	NA	1	291044	0.000343591	6	84517	0.00709916	12	245090	0.00489616	3	230024	0.00130421	12	46401	0.0258615	0.155028	0.183713	3.6429
ERBB3	c.T3511>G	T	G	S1171A	3.63749	4	224561	0.00178125	5	134719	0.00371143	5	213299	0.00234413	7	291005	0.00240546	1	83658	0.00119534	7	244903	0.00285827	10	229988	0.00434805	4	182643	0.00219006	0.648122	3.63749	1.83216
ERBB3	c.C3815>T	C	T	P1272L	3.6369	119	224645	0.0529725	35	135181	0.0258912	71	213434	0.0332656	20	291087	0.0068708	16	84398	0.0189578	135	245119	0.0550753	20	230059	0.00869342	32	46412	0.0689477	0.265372	0.458567	3.6369
ERBB3	c.A3284>G	A	G	E1095G	3.61821	2	225022	0.000888802	16	134003	0.01194	25	213659	0.0117009	1	291085	0.000343542	1	82610	0.00121051	8	245252	0.00326195	3	230049	0.00130407	8	182654	0.00437987	0.0287723	1.07729	3.61821
ERBB3	c.C3262>G	C	G	P1088A	3.61813	8	224409	0.00356492	5	133649	0.00374114	4	213142	0.00187668	12	290324	0.00413331	1	82379	0.0012139	5	244607	0.0020441	5	229445	0.00217917	8	182147	0.00439206	1.10483	1.79518	3.61813
ERBB3	c.T3147>G	T	G	S1049R	3.60893	30	225027	0.0133317	14	133935	0.0104528	18	213660	0.0084246	10	291054	0.00343579	1	82422	0.00121327	12	245251	0.00489295	6	230056	0.00260806	8	182707	0.0043786	0.328695	2.14962	3.60893
ERBB3	c.G13>T	G	T	D5Y	3.60708	25	225131	0.0111046	2	139910	0.00142949	6	215762	0.00278084	15	290907	0.00515629	1	93443	0.00107017	3	245966	0.00121968	5	229904	0.00217482	3	182609	0.00164285	3.60708	2.03222	1.53513
ERBB3	c.C2975>A	C	A	P992H	3.59213	29	225023	0.0128876	7	133805	0.00523149	6	213628	0.00280862	11	291059	0.0037793	1	82021	0.0012192	11	245264	0.00448496	7	230047	0.00304286	8	182668	0.00437953	0.722414	2.49578	3.59213
ERBB3	c.T3271>G	T	G	C1091G	3.58983	12	225008	0.00533314	7	134000	0.00522388	13	213647	0.0060848	8	291054	0.00274863	2	82574	0.00242207	25	245227	0.0101946	20	230022	0.00869482	10	182640	0.00547525	0.526166	3.58983	2.26057
ERBB3	c.A3203>T	A	T	E1068V	3.58471	16	225014	0.00711067	8	133923	0.00597358	8	213638	0.00374465	19	291054	0.006528	2	82467	0.00242521	19	245245	0.00774735	20	230052	0.00869369	9	182696	0.00492622	1.09281	3.58471	2.03125
ERBB3	c.C3194>T	C	T	S1065F	3.58465	2	225031	0.000888766	5	133931	0.00373327	2	213643	0.000936141	3	291066	0.00103069	1	82467	0.00121261	17	245250	0.0069317	10	230056	0.00434677	2	182703	0.00109467	0.276084	3.58465	0.902744
ERBB3	c.A3191>C	A	C	E1064A	3.58428	6	225016	0.00266648	2	133925	0.00149337	8	213617	0.00374502	8	291055	0.00274862	1	82457	0.00121275	10	245223	0.00407792	10	230052	0.00434684	6	182705	0.00328398	1.84055	3.58428	2.70787
ERBB3	c.A2857>T	A	T	N953Y	3.58328	10	224747	0.00444945	4	133496	0.00299634	4	213336	0.00187498	5	290762	0.00171962	1	81727	0.00122359	10	244806	0.00408487	7	229786	0.00304631	8	182463	0.00438445	0.573906	2.48966	3.58328
ERBB3	c.C2797>A	C	A	P933T	3.5805	13	223446	0.00581796	6	132655	0.00452301	10	212126	0.00471418	9	289040	0.00311376	1	81126	0.00123265	10	243531	0.00410625	7	228349	0.00306548	8	181262	0.0044135	0.688425	2.4869	3.5805
ERBB3	c.A109>C	A	C	S37R	3.57141	13	225199	0.00577267	3	139802	0.00214589	9	215847	0.00416962	8	291093	0.00274826	1	93249	0.0010724	10	246061	0.00406403	3	230039	0.00130413	7	182769	0.00382997	1.28071	1.21609	3.57141
ERBB3	c.A158>T	A	T	Y53F	3.55499	10	225146	0.00444156	6	139281	0.00430784	10	215754	0.00463491	15	291069	0.00515342	1	92797	0.00107762	11	245978	0.00447194	6	230022	0.00260845	7	182723	0.00383094	1.19629	2.42056	3.55499
ERBB3	c.G2728>T	G	T	E910*	3.54783	18	225005	0.00799982	3	133499	0.00224721	6	213556	0.00280957	8	291053	0.00274864	1	81615	0.00122526	7	245248	0.00285425	10	230042	0.00434703	4	182671	0.00218973	1.22314	3.54783	1.78715
ERBB3	c.G3862>A	G	A	G1288R	3.54261	8	224169	0.00356874	25	135321	0.0184746	38	212984	0.0178417	4	290503	0.00137692	14	84575	0.0165534	29	244484	0.0118617	5	229597	0.00217773	27	46042	0.0586421	0.0745306	0.131558	3.54261
ERBB3	c.T2277>G	T	G	H759Q	3.53766	4	224895	0.00177861	4	133379	0.00299897	5	213452	0.00234245	4	291028	0.00137444	1	80766	0.00123814	5	245184	0.00203928	5	230013	0.00217379	8	182643	0.00438013	0.458303	1.75568	3.53766
ERBB3	c.T2038>G	T	G	Y680D	3.53752	8	224937	0.00355655	3	133379	0.00224923	3	213465	0.00140538	6	291062	0.00206142	1	80773	0.00123804	6	245226	0.00244672	5	230052	0.00217342	8	182666	0.00437958	0.916499	1.75554	3.53752
ERBB3	c.T2126>G	T	G	L709R	3.53695	2	224940	0.000889126	3	133307	0.00225044	6	213462	0.0028108	8	291062	0.00274856	1	80761	0.00123822	14	245225	0.00570904	9	230044	0.0039123	8	182668	0.00437953	1.22134	3.15961	3.53695
ERBB3	c.A2224>C	A	C	K742Q	3.53389	9	224427	0.00401021	4	133037	0.00300668	4	212969	0.00187821	7	290493	0.0024097	1	80517	0.00124197	2	244617	0.000817605	8	229510	0.00348569	8	182274	0.004389	0.801447	2.80657	3.53389
ERBB3	c.T1907>G	T	G	L636R	3.53348	3	224843	0.00133426	2	133461	0.00149857	7	213553	0.00327787	8	291060	0.00274857	1	81287	0.00123021	10	245146	0.0040792	10	230048	0.00434692	3	182671	0.0016423	1.83414	3.53348	1.33497
ERBB3	c.A797>T	A	T	N266I	3.53226	16	225098	0.00710802	2	137087	0.00145893	11	214484	0.00512859	15	291075	0.00515331	5	90090	0.00555001	11	245791	0.00447535	15	230047	0.00652041	5	182714	0.00273652	3.53226	1.17485	0.493066
ERBB3	c.G1636>A	G	A	E546K	3.53001	29	225138	0.012881	28	136185	0.0205603	34	214335	0.015863	5	291060	0.00171786	13	87966	0.0147784	69	245556	0.0280995	120	230026	0.052168	1	182676	0.000547417	0.0835524	3.53001	0.0370416
ERBB3	c.A1297>C	A	C	M433L	3.52418	9	225123	0.00399781	2	136762	0.00146239	11	214408	0.00513041	15	291051	0.00515374	7	88972	0.00786764	13	245681	0.00529141	9	230030	0.00391253	14	182631	0.00766573	3.52418	0.497294	0.974336
ERBB3	c.T2435>A	T	A	L812H	3.51018	15	224892	0.00666987	3	133255	0.00225132	6	213394	0.0028117	23	291045	0.00790256	5	80813	0.00618712	13	245177	0.00530229	15	229999	0.00652177	13	182626	0.00711837	3.51018	1.05409	1.15051
ERBB3	c.G2370>T	G	T	L790F	3.50733	24	224896	0.0106716	5	133281	0.00375147	6	213447	0.002811	5	291068	0.00171781	1	80689	0.00123933	9	245222	0.00367014	10	230058	0.00434673	1	182682	0.000547399	0.457903	3.50733	0.441691
ERBB3	c.A340>C	A	C	K114Q	3.50466	3	224949	0.00133364	4	138250	0.00289331	4	215439	0.00185667	7	290928	0.00240609	1	91428	0.00109376	6	245736	0.00244164	5	229891	0.00217494	7	182613	0.00383324	0.831606	1.98851	3.50466
ERBB3	c.A1411>T	A	T	T471S	3.46053	12	225150	0.00532978	7	136570	0.00512558	8	214386	0.00373159	11	291063	0.00377925	1	88453	0.00113054	11	245625	0.00447837	9	230045	0.00391228	7	182672	0.003832	0.737332	3.46053	3.38952
ERBB3	c.G3868>T	G	T	E1290*	3.45208	10	224606	0.00445224	6	135504	0.00442791	8	213308	0.00375045	9	291041	0.00309235	8	84674	0.009448	15	244855	0.00612607	8	230009	0.00347812	59	180897	0.0326152	0.698376	0.368133	3.45208
ERBB3	c.C738>A	C	A	C246*	3.45071	8	224493	0.00356359	5	136654	0.00365888	10	213814	0.00467696	11	290447	0.00378727	2	89861	0.00222566	9	245002	0.00367344	13	229548	0.0056633	14	182289	0.00768011	1.03509	2.54455	3.45071
ERBB3	c.T1555>A	T	A	S519T	3.44398	2	225129	0.00088838	2	136078	0.00146975	2	214316	0.000933201	6	291069	0.00206137	1	88032	0.00113595	6	245573	0.00244327	9	230050	0.00391219	2	182684	0.00109479	1.40253	3.44398	0.963763
ERBB3	c.T3826>A	T	A	Y1276N	3.43402	17	224644	0.00756753	7	135325	0.00517273	16	213439	0.00749629	17	291080	0.00584032	8	84488	0.0094688	17	245119	0.00693541	14	230049	0.00608566	15	46131	0.0325161	1.12906	0.642707	3.43402
ERBB3	c.A2351>C	A	C	Q784P	3.43335	9	224880	0.00400213	2	133239	0.00150106	9	213365	0.00421812	15	291055	0.00515367	5	80685	0.00619694	15	245164	0.00611835	7	230032	0.00304305	13	182663	0.00711693	3.43335	0.491058	1.14846
ERBB3	c.C1747>G	C	G	P583A	3.42703	14	224469	0.00623694	3	135772	0.00220959	14	213832	0.0065472	22	290532	0.00757232	5	87617	0.00570666	14	245017	0.00571389	11	229628	0.00479036	10	182333	0.00548447	3.42703	0.839433	0.961066
ERBB3	c.C1120>G	C	G	H374D	3.4219	3	225075	0.00133289	2	136817	0.00146181	9	214405	0.00419766	4	291062	0.00137428	1	89299	0.00111983	9	245682	0.00366327	5	230033	0.0021736	7	182674	0.00383196	0.940123	1.941	3.4219
ERBB3	c.A1175>C	A	C	E392A	3.42012	4	225072	0.00177721	5	136777	0.00365559	2	214424	0.000932731	4	291059	0.00137429	1	89250	0.00112045	7	245703	0.00284897	4	230037	0.00173885	7	182669	0.00383207	0.375943	1.55192	3.42012
ERBB3	c.A1310>C	A	C	N437T	3.40945	9	225142	0.00399748	9	136804	0.00657876	12	214432	0.00559618	12	291072	0.00412269	2	88958	0.00224825	12	245701	0.00488399	11	230052	0.00478153	14	182641	0.00766531	0.626667	2.12678	3.40945
ERBB3	c.T1390>G	T	G	Y464D	3.39291	9	225134	0.00399762	5	136596	0.00366043	8	214401	0.00373133	22	291065	0.00755845	2	88519	0.0022594	21	245623	0.00854969	11	230038	0.00478182	14	182626	0.00766594	2.06491	2.11641	3.39291
ERBB3	c.C1484>G	C	G	A495G	3.37831	3	225130	0.00133256	1	136185	0.000734295	6	214349	0.00279917	5	291059	0.00171786	1	88160	0.0011343	10	245578	0.00407203	7	230044	0.0030429	7	182671	0.00383203	2.33947	2.68262	3.37831
ERBB3	c.T1516>A	T	A	S506T	3.37516	8	225104	0.00355391	9	136132	0.00661123	10	214317	0.00466599	10	291051	0.00343582	2	88073	0.00227084	14	245541	0.0057017	10	230015	0.00434754	14	182661	0.00766447	0.519695	1.91451	3.37516
ERBB3	c.T3865>A	T	A	Y1289N	3.36878	21	224616	0.00934929	15	135666	0.0110566	31	213498	0.01452	11	291055	0.00377935	10	84787	0.0117943	25	245114	0.0101993	11	230038	0.00478182	72	181213	0.0397322	0.34182	0.405436	3.36878
ERBB3	c.A1684>T	A	T	T562S	3.36745	9	225150	0.00399734	5	136137	0.00367277	7	214339	0.00326585	12	291061	0.00412285	1	87879	0.00113793	14	245569	0.00570105	8	230041	0.00347764	7	182676	0.00383192	1.12254	3.05612	3.36745
ERBB3	c.C1723>A	C	A	Q575K	3.36733	13	225155	0.0057738	2	136133	0.00146915	5	214339	0.00233275	8	291070	0.00274848	1	87857	0.00113821	12	245561	0.00488677	6	230054	0.00260808	7	182637	0.00383274	1.87079	2.29138	3.36733
ERBB3	c.T3867>A	T	A	Y1289*	3.35708	35	224605	0.0155829	23	135650	0.0169554	25	213457	0.011712	45	291040	0.0154618	16	84787	0.0188708	46	245110	0.0187671	27	230016	0.0117383	115	181529	0.0633508	0.91191	0.622035	3.35708
ERBB3	c.A2757>C	A	C	E919D	3.35164	12	225026	0.00533272	6	133507	0.00449415	9	213566	0.00421415	12	291067	0.00412276	2	81636	0.0024499	16	245265	0.00652356	7	230058	0.00304271	15	182678	0.00821117	0.917363	1.24197	3.35164
ERBB3	c.A3866>T	A	T	Y1289F	3.33961	23	224619	0.0102396	30	135658	0.0221144	11	213488	0.00515251	18	291052	0.00618446	7	84786	0.00825608	18	245117	0.00734343	14	230034	0.00608606	50	181343	0.0275721	0.279657	0.737161	3.33961
ERBB3	c.C394>A	C	A	R132S	3.32796	14	225119	0.00621893	1	138369	0.000722705	8	215533	0.00371173	7	291044	0.00240513	5	91328	0.00547477	15	245763	0.00610344	7	230020	0.00304321	4	182705	0.00218932	3.32796	0.555861	0.399893
ERBB3	c.T2321>A	T	A	L774Q	3.32772	24	224934	0.0106698	15	133281	0.0112544	20	213442	0.00937023	23	291046	0.00790253	2	80577	0.0024821	14	245220	0.00570916	19	230032	0.00825972	9	182666	0.00492703	0.702171	3.32772	1.98502
ERBB3	c.G514>T	G	T	A172S	3.32078	8	225161	0.00355301	1	138076	0.000724239	8	215437	0.00371338	7	291056	0.00240504	NA	NA	NA	4	245863	0.00162692	5	230037	0.00217356	6	182642	0.00328512	3.32078	#VALUE!	#VALUE!
ERBB3	c.G557>T	G	T	C186F	3.31991	11	225166	0.00488528	1	138042	0.000724417	5	215362	0.00232167	7	291060	0.002405	6	90920	0.00659921	3	245828	0.00122037	4	230038	0.00173884	10	182710	0.00547315	3.31991	0.263493	0.829365
ERBB3	c.A543>T	A	T	R181S	3.31901	2	225052	0.000888684	1	137958	0.000724858	5	215239	0.002323	7	290962	0.00240581	5	90922	0.00549922	6	245690	0.0024421	7	229951	0.00304413	6	182650	0.00328497	3.31901	0.553556	0.597352
ERBB3	c.A3254>C	A	C	H1085P	3.31322	16	225000	0.00711111	4	133945	0.0029863	18	213629	0.00842582	13	291065	0.00446636	3	82514	0.00363575	20	245199	0.00815664	16	230035	0.00695546	22	182633	0.012046	1.49562	1.91308	3.31322
ERBB3	c.A689>C	A	C	E230A	3.31241	1	225077	0.000444292	1	137725	0.000726085	7	215130	0.00325385	7	291049	0.00240509	NA	NA	NA	13	245754	0.00528984	3	230029	0.00130418	4	182696	0.00218943	3.31241	#VALUE!	#VALUE!
ERBB3	c.C742>G	C	G	H248D	3.29671	3	225096	0.00133276	1	137080	0.000729501	5	214485	0.00233117	7	291066	0.00240495	2	90120	0.00221926	3	245768	0.00122066	4	230041	0.00173882	4	182712	0.00218924	3.29671	0.783513	0.986471
ERBB3	c.A752>T	A	T	D251V	3.29573	30	225051	0.0133303	1	137042	0.000729703	8	214450	0.00373047	7	291072	0.0024049	6	90069	0.00666156	25	245750	0.0101729	6	230043	0.00260821	9	182710	0.00492584	3.29573	0.391531	0.739442
ERBB3	c.G996>C	G	C	E332D	3.29242	9	224420	0.00401034	1	136514	0.000732526	4	213870	0.0018703	7	290242	0.00241178	NA	NA	NA	4	245016	0.00163255	3	229403	0.00130774	2	182145	0.00109803	3.29242	#VALUE!	#VALUE!
ERBB3	c.T1151>C	T	C	L384P	3.29008	3	225086	0.00133282	1	136805	0.000730967	7	214430	0.00326447	7	291067	0.00240494	2	89285	0.00224002	1	245710	0.000406984	4	230045	0.00173879	2	182678	0.00109482	3.29008	0.776239	0.488756
ERBB3	c.G4022>T	G	T	R1341I	3.27742	3	224076	0.00133883	1	135924	0.000735705	7	213592	0.00327728	7	290310	0.00241122	4	85080	0.00470146	5	244674	0.00204354	4	229447	0.00174332	1	182281	0.000548604	3.27742	0.370805	0.116688
ERBB3	c.G3808>A	G	A	G1270S	3.27692	32	224498	0.014254	7	135015	0.00518461	27	213256	0.0126608	5	290896	0.00171883	9	84278	0.0106789	51	244906	0.0208243	4	229912	0.0017398	16	45722	0.0349941	0.331525	0.162918	3.27692
ERBB3	c.T3947>G	T	G	L1316*	3.27618	7	224646	0.00311601	2	136230	0.00146811	10	214179	0.00466899	14	291074	0.00480977	1	85063	0.0011756	5	245232	0.00203889	4	230054	0.00173872	4	182712	0.00218924	3.27618	1.47901	1.86223
ERBB3	c.G1729>C	G	C	A577P	3.27356	6	225153	0.00266485	2	136118	0.00146931	3	214321	0.00139977	14	291067	0.00480989	NA	NA	NA	5	245561	0.00203615	7	230054	0.00304276	5	182634	0.00273772	3.27356	#VALUE!	#VALUE!
ERBB3	c.G1526>T	G	T	C509F	3.27297	10	225131	0.00444186	1	136093	0.000734792	3	214320	0.00139978	7	291066	0.00240495	11	88067	0.0124905	8	245572	0.0032577	11	230049	0.00478159	7	182676	0.00383192	3.27297	0.382818	0.306787
ERBB3	c.T3985>G	T	G	W1329G	3.26758	13	224623	0.00578748	6	136227	0.00440441	7	214179	0.00326829	8	291046	0.00274871	1	85281	0.00117259	9	245226	0.00367008	4	230038	0.00173884	7	182694	0.00383154	0.62408	1.4829	3.26758
ERBB3	c.G7>C	G	C	A3P	3.25223	9	224791	0.00400372	5	139649	0.00358041	11	215333	0.00510837	17	290285	0.00585631	2	93291	0.00214383	7	245563	0.00285059	16	229482	0.00697222	10	182266	0.00548649	1.63566	3.25223	2.5592
ERBB3	c.G5>T	G	T	R2M	3.25107	6	221551	0.00270818	3	137743	0.00217797	18	212166	0.00848392	7	285972	0.00244779	1	91946	0.00108759	11	242275	0.0045403	8	226254	0.00353585	4	179719	0.0022257	1.12389	3.25107	2.04644
ERBB3	c.A3665>C	A	C	Y1222S	3.24798	17	224596	0.00756915	2	135037	0.00148108	11	213357	0.00515568	14	291030	0.0048105	7	83936	0.00833969	14	244958	0.00571527	6	230010	0.00260858	13	182673	0.00711654	3.24798	0.312791	0.853334
ERBB3	c.C3440>G	C	G	S1147C	3.23625	NA	NA	NA	1	133389	0.000749687	3	210999	0.00142181	7	288520	0.00242617	2	82624	0.0024206	1	242084	0.00041308	2	227902	0.00087757	2	180865	0.0011058	3.23625	0.362542	0.456827
ERBB3	c.A3773>T	A	T	E1258V	3.23114	7	224465	0.00311853	5	134987	0.00370406	4	213282	0.00187545	6	290922	0.00206241	1	84252	0.00118692	11	244934	0.00449101	5	229919	0.00217468	7	182525	0.00383509	0.556797	1.83221	3.23114
ERBB3	c.T1993>A	T	A	Y665N	3.22211	89	224880	0.0395767	12	132927	0.00902751	11	213416	0.00515425	6	291058	0.00206144	32	80472	0.0397654	48	245171	0.0195782	4	230046	0.00173878	234	182629	0.128129	0.228351	0.043726	3.22211
ERBB3	c.G2971>T	G	T	E991*	3.21792	19	225004	0.00844429	1	133785	0.000747468	7	213613	0.00327695	7	291025	0.00240529	5	82005	0.00609719	3	245241	0.00122329	5	230009	0.00217383	1	182647	0.000547504	3.21792	0.35653	0.0897962
ERBB3	c.A2924>C	A	C	Y975S	3.21503	5	225024	0.00222199	1	133677	0.000748072	4	213665	0.00187209	7	291051	0.00240508	3	81973	0.00365974	7	245258	0.00285414	6	230048	0.00260815	4	182672	0.00218972	3.21503	0.71266	0.598326
ERBB3	c.C2917>A	C	A	P973T	3.21492	16	224817	0.0071169	4	133570	0.00299468	12	213509	0.00562037	28	290828	0.00962768	10	81894	0.0122109	29	245053	0.0118342	14	229852	0.00609088	9	182532	0.00493064	3.21492	0.498806	0.40379
ERBB3	c.A2899>G	A	G	R967G	3.21489	3	225012	0.00133326	1	133673	0.000748094	9	213665	0.0042122	7	291055	0.00240504	4	81945	0.00488132	9	245257	0.00366962	6	230046	0.00260817	4	182668	0.00218977	3.21489	0.534317	0.448601
ERBB3	c.T3599>G	T	G	M1200R	3.21461	6	224618	0.0026712	4	134857	0.0029661	15	213358	0.00703044	6	291061	0.00206142	1	83899	0.00119191	17	245002	0.00693872	8	230024	0.0034779	7	182695	0.00383152	0.694993	2.91792	3.21461
ERBB3	c.A2857>C	A	C	N953H	3.21387	5	224747	0.00222472	1	133496	0.000749086	6	213336	0.00281246	7	290762	0.00240747	6	81727	0.00734152	10	244806	0.00408487	5	229786	0.00217594	5	182463	0.00274028	3.21387	0.296388	0.373258
ERBB3	c.A2816>C	A	C	D939A	3.21384	4	225021	0.00177761	1	133630	0.000748335	3	213617	0.00140438	7	291057	0.00240503	3	81770	0.00366883	4	245257	0.00163094	6	230047	0.00260816	6	182673	0.00328456	3.21384	0.710898	0.895261
ERBB3	c.A1916>T	A	T	K639I	3.21102	14	224896	0.0062251	1	133520	0.000748951	8	213655	0.00374435	7	291073	0.00240489	2	81315	0.00245957	27	245261	0.0110087	9	230056	0.00391209	8	182676	0.00437934	3.21102	1.59056	1.78053
ERBB3	c.A2716>G	A	G	T906A	3.2108	3	225024	0.00133319	1	133507	0.000749024	3	213562	0.00140474	7	291064	0.00240497	4	81624	0.00490052	9	245255	0.00366965	2	230053	0.000869365	3	182676	0.00164225	3.2108	0.177403	0.335118
ERBB3	c.A2972>T	A	T	E991V	3.20881	5	225006	0.00222216	4	133772	0.00299016	6	213588	0.00280915	12	291046	0.00412306	1	82016	0.00121927	11	245233	0.00448553	9	230037	0.00391241	5	182664	0.00273727	1.37887	3.20881	2.245
ERBB3	c.A2300>T	A	T	D767V	3.20773	16	224943	0.00711291	3	133377	0.00224926	8	213470	0.0037476	21	291059	0.00721503	8	80773	0.0099043	12	245230	0.00489337	8	230054	0.00347744	8	182677	0.00437931	3.20773	0.351105	0.442163
ERBB3	c.T2042>G	T	G	L681W	3.20762	4	224942	0.00177824	1	133379	0.000749743	5	213471	0.00234224	7	291073	0.00240489	2	80779	0.00247589	10	245231	0.00407779	8	230060	0.00347735	5	182676	0.00273709	3.20762	1.40449	1.1055
ERBB3	c.G2246>T	G	T	G749V	3.2073	33	224946	0.0146702	2	133365	0.00149964	7	213474	0.00327909	14	291072	0.00480981	5	80760	0.00619118	22	245232	0.0089711	7	230059	0.0030427	2	182680	0.00109481	3.2073	0.491457	0.176834
ERBB3	c.G2395>T	G	T	V799L	3.20623	4	224936	0.00177828	1	133312	0.00075012	4	213458	0.0018739	7	291053	0.00240506	1	80757	0.00123828	10	245220	0.00407797	2	230038	0.000869422	3	182665	0.00164235	3.20623	0.702119	1.32631
ERBB3	c.T2683>G	T	G	W895G	3.20597	5	224937	0.00222284	1	133314	0.000750109	7	213426	0.00327983	7	291081	0.00240483	4	81192	0.00492659	17	245242	0.00693193	5	230049	0.00217345	7	182670	0.00383205	3.20597	0.441167	0.777829
ERBB3	c.T2432>G	T	G	L811R	3.20552	5	224948	0.00222274	1	133298	0.000750199	5	213445	0.00234252	7	291087	0.00240478	2	80852	0.00247366	3	245225	0.00122337	6	230045	0.00260819	6	182679	0.00328445	3.20552	1.05439	1.32777
ERBB3	c.G2610>T	G	T	E870D	3.20506	18	224720	0.00800997	3	133185	0.00225251	10	213255	0.00468922	21	290882	0.00721942	3	81031	0.00370229	9	245029	0.00367303	7	229892	0.00304491	6	182544	0.00328688	3.20506	0.82244	0.887797
ERBB3	c.T3467>G	T	G	V1156G	3.20483	5	224634	0.00222584	4	134765	0.00296813	3	213371	0.001406	5	291077	0.00171776	1	83631	0.00119573	4	244991	0.00163271	8	230055	0.00347743	7	182667	0.00383211	0.578734	2.90821	3.20483
ERBB3	c.T2530>G	T	G	S844A	3.20467	1	224937	0.000444569	1	133261	0.000750407	3	213417	0.0014057	7	291084	0.0024048	4	80947	0.0049415	9	245218	0.0036702	6	230045	0.00260819	5	182677	0.00273707	3.20467	0.527812	0.553894
ERBB3	c.T2538>G	T	G	S846R	3.2046	4	224947	0.0017782	1	133260	0.000750413	2	213423	0.000937106	7	291088	0.00240477	3	80955	0.00370576	8	245238	0.00326214	4	230042	0.00173881	3	182678	0.00164223	3.2046	0.469219	0.443157
ERBB3	c.G3472>C	G	C	G1158R	3.20437	22	224395	0.00980414	5	134625	0.00371402	6	213150	0.00281492	10	290782	0.003439	1	83543	0.00119699	6	244749	0.00245149	4	229821	0.00174048	7	182501	0.0038356	0.925951	1.45405	3.20437
ERBB3	c.C3409>A	C	A	H1137N	3.19048	14	224632	0.00623242	10	134685	0.00742473	12	213360	0.0056243	11	291077	0.00377907	1	83255	0.00120113	10	244995	0.00408172	8	230054	0.00347744	7	182664	0.00383217	0.508984	2.89515	3.19048
ERBB3	c.C3799>G	C	G	R1267G	3.18447	79	224644	0.0351668	12	135120	0.00888099	34	213413	0.0159316	2	291085	0.000687085	23	84361	0.0272638	48	245105	0.0195834	1	230056	0.000434677	158	181984	0.0868208	0.0773657	0.0159434	3.18447
ERBB3	c.T2648>G	T	G	I883S	3.17549	5	224941	0.00222281	1	133317	0.000750092	6	213429	0.00281124	5	291072	0.00171779	1	81169	0.001232	5	245230	0.0020389	9	230050	0.00391219	7	182665	0.00383215	2.2901	3.17549	3.11052
ERBB3	c.A449>C	A	C	E150A	3.1669	6	225139	0.00266502	1	138104	0.000724092	3	215453	0.00139242	5	291037	0.00171799	1	91053	0.00109826	11	245847	0.00447433	8	230012	0.00347808	5	182685	0.00273695	2.37262	3.1669	2.49208
ERBB3	c.A1315>C	A	C	T439P	3.16586	11	225126	0.00488615	3	136791	0.00219313	10	214403	0.00466411	11	291049	0.00377943	2	88947	0.00224853	7	245672	0.00284933	12	230031	0.00521669	13	182622	0.00711853	1.72331	2.32004	3.16586
ERBB3	c.A2480>C	A	C	E827A	3.16446	5	224771	0.00222449	3	133161	0.00225291	1	213233	0.000468971	3	290881	0.00103135	1	80821	0.0012373	6	245026	0.00244872	9	229862	0.00391539	7	182534	0.0038349	0.457785	3.16446	3.09941
ERBB3	c.T2304>G	T	G	H768Q	3.16011	13	224937	0.0057794	23	133363	0.0172462	22	213477	0.0103056	10	291048	0.00343586	1	80773	0.00123804	15	245223	0.00611688	9	230042	0.00391233	6	182666	0.00328468	0.199225	3.16011	2.65314
ERBB3	c.A3203>C	A	C	E1068A	3.15972	9	225014	0.00399975	2	133923	0.0014934	7	213638	0.00327657	7	291054	0.00240505	1	82467	0.00121261	13	245245	0.00530082	6	230052	0.00260811	7	182696	0.0038315	1.61046	2.15083	3.15972
ERBB3	c.T3205>A	T	A	S1069T	3.15915	5	225017	0.00222205	4	133917	0.00298692	6	213624	0.00280867	6	291058	0.00206144	1	82457	0.00121275	4	245225	0.00163116	3	230055	0.00130404	7	182707	0.00383127	0.690156	1.07527	3.15915
ERBB3	c.G2319>T	G	T	R773S	3.15276	13	224943	0.00577924	2	133290	0.00150049	4	213451	0.00187397	4	291066	0.00137426	1	80589	0.00124086	4	245237	0.00163108	9	230053	0.00391214	NA	NA	NA	0.915875	3.15276	#VALUE!
ERBB3	c.C661>A	C	A	P221T	3.14746	21	224199	0.00936668	12	137185	0.00874731	7	214360	0.00326553	11	289859	0.00379495	1	90143	0.00110935	6	244795	0.00245103	8	229119	0.00349164	4	181978	0.00219807	0.433842	3.14746	1.9814
ERBB3	c.G2905>C	G	C	A969P	3.14134	16	225023	0.00711038	11	133676	0.00822885	6	213673	0.00280803	13	291058	0.00446646	2	81976	0.00243974	21	245274	0.00856185	11	230052	0.00478153	14	182671	0.00766405	0.542781	1.95985	3.14134
ERBB3	c.A2822>C	A	C	Y941S	3.13401	4	225018	0.00177764	9	133635	0.00673476	2	213617	0.000936255	12	291056	0.00412292	1	81787	0.00122269	6	245255	0.00244643	5	230044	0.0021735	7	182676	0.00383192	0.612185	1.77764	3.13401
ERBB3	c.T1549>A	T	A	C517S	3.1324	6	225126	0.00266517	12	136073	0.0088188	12	214306	0.00559947	10	291061	0.00343571	2	88034	0.00227185	13	245565	0.00529391	16	230038	0.00695537	13	182678	0.00711635	0.389589	3.06155	3.1324
ERBB3	c.T2744>A	T	A	L915Q	3.1281	7	225013	0.00311093	5	133501	0.00374529	9	213563	0.00421421	10	291064	0.00343567	1	81631	0.00122502	4	245262	0.00163091	5	230056	0.00217338	7	182672	0.003832	0.917331	1.77415	3.1281
ERBB3	c.T891>G	T	G	D297E	3.12755	8	225098	0.00355401	12	137035	0.00875689	3	214480	0.00139873	10	291072	0.00343558	1	89935	0.00111191	13	245756	0.0052898	8	230046	0.00347757	6	182710	0.00328389	0.392328	3.12755	2.95337
ERBB3	c.T750>G	T	G	N250K	3.12417	13	225091	0.00577544	7	137089	0.00510617	9	214486	0.00419608	18	291053	0.00618444	3	90121	0.00332886	18	245763	0.00732413	15	230030	0.00652089	19	182694	0.0103999	1.21117	1.9589	3.12417
ERBB3	c.A1826>C	A	C	E609A	3.12235	11	224795	0.00489335	5	135959	0.00367758	6	214059	0.00280297	6	290761	0.00206355	2	87626	0.00228243	11	245209	0.00448597	7	229747	0.00304683	13	182417	0.00712653	0.561117	1.33491	3.12235
ERBB3	c.A1228>C	A	C	S410R	3.10212	8	225091	0.00355412	2	136770	0.00146231	8	214384	0.00373162	4	291069	0.00137424	1	89201	0.00112106	2	245689	0.000814037	8	230039	0.00347767	5	182681	0.00273701	0.939777	3.10212	2.44144
ERBB3	c.A3879>T	A	T	R1293S	3.09831	9	224578	0.00400752	7	135626	0.00516125	20	213431	0.00937071	11	291037	0.00377959	3	84786	0.00353832	20	245095	0.0081601	14	230013	0.00608661	20	182435	0.0109628	0.732301	1.7202	3.09831
ERBB3	c.A2450>C	A	C	Q817P	3.09699	21	224613	0.00934941	9	133084	0.00676265	11	213148	0.00516073	17	290682	0.00584832	3	80692	0.00371784	17	244838	0.00694337	21	229702	0.00914228	21	182385	0.0115141	0.864797	2.45903	3.09699
ERBB3	c.T2391>G	T	G	D797E	3.09462	5	224953	0.00222269	7	133316	0.00525068	4	213466	0.00187383	4	291075	0.00137422	1	80759	0.00123825	3	245229	0.00122335	6	230058	0.00260804	7	182676	0.00383192	0.261721	2.10623	3.09462
ERBB3	c.A2234>T	A	T	E745V	3.09422	17	224934	0.00755777	4	133325	0.00300019	14	213459	0.00655864	12	291063	0.00412282	1	80748	0.00123842	9	245219	0.00367019	8	230041	0.00347764	7	182675	0.00383194	1.37419	2.80813	3.09422
ERBB3	c.C1210>G	C	G	P404A	3.09204	18	223964	0.00803701	8	136100	0.00587803	11	213356	0.0051557	22	289731	0.00759325	3	88776	0.00337929	10	244447	0.00409087	13	228951	0.00567807	19	181837	0.0104489	1.2918	1.68025	3.09204
ERBB3	c.T392>G	T	G	L131R	3.09063	4	225164	0.00177648	2	138394	0.00144515	7	215575	0.00324713	13	291061	0.00446642	9	91362	0.00985092	20	245888	0.00813378	4	230021	0.00173897	6	182718	0.00328375	3.09063	0.176529	0.333344
ERBB3	c.A1079>C	A	C	N360T	3.08493	34	225096	0.0151047	14	136848	0.0102303	24	214449	0.0111915	28	291070	0.00961968	10	89458	0.0111784	20	245727	0.00813911	23	230047	0.00999796	63	182690	0.0344846	0.94031	0.894397	3.08493
ERBB3	c.C827>G	C	G	P276R	3.08121	14	225099	0.00621949	6	137092	0.00437662	14	214494	0.00652699	NA	NA	NA	4	90075	0.00444074	30	245783	0.0122059	2	230044	0.000869399	25	182710	0.0136829	#VALUE!	0.195778	3.08121
ERBB3	c.A3782>C	A	C	E1261A	3.08009	9	224243	0.0040135	3	134910	0.0022237	5	213038	0.002347	9	290554	0.00309753	3	84172	0.00356413	7	244617	0.00286162	8	229575	0.0034847	20	182185	0.0109779	1.39296	0.977714	3.08009
ERBB3	c.A1406>C	A	C	N469T	3.07608	9	225155	0.00399725	6	136567	0.00439345	6	214395	0.00279857	12	291075	0.00412265	2	88458	0.00226096	14	245638	0.00569944	16	230054	0.00695489	6	182680	0.00328443	0.938363	3.07608	1.45267
ERBB3	c.G32>A	G	A	G11D	3.06998	1	225203	0.000444044	6	140000	0.00428571	7	215870	0.00324269	5	291100	0.00171762	1	93510	0.0010694	4	246082	0.00162547	7	230013	0.00304331	6	182757	0.00328305	0.400779	2.8458	3.06998
ERBB3	c.T1445>A	T	A	L482Q	3.0683	77	225138	0.0342012	31	136289	0.0227458	13	214368	0.00606434	12	291064	0.0041228	40	88240	0.0453309	15	245589	0.00610777	16	230038	0.00695537	250	179741	0.139089	0.181256	0.153436	3.0683
ERBB3	c.A100>C	A	C	N34H	3.0625	9	224844	0.00400278	8	139586	0.00573123	14	215515	0.00649607	14	290691	0.00481611	2	93126	0.00214763	19	245666	0.00773408	10	229695	0.0043536	12	182451	0.00657711	0.840327	2.02717	3.0625
ERBB3	c.T777>G	T	G	C259W	3.06104	8	225085	0.00355421	2	137072	0.00145909	2	214488	0.000932453	13	291067	0.00446633	2	90083	0.00222017	5	245784	0.00203431	6	230041	0.00260823	5	182709	0.00273659	3.06104	1.17479	1.2326
ERBB3	c.G1084>T	G	T	D362Y	3.05603	15	225096	0.00666382	2	136850	0.00146145	7	214447	0.00326421	13	291072	0.00446625	8	89453	0.00894324	11	245726	0.00447653	11	230050	0.00478157	6	182692	0.00328422	3.05603	0.534657	0.367229
ERBB3	c.C1691>A	C	A	T564K	3.05589	8	225139	0.00355336	5	136131	0.00367293	4	214333	0.00186625	12	291051	0.00412299	1	87873	0.00113801	14	245556	0.00570135	8	230042	0.00347763	6	182665	0.0032847	1.12253	3.05589	2.88637
ERBB3	c.C1688>G	C	G	A563G	3.05584	4	224646	0.00178058	9	135834	0.00662573	7	213844	0.00327341	8	290471	0.00275415	1	87688	0.00114041	5	245022	0.00204063	8	229562	0.0034849	1	182287	0.000548585	0.415674	3.05584	0.481044
ERBB3	c.T1801>G	T	G	Y601D	3.05465	5	225135	0.00222089	3	136146	0.00220352	3	214310	0.00139984	6	291056	0.00206146	1	87840	0.00113843	8	245547	0.00325803	8	230049	0.00347752	4	182637	0.00219014	0.935531	3.05465	1.92382
ERBB3	c.C1851>A	C	A	C617*	3.05232	5	225138	0.00222086	6	136106	0.00440833	5	214306	0.00233311	7	291066	0.00240495	2	87773	0.00227861	11	245559	0.00447958	16	230049	0.00695504	8	182673	0.00437941	0.545548	3.05232	1.92197
ERBB3	c.T87>G	T	G	C29W	3.04205	4	225200	0.0017762	12	139787	0.00858449	10	215846	0.00463293	11	291100	0.00377877	2	93304	0.00214353	10	246056	0.00406412	15	230036	0.00652072	7	182768	0.00382999	0.440186	3.04205	1.78677
ERBB3	c.T1496>G	T	G	V499G	3.03994	6	224946	0.00266731	2	136030	0.00147026	28	214166	0.013074	13	290859	0.00446952	7	88036	0.00795129	19	245329	0.0077447	11	229829	0.00478617	11	182500	0.0060274	3.03994	0.601936	0.75804
ERBB3	c.A1852>T	A	T	T618S	3.03955	9	225132	0.00399765	2	136103	0.00146948	3	214299	0.00139991	13	291053	0.00446654	6	87767	0.00683628	10	245546	0.00407256	14	230039	0.00608592	4	182666	0.00218979	3.03955	0.890239	0.320319
ERBB3	c.A452>C	A	C	K151T	3.03451	6	225175	0.00266459	8	138139	0.00579127	10	215501	0.00464035	14	291073	0.00480979	3	91053	0.00329478	14	245889	0.00569363	23	230045	0.00999804	7	182714	0.00383112	0.830524	3.03451	1.16278
ERBB3	c.G3045>T	G	T	L1015F	3.03242	22	224450	0.00980174	12	133433	0.00899328	14	213017	0.00657225	11	290433	0.00378745	2	81890	0.0024423	22	244482	0.00899862	17	229541	0.00740608	8	182211	0.00439051	0.421142	3.03242	1.7977
ERBB3	c.A2783>C	A	C	E928A	3.02511	8	225008	0.00355543	4	133604	0.00299392	7	213603	0.00327711	8	291062	0.00274856	6	81738	0.00734053	9	245235	0.00366995	36	222051	0.0162125	39	175629	0.0222059	0.918045	2.20863	3.02511
ERBB3	c.C397>A	C	A	Q133K	3.01152	36	225171	0.0159878	3	138406	0.00216754	8	215584	0.00371085	19	291073	0.00652757	4	91374	0.00437761	18	245900	0.00732005	10	230041	0.00434705	2	182722	0.00109456	3.01152	0.993019	0.250036
ERBB3	c.T1973>G	T	G	M658R	3.0046	8	224858	0.0035578	23	133428	0.0172378	5	213591	0.00234092	12	291013	0.00412353	2	81301	0.00245999	21	245219	0.00856377	17	230000	0.0073913	7	182590	0.00383373	0.239215	3.0046	1.55843
ERBB3	c.T345>A	T	A	F115L	3.00419	18	225176	0.00799375	5	138406	0.00361256	17	215594	0.00788519	7	291099	0.00240468	2	91493	0.00218596	12	245907	0.00487989	8	230046	0.00347757	12	182731	0.00656703	0.665644	1.59086	3.00419
ERBB3	c.T283>A	T	A	S95T	2.99199	11	225144	0.00488576	6	138413	0.00433485	12	215579	0.0055664	7	291086	0.00240479	2	91759	0.00217962	7	245921	0.00284644	15	230012	0.0065214	11	182717	0.00602024	0.554756	2.99199	2.76206
ERBB3	c.T444>G	T	G	Y148*	2.99118	2	225132	0.000888368	8	138161	0.00579035	9	215470	0.00417692	3	291019	0.00103086	1	91078	0.00109796	11	245838	0.00447449	7	229994	0.00304356	6	182693	0.0032842	0.178031	2.77201	2.99118
ERBB3	c.C1034>A	C	A	S345*	2.97788	14	225097	0.00621954	3	136859	0.00219204	5	214450	0.00233155	19	291071	0.00652762	3	89503	0.00335184	7	245728	0.00284868	10	230050	0.00434688	2	182690	0.00109475	2.97788	1.29686	0.326612
ERBB3	c.A1154>C	A	C	N385T	2.97576	17	225099	0.00755223	9	136810	0.00657847	11	214438	0.00512969	25	291073	0.00858891	3	89291	0.0033598	20	245716	0.00813948	23	230047	0.00999796	10	182683	0.00547396	1.30561	2.97576	1.62925
ERBB3	c.A3991>C	A	C	S1331R	2.96561	6	224622	0.00267115	5	136224	0.00367043	7	214180	0.00326828	8	291048	0.00274869	1	85278	0.00117264	14	245238	0.00570874	8	230045	0.00347758	6	182693	0.0032842	0.748874	2.96561	2.8007
ERBB3	c.C4018>G	C	G	Q1340E	2.96539	7	224519	0.00311778	12	136151	0.00881374	9	214028	0.00420506	6	290861	0.00206284	1	85218	0.00117346	12	245077	0.00489642	8	229900	0.00347977	4	182574	0.00219089	0.234048	2.96539	1.86703
ERBB3	c.T549>G	T	G	C183W	2.96457	5	225118	0.00222106	8	138002	0.00579702	5	215347	0.00232183	6	291059	0.00206144	2	90927	0.00219957	8	245864	0.00325383	15	230034	0.00652078	6	182710	0.00328389	0.355603	2.96457	1.49297
ERBB3	c.C784>A	C	A	P262T	2.95728	11	224803	0.00489317	2	136943	0.00146046	4	214253	0.00186695	5	290777	0.00171953	1	89967	0.00111152	7	245517	0.00285113	6	229821	0.00261073	6	182533	0.00328708	1.17739	2.34879	2.95728
ERBB3	c.T1019>G	T	G	F340C	2.94454	5	225101	0.00222123	3	136935	0.00219082	5	214472	0.00233131	4	291070	0.00137424	1	89655	0.00111539	1	245731	0.000406949	3	230045	0.00130409	6	182687	0.00328431	0.627272	1.16918	2.94454
ERBB3	c.T745>G	T	G	F249V	2.93774	12	225005	0.00533321	7	137030	0.00510837	13	214347	0.00606493	10	290964	0.00343685	2	90079	0.00222027	20	245633	0.00814223	15	229970	0.00652259	11	182642	0.00602271	0.672788	2.93774	2.7126
ERBB3	c.C3713>A	C	A	T1238K	2.9312	5	224637	0.00222581	5	135091	0.00370121	4	213413	0.0018743	2	291069	0.000687122	1	84291	0.00118637	5	245081	0.00204014	8	230052	0.00347747	4	182712	0.00218924	0.185648	2.9312	1.84533
ERBB3	c.A3712>C	A	C	T1238P	2.93048	6	224548	0.00267203	3	135049	0.00222142	9	213332	0.00421878	6	290990	0.00206193	1	84229	0.00118724	8	244927	0.00326628	8	229939	0.00347918	6	182611	0.00328567	0.928204	2.93048	2.76749
ERBB3	c.T1201>G	T	G	S401A	2.92988	6	225042	0.00266617	3	136734	0.00219404	6	214403	0.00279847	9	291067	0.00309207	1	89205	0.00112101	13	245701	0.00529098	5	230045	0.00217349	6	182680	0.00328443	1.4093	1.93886	2.92988
ERBB3	c.G1308>T	G	T	L436F	2.92237	7	225113	0.00310955	6	136752	0.0043875	4	214390	0.00186576	5	291068	0.00171781	1	88952	0.0011242	7	245641	0.00284969	6	230054	0.00260808	6	182630	0.00328533	0.391524	2.31994	2.92237
ERBB3	c.G1351>T	G	T	A451S	2.91679	6	225115	0.0026653	7	136740	0.0051192	2	214427	0.000932718	4	291069	0.00137424	1	88786	0.0011263	6	245686	0.00244214	7	230053	0.00304278	6	182638	0.00328519	0.268449	2.70156	2.91679
ERBB3	c.T3532>G	T	G	S1178A	2.91059	2	224648	0.000890282	2	134782	0.00148388	5	213380	0.00234324	9	291088	0.00309185	1	83701	0.00119473	11	244981	0.00449014	8	230059	0.00347737	6	182717	0.00328377	2.08363	2.91059	2.74855
ERBB3	c.A3598>C	A	C	M1200L	2.90839	21	224618	0.00934921	10	134851	0.00741559	18	213366	0.00843621	17	291059	0.00584074	3	83894	0.00357594	28	244989	0.0114291	20	230029	0.00869456	19	182688	0.0104002	0.78763	2.4314	2.90839
ERBB3	c.G3374>C	G	C	R1125P	2.90229	10	224614	0.00445208	NA	NA	NA	7	213350	0.00328099	9	290661	0.00309639	1	83343	0.00119986	13	244643	0.00531387	8	229730	0.00348235	4	182372	0.00219332	#VALUE!	2.90229	1.82798
ERBB3	c.C1512>G	C	G	C504W	2.89466	4	225099	0.001777	NA	NA	NA	7	214293	0.00326656	1	291040	0.000343595	1	88124	0.00113476	7	245533	0.00285094	5	230012	0.0021738	6	182662	0.00328476	#VALUE!	1.91564	2.89466
ERBB3	c.T1560>G	T	G	C520W	2.89147	5	225122	0.00222102	2	136072	0.00146981	1	214312	0.000466609	6	291067	0.00206138	1	88038	0.00113587	4	245576	0.00162882	3	230054	0.00130404	6	182685	0.00328434	1.40248	1.14805	2.89147
ERBB3	c.A1382>C	A	C	Q461P	2.8896	13	225130	0.00577444	9	136588	0.00658916	5	214403	0.00233206	14	291056	0.00481007	2	88626	0.00225667	10	245615	0.00407141	15	230030	0.00652089	5	182630	0.00273778	0.729998	2.8896	1.21319
ERBB3	c.T1743>A	T	A	D581E	2.88595	10	225126	0.00444196	6	136109	0.00440823	8	214309	0.00373293	11	291044	0.0037795	2	87859	0.00227637	12	245527	0.00488745	12	230029	0.00521673	12	182662	0.00656951	0.857373	2.29168	2.88595
ERBB3	c.C1810>A	C	A	P604T	2.88491	19	225148	0.00843889	5	136159	0.00367218	7	214320	0.00326614	10	291073	0.00343556	1	87817	0.00113873	7	245564	0.00285058	7	230060	0.00304268	6	182641	0.00328513	0.935566	2.67199	2.88491
ERBB3	c.G119>A	G	A	G40D	2.88138	5	225212	0.00222013	1	139801	0.000715302	5	215859	0.00231633	6	291113	0.00206106	7	93238	0.00750767	11	246070	0.00447027	6	230057	0.00260805	1	182778	0.000547112	2.88138	0.347385	0.0728737
ERBB3	c.C2066>A	C	A	P689H	2.87477	23	224945	0.0102247	10	133366	0.00749816	8	213468	0.00374763	13	291072	0.00446625	2	80792	0.00247549	7	245227	0.0028545	11	230053	0.00478151	13	182675	0.00711646	0.595646	1.93154	2.87477
ERBB3	c.T2244>A	T	A	S748R	2.87345	24	224928	0.0106701	9	133351	0.00674911	18	213451	0.00843285	24	291050	0.00824601	4	80751	0.0049535	24	245196	0.00978809	20	230033	0.0086944	26	182666	0.0142336	1.22179	1.7552	2.87345
ERBB3	c.T195>G	T	G	I65M	2.87224	13	225164	0.00577357	4	139254	0.00287245	6	215773	0.0027807	15	291097	0.00515292	3	92623	0.00323894	18	245983	0.00731758	11	230044	0.00478169	17	182737	0.00930299	1.79391	1.47632	2.87224
ERBB3	c.G3269>T	G	T	G1090V	2.87186	13	225027	0.00577708	2	134014	0.00149238	4	213683	0.00187193	10	291092	0.00343534	1	82588	0.00121083	8	245269	0.00326172	8	230061	0.00347734	4	182665	0.0021898	2.30192	2.87186	1.80851
ERBB3	c.C3748>T	C	T	P1250S	2.86056	15	223682	0.00670595	25	134492	0.0185885	30	212416	0.0141232	53	289921	0.0182808	5	83928	0.00595749	27	244038	0.0110639	30	229125	0.0130933	31	181906	0.0170418	0.983451	2.19779	2.86056
ERBB3	c.C3020>A	C	A	P1007Q	2.85577	28	225030	0.0124428	12	133908	0.00896138	18	213725	0.00842204	18	291065	0.00618419	6	82123	0.00730611	12	245265	0.00489267	48	230055	0.0208646	6	182681	0.00328441	0.690093	2.85577	0.449543
ERBB3	c.T305>C	T	C	L102P	2.85313	12	225170	0.00532931	4	138422	0.00288971	11	215595	0.00510216	24	291095	0.00824473	10	91689	0.0109064	15	245927	0.00609937	11	230038	0.00478182	9	182724	0.00492546	2.85313	0.43844	0.451611
ERBB3	c.A368>C	A	C	Y123S	2.85248	7	225141	0.00310916	3	138378	0.00216797	7	215563	0.00324731	18	291069	0.0061841	4	91381	0.00437728	10	245869	0.00406721	12	229999	0.00521741	8	182697	0.00437883	2.85248	1.19193	1.00036
ERBB3	c.T2862>G	T	G	I954M	2.84821	5	225025	0.00222198	3	133679	0.00224418	9	213635	0.00421279	3	291068	0.00103069	1	81907	0.0012209	5	245275	0.00203853	8	230059	0.00347737	4	182684	0.00218957	0.459271	2.84821	1.79341
ERBB3	c.C463>G	C	G	L155V	2.84591	7	225105	0.00310966	1	138060	0.000724323	4	215366	0.0018573	6	291070	0.00206136	2	91000	0.0021978	1	245785	0.00040686	9	230040	0.00391236	2	182716	0.00109459	2.84591	1.78013	0.498041
ERBB3	c.C80>G	C	G	A27G	2.83963	11	225204	0.00488446	5	139845	0.00357539	4	215862	0.00185304	2	291105	0.000687037	1	93315	0.00107164	5	246065	0.00203198	7	230032	0.00304305	2	182777	0.00109423	0.192157	2.83963	1.02108
ERBB3	c.C1949>A	C	A	A650E	2.82901	4	224882	0.00177871	8	133470	0.00599386	4	213624	0.00187245	11	291066	0.00377921	1	81350	0.00122926	8	245254	0.00326192	8	230045	0.00347758	5	182672	0.00273715	0.630514	2.82901	2.22667
ERBB3	c.G1956>T	G	T	L652F	2.82825	21	224552	0.00935195	7	133208	0.00525494	15	213298	0.00703241	21	290675	0.00722456	3	81210	0.00369413	14	244906	0.00571648	24	229711	0.0104479	12	182417	0.00657833	1.37481	2.82825	1.78076
ERBB3	c.T825>G	T	G	N275K	2.8259	3	225092	0.00133279	1	137085	0.000729474	4	214492	0.00186487	6	291061	0.00206142	NA	NA	NA	6	245771	0.0024413	4	230035	0.00173887	4	182707	0.0021893	2.8259	#VALUE!	#VALUE!
ERBB3	c.T791>G	T	G	V264G	2.82586	6	225086	0.00266565	1	137086	0.000729469	3	214482	0.00139872	6	291068	0.00206137	3	90084	0.00333023	4	245779	0.00162748	6	230032	0.00260833	6	182708	0.00328393	2.82586	0.78323	0.986098
ERBB3	c.G866>C	G	C	S289T	2.82473	10	225081	0.00444285	2	137026	0.00145958	7	214481	0.00326369	12	291057	0.0041229	7	89939	0.00778305	8	245750	0.00325534	8	230035	0.00347773	7	182701	0.0038314	2.82473	0.446834	0.492274
ERBB3	c.T155>C	T	C	L52P	2.82442	6	225107	0.0026654	7	139254	0.00502679	5	215704	0.00231799	7	291018	0.00240535	1	92793	0.00107767	9	245924	0.00365967	7	229977	0.00304378	2	182694	0.00109473	0.478506	2.82442	1.01583
ERBB3	c.C863>A	C	A	A288D	2.82433	7	224717	0.00311503	1	136801	0.000730989	7	214105	0.00326942	6	290620	0.00206455	6	89766	0.00668405	7	245279	0.00285389	9	229676	0.00391856	1	182398	0.000548252	2.82433	0.586256	0.0820239
ERBB3	c.C965>A	C	A	P322H	2.82329	14	225103	0.00621938	2	136963	0.00146025	11	214486	0.00512854	12	291071	0.00412271	6	89699	0.00668904	14	245741	0.00569706	5	230047	0.00217347	5	182691	0.00273686	2.82329	0.32493	0.409156
ERBB3	c.T168>A	T	A	C56*	2.82187	32	225139	0.0142134	15	139258	0.0107714	25	215736	0.0115882	25	291077	0.00858879	4	92725	0.00431383	30	245952	0.0121975	28	230016	0.0121731	19	182719	0.0103985	0.797372	2.82187	2.4105
ERBB3	c.C1032>A	C	A	D344E	2.821	16	225085	0.00710843	1	136849	0.000730732	3	214439	0.001399	6	291065	0.0020614	2	89495	0.00223476	6	245707	0.00244193	7	230041	0.00304294	3	182682	0.0016422	2.821	1.36164	0.734843
ERBB3	c.A1069>C	A	C	I357L	2.82065	12	225092	0.00533115	2	136831	0.00146166	8	214442	0.00373061	12	291063	0.00412282	3	89498	0.00335203	8	245713	0.00325583	10	230038	0.00434711	10	182680	0.00547405	2.82065	1.29686	1.63306
ERBB3	c.A1121>C	A	C	H374P	2.82002	7	225073	0.0031101	1	136798	0.000731005	11	214418	0.00513017	6	291058	0.00206144	3	89303	0.00335935	11	245670	0.00447755	5	230032	0.00217361	5	182672	0.00273715	2.82002	0.647033	0.814785
ERBB3	c.A1193>C	A	C	N398T	2.81984	11	225094	0.00488685	2	136793	0.00146206	9	214417	0.00419743	12	291065	0.00412279	7	89242	0.00784384	15	245706	0.00610486	9	230048	0.00391223	16	182680	0.00875848	2.81984	0.498764	1.11661
ERBB3	c.T1285>G	T	G	S429A	2.81966	3	225131	0.00133256	1	136781	0.000731096	5	214411	0.00233197	6	291058	0.00206144	NA	NA	NA	3	245695	0.00122103	7	230033	0.00304304	1	182631	0.000547552	2.81966	#VALUE!	#VALUE!
ERBB3	c.A986>T	A	T	K329I	2.81519	11	225104	0.00488663	10	136943	0.00730231	20	214479	0.00932492	25	291072	0.00858894	9	89671	0.0100367	20	245741	0.00813865	65	230046	0.0282552	7	182693	0.00383156	1.1762	2.81519	0.381756
ERBB3	c.A184>C	A	C	N62H	2.81235	1	224490	0.000445454	3	138855	0.00216053	5	215522	0.00231995	5	290898	0.00171882	1	92350	0.00108284	7	245615	0.00284999	7	229861	0.00304532	5	182559	0.00273884	0.795554	2.81235	2.52932
ERBB3	c.A2209>T	A	T	I737F	2.80751	7	224941	0.00311193	6	133326	0.00450025	6	213458	0.00281086	1	291063	0.000343568	1	80735	0.00123862	4	245218	0.0016312	8	230054	0.00347744	4	182679	0.00218963	0.0763443	2.80751	1.7678
ERBB3	c.A1820>C	A	C	Q607P	2.80666	3	225121	0.00133262	1	136144	0.000734516	6	214292	0.00279992	6	291045	0.00206154	NA	NA	NA	5	245537	0.00203635	7	230043	0.00304291	3	182663	0.00164237	2.80666	#VALUE!	#VALUE!
ERBB3	c.T3967>G	T	G	F1323V	2.80628	14	223692	0.00625861	3	135634	0.00221183	9	213173	0.00422192	18	289994	0.00620702	8	84802	0.00943374	23	243949	0.0094282	14	229053	0.00611212	6	181918	0.00329819	2.80628	0.6479	0.349616
ERBB3	c.C2422>G	C	G	P808A	2.80358	21	224628	0.00934879	15	133138	0.0112665	20	213199	0.00938091	32	290698	0.011008	3	80752	0.00371508	19	244913	0.00775786	18	229758	0.00783433	19	182420	0.0104155	0.977054	2.10879	2.80358
ERBB3	c.G2146>T	G	T	G716C	2.80189	24	224522	0.0106894	11	132938	0.00827453	20	212848	0.00939638	12	290665	0.00412846	2	80460	0.00248571	15	244436	0.00613658	16	229731	0.00696467	10	182399	0.00548249	0.498936	2.80189	2.2056
ERBB3	c.G4015>C	G	C	A1339P	2.80115	4	224546	0.00178137	4	136124	0.0029385	6	213990	0.00280387	9	290791	0.00309501	1	85218	0.00117346	6	245027	0.00244871	4	229857	0.00174021	6	182535	0.00328704	1.05326	1.48297	2.80115
ERBB3	c.T3985>C	T	C	W1329R	2.80078	8	224623	0.00356152	7	136227	0.00513848	8	214179	0.00373519	9	291046	0.00309229	1	85281	0.00117259	3	245226	0.00122336	6	230038	0.00260826	6	182694	0.00328418	0.601791	2.22435	2.80078
ERBB3	c.T1988>A	T	A	F663Y	2.79848	25	224896	0.0111162	35	132936	0.0263285	90	213425	0.0421694	13	291070	0.00446628	2	80476	0.00248521	23	245185	0.00938067	16	230056	0.00695483	9	182640	0.00492773	0.169637	2.79848	1.98282
ERBB3	c.T3784>G	T	G	Y1262D	2.78509	14	224525	0.00623539	2	135040	0.00148104	2	213297	0.00093766	12	290921	0.00412483	5	84274	0.00593303	13	244894	0.00530842	7	229854	0.00304541	15	182226	0.00823154	2.78509	0.513298	1.38741
ERBB3	c.A1414>C	A	C	K472Q	2.78463	15	224790	0.00667289	15	136322	0.0110034	22	214020	0.0102794	21	290557	0.0072275	4	88313	0.00452934	17	245191	0.00693337	21	229606	0.0091461	23	182358	0.0126126	0.656845	2.0193	2.78463
ERBB3	c.G3695>T	G	T	S1232I	2.78383	5	224631	0.00222587	2	135046	0.00148098	4	213394	0.00187447	12	291065	0.00412279	5	84030	0.00595026	4	245017	0.00163254	3	230040	0.00130412	3	182707	0.00164197	2.78383	0.219171	0.27595
ERBB3	c.A364>T	A	T	N122Y	2.78142	12	225039	0.00533241	3	138269	0.00216968	7	215494	0.00324835	7	290982	0.00240565	1	91366	0.0010945	5	245788	0.00203427	7	229941	0.00304426	5	182654	0.00273742	1.10875	2.78142	2.50107
ERBB3	c.T3467>A	T	A	V1156D	2.77792	4	224634	0.00178067	1	134765	0.000742032	6	213371	0.002812	6	291077	0.00206131	6	83631	0.00717437	8	244991	0.00326543	6	230055	0.00260807	3	182667	0.00164233	2.77792	0.363526	0.228917
ERBB3	c.A3329>T	A	T	E1110V	2.77763	6	225028	0.00266633	2	134752	0.00148421	7	213785	0.00327432	12	291080	0.00412258	6	83412	0.00719321	6	245268	0.0024463	12	230050	0.00521626	7	182660	0.00383226	2.77763	0.725164	0.53276
ERBB3	c.C3495>A	C	A	H1165Q	2.77728	11	224434	0.00490122	2	134643	0.00148541	9	213215	0.00422109	12	290881	0.0041254	2	83606	0.00239217	6	244795	0.00245103	4	229873	0.00174009	6	182560	0.00328659	2.77728	0.72741	1.37389
ERBB3	c.G3794>T	G	T	R1265L	2.77568	26	224217	0.0115959	8	134796	0.00593489	7	212985	0.00328662	14	290677	0.00481634	2	84173	0.00237606	19	244642	0.00776645	10	229711	0.0043533	12	181951	0.00659518	0.81153	1.83215	2.77568
ERBB3	c.T3792>G	T	G	N1264K	2.77398	10	224638	0.00445161	6	135122	0.00444043	9	213429	0.00421686	4	291073	0.00137423	5	84360	0.00592698	11	245082	0.00448829	7	230048	0.00304284	30	182467	0.0164413	0.30948	0.513389	2.77398
ERBB3	c.G573>T	G	T	K191N	2.76635	52	223405	0.0232761	13	136975	0.00949078	11	213708	0.00514721	20	288857	0.00692384	3	90200	0.00332594	20	243915	0.00819958	21	228243	0.00920072	7	181257	0.00386192	0.729533	2.76635	1.16115
ERBB3	c.C577>G	C	G	R193G	2.7649	7	225155	0.00310897	4	138030	0.00289792	10	215361	0.00464337	8	291070	0.00274848	1	90864	0.00110055	9	245826	0.00366113	7	230044	0.0030429	4	182715	0.0021892	0.948432	2.7649	1.9892
ERBB3	c.C3281>A	C	A	S1094*	2.76237	4	225017	0.00177764	1	134012	0.000746202	6	213674	0.00280802	6	291080	0.00206129	2	82609	0.00242104	3	245245	0.00122327	1	230049	0.00043469	3	182656	0.00164243	2.76237	0.179547	0.678398
ERBB3	c.T3251>G	T	G	L1084R	2.76105	1	225006	0.000444433	1	133941	0.000746597	3	213626	0.00140432	6	291065	0.0020614	2	82519	0.00242368	4	245209	0.00163126	3	230026	0.0013042	4	182649	0.00218999	2.76105	0.538107	0.90358
ERBB3	c.A3053>C	A	C	E1018A	2.76038	4	225010	0.0017777	1	133895	0.000746854	6	213700	0.00280767	6	291036	0.0020616	2	82169	0.00243401	8	245213	0.00326247	12	230040	0.00521648	7	182654	0.00383238	2.76038	2.14317	1.57452
ERBB3	c.C3686>T	C	T	S1229L	2.75853	1	224643	0.000445151	2	135055	0.00148088	NA	NA	NA	2	291082	0.000687092	1	84006	0.00119039	3	245031	0.00122433	1	230057	0.000434675	6	182719	0.00328373	0.463976	0.365153	2.75853
ERBB3	c.A2855>C	A	C	E952A	2.75555	3	224999	0.00133334	1	133658	0.000748178	6	213602	0.00280896	6	291030	0.00206164	3	81864	0.00366461	9	245215	0.00367025	7	230007	0.00304339	3	182653	0.00164246	2.75555	0.830479	0.448194
ERBB3	c.A1345>T	A	T	I449F	2.75269	36	225143	0.0159898	7	136797	0.00511707	26	214434	0.0121249	41	291075	0.0140857	8	88823	0.00900668	28	245696	0.0113962	25	230051	0.0108672	19	182639	0.010403	2.75269	1.20657	1.15504
ERBB3	c.T2759>G	T	G	V920G	2.75246	4	225021	0.00177761	1	133522	0.00074894	3	213570	0.00140469	6	291060	0.00206143	2	81684	0.00244846	2	245254	0.000815481	6	230047	0.00260816	2	182673	0.00109485	2.75246	1.06523	0.44716
ERBB3	c.A2765>C	A	C	D922A	2.75227	3	225017	0.00133323	1	133513	0.000748991	3	213567	0.00140471	6	291061	0.00206142	2	81691	0.00244825	3	245254	0.00122322	6	230057	0.00260805	6	182672	0.00328458	2.75227	1.06527	1.3416
ERBB3	c.T2750>C	T	C	L917S	2.75213	3	225021	0.00133321	1	133507	0.000749024	5	213563	0.00234123	6	291063	0.00206141	NA	NA	NA	2	245264	0.000815448	2	230058	0.000869346	NA	NA	NA	2.75213	#VALUE!	#VALUE!
ERBB3	c.G2420>C	G	C	G807A	2.74852	3	224959	0.00133358	1	133337	0.000749979	3	213485	0.00140525	6	291074	0.00206133	NA	NA	NA	3	245248	0.00122325	3	230061	0.001304	1	182683	0.000547396	2.74852	#VALUE!	#VALUE!
ERBB3	c.A2617>C	A	C	T873P	2.74822	4	224956	0.00177813	1	133333	0.000750002	5	213432	0.00234267	6	291097	0.00206117	5	81150	0.00616143	8	245241	0.0032621	1	230057	0.000434675	3	182682	0.0016422	2.74822	0.0705477	0.266529
ERBB3	c.A2632>C	A	C	M878L	2.74815	14	224952	0.00622355	1	133326	0.000750041	7	213433	0.00327972	6	291089	0.00206123	5	81162	0.00616052	9	245241	0.00366986	8	230045	0.00347758	10	182676	0.00547417	2.74815	0.564495	0.88859
ERBB3	c.T2681>A	T	A	V894D	2.74796	2	224941	0.000889122	1	133316	0.000750098	4	213426	0.00187419	6	291087	0.00206124	4	81194	0.00492647	6	245242	0.00244656	1	230047	0.000434694	3	182672	0.00164229	2.74796	0.0882363	0.33336
ERBB3	c.A2359>C	A	C	T787P	2.74784	6	224939	0.00266739	1	133300	0.000750188	7	213451	0.00327944	6	291065	0.0020614	2	80715	0.00247785	6	245234	0.00244664	6	230049	0.00260814	1	182673	0.000547426	2.74784	1.05258	0.220928
ERBB3	c.C2620>T	C	T	P874S	2.74711	9	224582	0.00400744	2	133095	0.00150269	3	213123	0.00140764	12	290695	0.00412804	1	81000	0.00123457	11	244913	0.00449139	5	229744	0.00217634	3	182435	0.00164442	2.74711	1.76283	1.33198
ERBB3	c.C2545>A	C	A	Q849K	2.74695	14	224940	0.00622388	2	133266	0.00150076	14	213423	0.00655974	12	291085	0.00412251	8	80967	0.00988057	8	245231	0.00326223	8	230051	0.00347749	12	182685	0.00656868	2.74695	0.351952	0.664808
ERBB3	c.A3455>C	A	C	E1152A	2.74685	5	224628	0.0022259	3	134769	0.00222603	6	213379	0.0028119	4	291071	0.00137424	1	83620	0.00119589	5	244978	0.002041	6	230040	0.00260824	6	182653	0.00328492	0.617348	2.18101	2.74685
ERBB3	c.A721>C	A	C	T241P	2.74448	7	225085	0.00310994	3	137089	0.00218836	5	214490	0.00233111	8	291059	0.00274858	2	90191	0.00221752	13	245761	0.00528969	14	230039	0.00608592	8	182693	0.00437893	1.256	2.74448	1.9747
ERBB3	c.T809>G	T	G	F270C	2.74108	6	225097	0.00266552	5	137090	0.00364724	9	214498	0.00419584	6	291072	0.00206135	1	90079	0.00111014	11	245783	0.00447549	7	230038	0.00304298	3	182707	0.00164197	0.56518	2.74108	1.47907
ERBB3	c.A512>C	A	C	D171A	2.73927	3	225158	0.0013324	6	138065	0.00434578	12	215421	0.00557049	13	291062	0.0044664	2	90993	0.00219797	15	245825	0.0061019	9	230029	0.00391255	11	182699	0.00602083	1.02776	1.78007	2.73927
ERBB3	c.T876>G	T	G	H292Q	2.73693	11	225097	0.00488678	5	137032	0.00364878	8	214476	0.00373002	10	291058	0.00343574	1	89939	0.00111186	9	245741	0.00366239	7	230029	0.00304309	4	182697	0.00218942	0.941613	2.73693	1.96914
ERBB3	c.G646>T	G	T	G216C	2.72607	13	225011	0.0057775	14	137707	0.0101665	7	215061	0.00325489	11	290960	0.00378059	4	90454	0.00442214	16	245730	0.00651121	6	229951	0.00260925	22	182496	0.0120551	0.371867	0.590043	2.72607
ERBB3	c.G1144>C	G	C	E382Q	2.71695	5	224900	0.00222321	2	136712	0.00146293	6	214328	0.00279945	5	290943	0.00171855	1	89244	0.00112052	7	245578	0.00285042	7	229930	0.0030444	3	182570	0.00164321	1.17473	2.71695	1.46646
ERBB3	c.G1205>T	G	T	W402L	2.71636	31	224316	0.0138198	18	136320	0.0132042	27	213729	0.0126328	33	290095	0.0113756	3	88949	0.00337272	33	244844	0.013478	21	229220	0.0091615	16	182031	0.00878971	0.861511	2.71636	2.60612
ERBB3	c.C1352>G	C	G	A451G	2.70208	6	225119	0.00266526	2	136756	0.00146246	2	214416	0.000932766	5	291049	0.00171792	1	88797	0.00112616	6	245650	0.0024425	7	230037	0.00304299	3	182629	0.00164267	1.17468	2.70208	1.45865
ERBB3	c.C3019>A	C	A	P1007T	2.69677	7	224736	0.00311477	2	133686	0.00149604	6	213433	0.00281119	6	290690	0.00206405	1	81989	0.00121968	8	244905	0.00326657	4	229284	0.00174456	6	182416	0.00328919	1.37968	1.43035	2.69677
ERBB3	c.G3952>C	G	C	A1318P	2.69134	11	224647	0.00489657	4	136241	0.00293597	9	214198	0.00420172	23	291077	0.00790169	7	85169	0.00821895	13	245233	0.00530108	18	230059	0.00782408	11	182712	0.0060204	2.69134	0.951956	0.732503
ERBB3	c.G1119>C	G	C	W373C	2.68899	5	225093	0.0022213	4	136838	0.00292316	8	214439	0.00373066	9	291072	0.00309202	2	89317	0.00223922	11	245717	0.00447669	7	230046	0.00304287	11	182687	0.00602123	1.05776	1.3589	2.68899
ERBB3	c.A1439>C	A	C	E480A	2.68511	6	225139	0.00266502	3	136296	0.00220109	6	214368	0.00279893	7	291072	0.0024049	2	88241	0.00226652	16	245595	0.00651479	14	230042	0.00608585	9	182674	0.00492681	1.0926	2.68511	2.17373
ERBB3	c.C3124>G	C	G	R1042G	2.68498	7	225011	0.00311096	8	133925	0.00597349	10	213669	0.00468014	9	291046	0.00309229	2	82356	0.00242848	17	245239	0.00693201	15	230046	0.00652044	10	182683	0.00547396	0.517669	2.68498	2.25407
ERBB3	c.G1579>A	G	A	G527S	2.67797	5	224994	0.00222228	7	135975	0.00514801	4	214140	0.00186794	14	290865	0.00481323	1	87941	0.00113713	19	245404	0.00774234	7	229871	0.00304519	5	182531	0.00273926	0.93497	2.67797	2.40893
ERBB3	c.C1673>A	C	A	P558H	2.67425	17	225155	0.00755035	5	136140	0.00367269	2	214334	0.000933123	12	291076	0.00412263	2	87890	0.00227557	9	245577	0.00366484	14	230057	0.00608545	8	182683	0.00437917	1.12251	2.67425	1.92443
ERBB3	c.A358>C	A	C	M120L	2.66994	14	225151	0.00621805	10	138366	0.00722721	18	215552	0.00835065	18	291055	0.0061844	3	91456	0.00328027	17	245871	0.00691419	20	230004	0.0086955	16	182688	0.0087581	0.85571	2.65085	2.66994
ERBB3	c.T3674>G	T	G	M1225R	2.66777	18	224612	0.00801382	4	135026	0.00296239	14	213367	0.00656146	23	291029	0.00790299	13	83932	0.0154887	32	244961	0.0130633	20	230013	0.00869516	13	182683	0.00711615	2.66777	0.561386	0.459441
ERBB3	c.A926>C	A	C	K309T	2.66737	12	225106	0.00533082	3	137012	0.00218959	5	214491	0.0023311	17	291074	0.00584044	7	89833	0.00779224	12	245757	0.00488287	7	230046	0.00304287	13	182712	0.00711502	2.66737	0.3905	0.913091
ERBB3	c.A2816>T	A	T	D939V	2.66587	15	225021	0.00666604	11	133630	0.00823168	11	213617	0.0051494	13	291057	0.00446648	2	81770	0.00244588	18	245257	0.00733924	15	230047	0.00652041	8	182673	0.00437941	0.542596	2.66587	1.79052
ERBB3	c.C1389>A	C	A	C463*	2.66562	23	225134	0.0102161	8	136586	0.00585712	11	214401	0.00513057	13	291067	0.00446633	2	88513	0.00225956	13	245590	0.00529338	11	230047	0.00478163	11	182630	0.00602311	0.762547	2.11618	2.66562
ERBB3	c.A2590>C	A	C	K864Q	2.66443	9	224842	0.00400281	6	133210	0.00450417	11	213317	0.00515664	11	290944	0.0037808	1	81075	0.00123343	10	245089	0.00408015	4	229924	0.00173971	6	182572	0.00328637	0.8394	1.41047	2.66443
ERBB3	c.T1307>G	T	G	L436W	2.66336	12	225142	0.00532997	3	136805	0.0021929	7	214432	0.00326444	17	291072	0.00584048	5	88978	0.00561937	12	245707	0.00488387	13	230054	0.00565085	6	182642	0.00328512	2.66336	1.0056	0.584606
ERBB3	c.T2504>C	T	C	L835P	2.65919	46	224942	0.0204497	11	133290	0.00825268	7	213432	0.00327973	7	291082	0.00240482	1	80959	0.00123519	6	245233	0.00244665	3	230052	0.00130405	6	182670	0.00328461	0.291399	1.05575	2.65919
ERBB3	c.T2030>G	T	G	M677R	2.65414	4	224926	0.00177836	4	133392	0.00299868	2	213461	0.000936939	8	291038	0.00274878	2	80805	0.00247509	15	245219	0.00611698	8	230039	0.00347767	12	182669	0.00656926	0.916664	1.40507	2.65414
ERBB3	c.T2069>G	T	G	L690R	2.65372	11	224936	0.00489028	14	133351	0.0104986	18	213431	0.00843364	8	291057	0.0027486	2	80789	0.00247558	13	245198	0.00530184	15	230039	0.00652063	12	182662	0.00656951	0.261806	2.63398	2.65372
ERBB3	c.G2064>C	G	C	E688D	2.65338	8	224939	0.00355652	3	133363	0.0022495	7	213456	0.00327936	9	291068	0.00309206	2	80783	0.00247577	13	245205	0.00530169	6	230051	0.00260812	12	182672	0.00656915	1.37456	1.05346	2.65338
ERBB3	c.T1937>A	T	A	L646*	2.65233	5	224898	0.00222323	5	133489	0.00374563	14	213646	0.0065529	13	291074	0.00446622	2	81359	0.00245824	8	245272	0.00326168	15	230059	0.00652007	10	182677	0.00547414	1.19238	2.65233	2.22685
ERBB3	c.A2303>C	A	C	H768P	2.65213	19	224926	0.00844722	11	133366	0.00824798	15	213465	0.00702691	15	291048	0.00515379	2	80744	0.00247696	15	245221	0.00611693	14	230034	0.00608606	12	182670	0.00656922	0.624855	2.45706	2.65213
ERBB3	c.A2020>C	A	C	K674Q	2.64908	10	223953	0.00446522	4	132772	0.00301268	2	212661	0.000940464	2	290032	0.000689579	1	80343	0.00124466	6	244222	0.00245678	4	229196	0.00174523	6	181972	0.00329721	0.228892	1.40217	2.64908
ERBB3	c.C2334>G	C	G	C778W	2.64748	16	223191	0.00716875	6	132212	0.00453817	14	211681	0.00661373	19	288860	0.00657758	1	79935	0.00125102	13	243038	0.00534896	6	228206	0.0026292	6	181157	0.00331204	1.44939	2.10165	2.64748
ERBB3	c.A1714>T	A	T	T572S	2.6461	3	225145	0.00133247	5	136124	0.00367312	1	214334	0.000466562	11	291057	0.00377933	2	87861	0.00227632	6	245557	0.00244342	7	230044	0.0030429	11	182622	0.00602337	1.02891	1.33676	2.6461
ERBB3	c.T2330>G	T	G	L777R	2.64602	5	224914	0.00222307	NA	NA	NA	10	213438	0.0046852	6	291055	0.00206147	1	80558	0.00124134	6	245228	0.0024467	4	230033	0.00173888	6	182670	0.00328461	#VALUE!	1.40081	2.64602
ERBB3	c.C59>A	C	A	S20Y	2.64519	15	224855	0.00667097	2	139764	0.00143098	8	215500	0.0037123	11	290604	0.00378522	6	93247	0.00643452	4	245670	0.0016282	5	229619	0.00217752	6	182443	0.0032887	2.64519	0.338412	0.511102
ERBB3	c.A2588>T	A	T	D863V	2.64392	8	224935	0.00355658	4	133253	0.00300181	11	213422	0.00515411	11	291076	0.00377908	2	81095	0.00246624	10	245225	0.00407789	15	230042	0.00652055	5	182664	0.00273727	1.25893	2.64392	1.10989
ERBB3	c.C17>G	C	G	A6G	2.64186	3	225163	0.00133237	5	139936	0.00357306	6	215774	0.00278069	7	290976	0.0024057	2	93466	0.00213982	13	245994	0.00528468	13	229963	0.00565308	7	182649	0.00383249	0.673287	2.64186	1.79104
ERBB3	c.A3798>C	A	C	Q1266H	2.62454	18	224647	0.00801257	12	135129	0.0088804	17	213430	0.00796514	21	291086	0.00721436	6	84365	0.00711195	28	245119	0.011423	20	230057	0.0086935	34	182153	0.0186656	0.812391	1.22238	2.62454
ERBB3	c.G342>T	G	T	K114N	2.615	5	225176	0.00222049	2	138403	0.00144506	8	215590	0.00371075	11	291096	0.00377882	4	91541	0.00436963	7	245891	0.00284679	7	230038	0.00304298	11	182725	0.00601998	2.615	0.696393	1.37769
ERBB3	c.A458>C	A	C	D153A	2.61039	16	225163	0.00710596	2	138138	0.00144783	6	215492	0.00278433	11	291052	0.00377939	2	91034	0.00219698	13	245866	0.00528743	9	230030	0.00391253	9	182705	0.00492597	2.61039	1.78087	2.24216
ERBB3	c.T2889>G	T	G	N963K	2.60243	8	225004	0.00355549	3	133658	0.00224453	10	213646	0.00468064	17	291034	0.00584124	6	81929	0.00732341	14	245224	0.00570907	8	230022	0.00347793	10	182645	0.0054751	2.60243	0.474905	0.747616
ERBB3	c.T1292>G	T	G	L431W	2.59845	9	225144	0.00399744	6	136781	0.00438657	4	214425	0.00186545	15	291075	0.00515331	3	88986	0.00337132	9	245706	0.00366291	9	230053	0.00391214	16	182644	0.00876021	1.17479	1.16042	2.59845
ERBB3	c.C4003>A	C	A	P1335T	2.5948	20	224617	0.00890405	13	136221	0.00954332	31	214176	0.0144741	9	291041	0.00309235	2	85273	0.00234541	11	245200	0.00448613	14	230041	0.00608587	8	182684	0.00437915	0.324033	2.5948	1.86711
ERBB3	c.A2536>C	A	C	S846R	2.59343	8	224902	0.0035571	3	133214	0.00225202	14	213338	0.00656236	17	291074	0.00584044	3	80933	0.00370677	16	245135	0.00652702	15	230023	0.00652109	8	182661	0.0043797	2.59343	1.75924	1.18154
ERBB3	c.G963>C	G	C	E321D	2.58778	6	225094	0.00266555	2	136948	0.00146041	7	214485	0.00326363	11	291066	0.00377921	5	89705	0.00557383	8	245738	0.0032555	15	230045	0.00652046	9	182687	0.00492646	2.58778	1.16984	0.883856
ERBB3	c.T2691>A	T	A	Y897*	2.58731	44	224934	0.0195613	30	133312	0.0225036	11	213416	0.00515425	18	291064	0.00618421	35	81196	0.0431056	16	245223	0.00652467	186	229351	0.0810984	203	182018	0.111527	0.27481	1.88139	2.58731
ERBB3	c.T1155>A	T	A	N385K	2.58503	8	225063	0.00355456	2	136790	0.0014621	5	214404	0.00233205	11	291039	0.00377956	7	89271	0.00784129	12	245665	0.0048847	9	229989	0.00391323	16	182645	0.00876016	2.58503	0.499054	1.11718
ERBB3	c.A1300>C	A	C	K434Q	2.58367	6	224836	0.00266861	2	136607	0.00146405	NA	NA	NA	11	290803	0.00378263	2	88837	0.00225131	7	245372	0.00285281	8	229830	0.00348083	10	182465	0.0054805	2.58367	1.54613	2.43436
ERBB3	c.A2795>T	A	T	Q932L	2.57648	24	225001	0.0106666	13	133606	0.0097301	21	213608	0.00983109	30	291050	0.0103075	4	81750	0.00489297	17	245247	0.00693179	29	230038	0.0126066	9	182661	0.00492716	1.05934	2.57648	1.00699
ERBB3	c.A4012>G	A	G	N1338D	2.57481	41	224470	0.0182652	4	136122	0.00293854	13	213984	0.00607522	22	290768	0.00756617	17	85187	0.0199561	11	245031	0.00448923	12	229802	0.00522189	12	182507	0.00657509	2.57481	0.261669	0.329478
ERBB3	c.A3866>G	A	G	Y1289C	2.5715	NA	NA	NA	12	135658	0.00884577	8	213488	0.00374728	2	291052	0.000687162	6	84786	0.00707664	5	245117	0.00203984	4	230034	0.00173887	33	181343	0.0181976	0.0776826	0.24572	2.5715
ERBB3	c.G3719>T	G	T	S1240I	2.565	14	224633	0.00623239	7	135088	0.00518181	6	213394	0.0028117	6	291075	0.00206132	3	84294	0.00355897	16	245077	0.00652856	21	230042	0.00912877	2	182711	0.00109462	0.3978	2.565	0.307568
ERBB3	c.T2258>G	T	G	F753C	2.56441	15	224947	0.00666824	8	133383	0.00599777	19	213489	0.00889976	18	291074	0.00618399	5	80771	0.00619034	30	245233	0.0122333	19	230059	0.00825875	29	182682	0.0158746	1.03105	1.33414	2.56441
ERBB3	c.C3711>A	C	A	S1237R	2.56424	14	224552	0.00623464	3	135061	0.00222122	10	213342	0.00468731	7	291006	0.00240545	1	84238	0.00118711	7	244953	0.00285769	7	229957	0.00304405	5	182626	0.00273784	1.08294	2.56424	2.3063
ERBB3	c.C28>G	C	G	L10V	2.55804	3	225163	0.00133237	3	139958	0.0021435	2	215814	0.000926724	4	291067	0.00137425	1	93486	0.00106968	2	245997	0.000813018	4	229988	0.00173922	5	182730	0.00273628	0.641126	1.62593	2.55804
ERBB3	c.A3689>C	A	C	D1230A	2.55104	5	224596	0.00222622	2	135012	0.00148135	8	213335	0.00374997	11	291084	0.00377898	8	83990	0.00952494	8	244928	0.00326627	7	230050	0.00304282	8	182714	0.00437843	2.55104	0.319458	0.45968
ERBB3	c.G3794>C	G	C	R1265P	2.54437	8	224217	0.00356797	2	134796	0.00148372	4	212985	0.00187807	1	290677	0.000344024	2	84173	0.00237606	4	244642	0.00163504	5	229711	0.00217665	11	181951	0.00604558	0.231866	0.916075	2.54437
ERBB3	c.A3791>C	A	C	N1264T	2.54212	22	224648	0.0097931	15	135127	0.0111007	25	213441	0.0117128	21	291085	0.00721439	6	84365	0.00711195	36	245106	0.0146875	24	230060	0.0104321	33	182528	0.0180794	0.649906	1.46683	2.54212
ERBB3	c.A130>T	A	T	N44Y	2.54139	12	224879	0.0053362	21	139177	0.0150887	12	215442	0.00556994	3	290884	0.00103134	1	92804	0.00107754	10	245638	0.00407103	1	229845	0.000435076	5	182585	0.00273845	0.0683517	0.403768	2.54139
ERBB3	c.A322>C	A	C	T108P	2.53508	15	225137	0.00666261	3	138365	0.00216818	6	215543	0.00278367	16	291094	0.00549651	5	91617	0.0054575	14	245815	0.00569534	8	230034	0.00347775	14	182634	0.0076656	2.53508	0.637241	1.4046
ERBB3	c.G3119>T	G	T	R1040L	2.53048	14	224705	0.00623039	6	133721	0.00448695	18	213340	0.00843724	33	290643	0.0113541	15	82216	0.0182446	16	244828	0.0065352	11	229708	0.00478869	11	182426	0.00602984	2.53048	0.262471	0.3305
ERBB3	c.A3041>C	A	C	D1014A	2.52986	5	224998	0.00222224	2	133874	0.00149394	4	213667	0.00187207	11	291047	0.00377946	3	82125	0.00365297	4	245210	0.00163125	7	230026	0.00304313	5	182656	0.00273739	2.52986	0.833058	0.749359
ERBB3	c.T3646>A	T	A	S1216T	2.52687	11	224636	0.00489681	5	135017	0.00370324	6	213401	0.00281161	10	291080	0.00343548	2	83946	0.00238248	6	245021	0.00244877	10	230054	0.00434681	11	182717	0.00602024	0.927697	1.82448	2.52687
ERBB3	c.T3621>G	T	G	S1207R	2.52633	15	224634	0.00667753	11	134875	0.0081557	7	213374	0.00328062	18	291075	0.00618397	2	83925	0.00238308	15	245021	0.00612192	6	230050	0.00260813	11	182711	0.00602044	0.758239	1.09444	2.52633
ERBB3	c.G2548>T	G	T	V850L	2.51803	12	224954	0.00533442	2	133269	0.00150072	8	213431	0.00374828	11	291092	0.00377887	3	80968	0.00370517	10	245244	0.00407757	13	230056	0.0056508	5	182685	0.00273695	2.51803	1.52511	0.738685
ERBB3	c.C814>G	C	G	L272V	2.51176	6	225090	0.0026656	3	137080	0.0021885	5	214478	0.00233124	16	291068	0.005497	NA	NA	NA	8	245766	0.00325513	19	230040	0.00825943	4	182709	0.00218927	2.51176	#VALUE!	#VALUE!
ERBB3	c.C3253>A	C	A	H1085N	2.5112	19	225003	0.00844433	5	133936	0.00373313	10	213628	0.00468103	8	291065	0.00274853	2	82521	0.00242363	10	245214	0.00407807	14	230028	0.00608622	5	182639	0.00273764	0.736253	2.5112	1.12956
ERBB3	c.G310>C	G	C	V104L	2.50885	4	225148	0.00177661	3	138385	0.00216787	7	215551	0.00324749	9	291057	0.00309218	1	91671	0.00109086	10	245877	0.00406707	6	230007	0.00260862	5	182695	0.0027368	1.42637	2.39134	2.50885
ERBB3	c.G1009>T	G	T	G337W	2.50854	37	222957	0.0165951	3	135648	0.00221161	25	212546	0.0117622	16	288397	0.00554791	6	88840	0.00675371	25	243454	0.0102689	11	227919	0.00482628	9	180960	0.00497347	2.50854	0.714611	0.736406
ERBB3	c.G3802>T	G	T	D1268Y	2.50849	129	224623	0.0574296	109	135070	0.0806989	257	213348	0.12046	3	291074	0.00103067	70	84349	0.0829885	323	245045	0.131813	1	230050	0.000434688	99	47556	0.208176	0.0127717	0.00523793	2.50849
ERBB3	c.A1391>C	A	C	Y464S	2.50278	5	225076	0.00222147	3	136568	0.00219671	6	214366	0.00279895	16	291021	0.00549789	5	88480	0.00565099	9	245564	0.00366503	7	229990	0.00304361	11	182588	0.00602449	2.50278	0.538597	1.06609
ERBB3	c.G1388>T	G	T	C463F	2.50266	8	225126	0.00355357	3	136581	0.0021965	9	214418	0.00419741	16	291063	0.00549709	5	88511	0.00564902	8	245635	0.00325686	8	230044	0.0034776	3	182632	0.00164265	2.50266	0.615611	0.290785
ERBB3	c.T1988>G	T	G	F663C	2.49688	14	224896	0.0062251	4	132936	0.00300897	8	213425	0.00374839	16	291070	0.00549696	3	80476	0.00372782	23	245185	0.00938067	16	230056	0.00695483	17	182640	0.00930793	1.82686	1.86566	2.49688
ERBB3	c.G3987>C	G	C	W1329C	2.49633	26	224633	0.0115744	3	136234	0.00220209	7	214183	0.00326823	16	291060	0.00549715	10	85282	0.0117258	17	245246	0.00693182	6	230054	0.00260808	4	182704	0.00218933	2.49633	0.222423	0.186711
ERBB3	c.A2938>T	A	T	R980*	2.49457	7	225016	0.00311089	5	133675	0.00374042	3	213663	0.00140408	7	291046	0.00240512	1	81978	0.00121984	3	245263	0.00122318	7	230038	0.00304298	5	182665	0.00273725	0.643008	2.49457	2.24394
ERBB3	c.C515>G	C	G	A172G	2.4908	6	225146	0.00266494	2	138064	0.0014486	9	215433	0.00417763	3	291053	0.00103074	2	90976	0.00219838	7	245850	0.00284726	4	230032	0.00173889	10	182624	0.00547573	0.711541	0.790986	2.4908
ERBB3	c.C2808>A	C	A	C936*	2.48761	7	225003	0.00311107	4	133589	0.00299426	8	213610	0.00374514	4	291062	0.00137428	2	81755	0.00244633	10	245251	0.00407746	14	230054	0.00608553	4	182680	0.00218962	0.458971	2.48761	0.895062
ERBB3	c.C292>A	C	A	P98T	2.47234	15	224778	0.00667325	5	138186	0.00361831	12	215185	0.0055766	26	290643	0.00894568	5	91539	0.00546215	17	245393	0.00692766	15	229680	0.00653083	10	182465	0.0054805	2.47234	1.19565	1.00336
ERBB3	c.G2693>C	G	C	G898A	2.47093	2	224932	0.000889158	NA	NA	NA	2	213422	0.000937111	1	291061	0.000343571	1	81200	0.00123153	2	245217	0.000815604	7	230035	0.00304302	3	182663	0.00164237	#VALUE!	2.47093	1.3336
ERBB3	c.A2686>G	A	G	S896G	2.47071	5	224954	0.00222268	3	133321	0.00225021	4	213435	0.00187411	3	291090	0.00103061	1	81200	0.00123153	5	245246	0.00203877	7	230055	0.00304275	5	182679	0.00273704	0.458006	2.47071	2.22248
ERBB3	c.C2638>T	C	T	L880F	2.46962	17	224955	0.00755707	10	133330	0.00750019	2	213440	0.000937031	3	291097	0.00103058	1	81165	0.00123206	6	245250	0.00244648	7	230058	0.00304271	4	182682	0.0021896	0.137408	2.46962	1.77719
ERBB3	c.C778>A	C	A	P260T	2.46438	14	224952	0.00622355	3	136910	0.00219122	2	214195	0.000933729	4	290921	0.00137494	1	90011	0.00111098	5	245507	0.0020366	4	229927	0.00173968	5	182624	0.00273787	0.627478	1.56591	2.46438
ERBB3	c.T2096>G	T	G	V699G	2.45743	1	224948	0.000444547	2	133330	0.00150004	2	213452	0.000936979	3	291070	0.00103068	1	80764	0.00123818	3	245221	0.00122339	7	230057	0.00304272	3	182676	0.00164225	0.687103	2.45743	1.32635
ERBB3	c.T1234>A	T	A	F412I	2.45618	10	225147	0.00444154	4	136793	0.00292413	8	214411	0.00373115	14	291075	0.00480976	3	89219	0.00336251	11	245712	0.00447679	19	230054	0.00825893	9	182681	0.00492662	1.64485	2.45618	1.46516
ERBB3	c.T2204>G	T	G	I735S	2.45612	5	224930	0.00222291	NA	NA	NA	4	213444	0.00187403	3	291070	0.00103068	1	80719	0.00123887	6	245210	0.00244688	7	230051	0.0030428	5	182678	0.00273706	#VALUE!	2.45612	2.20932
ERBB3	c.G1037>C	G	C	S346T	2.44964	1	225082	0.000444283	NA	NA	NA	1	214435	0.000466342	2	291068	0.000687125	1	89503	0.00111728	4	245708	0.00162795	5	230043	0.00217351	5	182686	0.00273694	#VALUE!	1.94535	2.44964
ERBB3	c.T1060>G	T	G	C354G	2.44927	11	225083	0.00488709	1	136845	0.000730754	3	214442	0.00139898	5	291064	0.00171784	1	89487	0.00111748	5	245720	0.00203484	6	230046	0.00260817	5	182681	0.00273701	2.35077	2.33398	2.44927
ERBB3	c.T1322>A	T	A	L441Q	2.44901	9	225111	0.00399803	9	136778	0.00658001	8	214387	0.00373157	13	291024	0.00446699	3	88934	0.00337329	17	245634	0.00692087	19	229990	0.00826123	9	182592	0.00492902	0.678873	2.44901	1.46119
ERBB3	c.A2063>C	A	C	E688A	2.44377	10	224939	0.00444565	3	133365	0.00224947	8	213458	0.00374781	16	291058	0.00549719	6	80785	0.00742712	16	245222	0.0065247	19	230049	0.00825911	11	182669	0.00602182	2.44377	1.11202	0.810788
ERBB3	c.A2311>C	A	C	I771L	2.44235	10	224879	0.00444684	3	133271	0.00225105	11	213406	0.00515449	16	291023	0.00549785	7	80554	0.00868982	12	245151	0.00489494	12	229978	0.00521789	11	182637	0.00602288	2.44235	0.60046	0.693095
ERBB3	c.T1307>A	T	A	L436*	2.43586	18	225142	0.00799495	27	136805	0.0197361	18	214432	0.00839427	15	291072	0.00515336	3	88978	0.00337162	15	245707	0.00610483	14	230054	0.00608553	15	182642	0.00821279	0.261113	1.80493	2.43586
ERBB3	c.A3656>T	A	T	E1219V	2.4351	17	224618	0.00756841	4	135011	0.00296272	22	213378	0.0103103	21	291079	0.00721454	4	83944	0.00476508	40	245005	0.0163262	14	230053	0.00608555	8	182712	0.00437848	2.4351	1.27711	0.918867
ERBB3	c.T2149>G	T	G	S717A	2.4306	4	224933	0.00177831	3	133306	0.00225046	12	213459	0.00562169	6	291062	0.00206142	2	80726	0.00247752	5	245221	0.00203898	6	230049	0.00260814	11	182668	0.00602185	0.915997	1.05272	2.4306
ERBB3	c.T1361>A	T	A	I454N	2.42769	12	225137	0.00533009	6	136588	0.00439277	10	214402	0.00466414	8	291059	0.00274858	2	88671	0.00225553	15	245623	0.00610692	8	230031	0.00347779	10	182624	0.00547573	0.625706	1.5419	2.42769
ERBB3	c.G1383>T	G	T	Q461H	2.42626	8	225124	0.0035536	2	136572	0.00146443	5	214387	0.00233223	8	291049	0.00274868	2	88621	0.0022568	9	245611	0.00366433	8	230036	0.00347772	10	182629	0.00547558	1.87696	1.54099	2.42626
ERBB3	c.C154>A	C	A	L52I	2.41971	7	225061	0.00311027	3	139190	0.00215533	5	215543	0.00231972	5	291036	0.001718	1	92750	0.00107817	7	245721	0.00284876	6	229986	0.00260885	1	182703	0.000547336	0.797095	2.41971	0.507654
ERBB3	c.A1448>C	A	C	D483A	2.41533	4	225141	0.00177666	5	136293	0.00366857	2	214362	0.000933001	4	291065	0.00137426	1	88243	0.00113323	4	245585	0.00162876	5	230050	0.00217344	5	182673	0.00273713	0.374605	1.91791	2.41533
ERBB3	c.G1469>C	G	C	R490P	2.41371	3	225136	0.00133253	2	136291	0.00146745	5	214369	0.00233243	5	291067	0.00171782	1	88186	0.00113397	7	245582	0.00285037	2	230037	0.000869425	5	182677	0.00273707	1.17062	0.766711	2.41371
ERBB3	c.G1511>C	G	C	C504S	2.41245	3	225127	0.00133258	1	136147	0.0007345	4	214337	0.00186622	2	291067	0.000687127	1	88140	0.00113456	5	245593	0.00203589	5	230052	0.00217342	5	182677	0.00273707	0.935503	1.91565	2.41245
ERBB3	c.T3844>A	T	A	C1282S	2.41005	105	224643	0.0467408	38	135424	0.02806	68	213468	0.0318549	15	291075	0.00515331	39	84541	0.0461315	101	245121	0.0412041	17	230052	0.00738963	51	45872	0.111179	0.183653	0.160186	2.41005
ERBB3	c.G3365>C	G	C	R1122P	2.40979	21	224759	0.00934334	5	134745	0.00371071	16	213555	0.00749222	26	290761	0.00894205	4	83409	0.00479565	17	244873	0.00694237	24	229744	0.0104464	20	182418	0.0109638	2.40979	2.17831	2.28621
ERBB3	c.G7>T	G	T	A3S	2.40538	6	224791	0.00266915	3	139649	0.00214824	7	215333	0.00325078	15	290285	0.00516734	3	93291	0.00321574	13	245563	0.00529396	7	229482	0.00305035	8	182266	0.00438919	2.40538	0.948567	1.36491
ERBB3	c.T1964>G	T	G	I655S	2.40487	13	223879	0.00580671	4	132788	0.00301232	13	212614	0.00611437	21	289886	0.00724423	5	80881	0.00618192	12	243903	0.00491999	17	229027	0.00742271	12	181818	0.00660001	2.40487	1.20071	1.06763
ERBB3	c.C2512>G	C	G	R838G	2.4035	8	224958	0.00355622	4	133267	0.00300149	12	213433	0.00562237	21	291097	0.00721409	11	80963	0.0135865	15	245250	0.00611621	11	230061	0.00478134	15	182690	0.00821063	2.4035	0.35192	0.604325
ERBB3	c.C2406>A	C	A	H802Q	2.40293	16	224469	0.00712793	4	133012	0.00300725	17	212974	0.0079822	21	290609	0.0072262	3	80544	0.00372467	18	244549	0.00736049	16	229647	0.00696721	15	182357	0.00822562	2.40293	1.87056	2.20842
ERBB3	c.C37>A	C	A	L13I	2.4017	16	225082	0.00710852	1	139822	0.000715195	1	215554	0.000463921	5	291090	0.00171768	1	93443	0.00107017	6	245857	0.00244044	4	230005	0.00173909	1	182749	0.000547199	2.4017	1.62506	0.511319
ERBB3	c.G253>A	G	A	G85S	2.39351	6	224914	0.00266769	1	138303	0.00072305	3	215380	0.00139289	2	290800	0.000687758	1	91689	0.00109064	2	245723	0.000813925	6	229844	0.00261047	3	182551	0.00164338	0.95119	2.39351	1.5068
ERBB3	c.T266>C	T	C	V89A	2.39348	1	225128	0.000444192	NA	NA	NA	NA	NA	NA	3	291068	0.00103069	1	91757	0.00108984	6	245909	0.00243993	6	230017	0.0026085	1	182704	0.000547333	#VALUE!	2.39348	0.502217
ERBB3	c.A2896>T	A	T	T966S	2.39237	21	225013	0.00933279	10	133674	0.00748089	15	213653	0.00702073	16	291048	0.00549738	3	81941	0.00366117	14	245257	0.0057083	19	230047	0.00825918	16	182672	0.00875887	0.734856	2.25589	2.39237
ERBB3	c.A161>C	A	C	E54A	2.39213	11	225090	0.00488693	4	139230	0.00287294	9	215679	0.00417287	20	291017	0.00687245	8	92750	0.00862534	17	245870	0.00691422	7	229985	0.00304368	16	182687	0.00875815	2.39213	0.352876	1.0154
ERBB3	c.C3848>A	C	A	P1283Q	2.39131	20	224633	0.00890341	30	135655	0.0221149	34	213503	0.0159248	15	291075	0.00515331	19	84758	0.0224168	58	245150	0.023659	9	230054	0.00391212	25	46637	0.0536055	0.233024	0.174518	2.39131
ERBB3	c.T2750>G	T	G	L917W	2.38346	14	225021	0.00622164	8	133507	0.0059922	12	213563	0.00561895	25	291063	0.00858921	3	81636	0.00367485	23	245264	0.00937765	20	230058	0.00869346	16	182672	0.00875887	1.4334	2.36566	2.38346
ERBB3	c.T227>A	T	A	F76Y	2.37902	10	225145	0.00444158	3	138497	0.00216611	7	215614	0.00324654	15	291080	0.00515322	3	91841	0.00326651	7	245935	0.00284628	9	230030	0.00391253	6	182717	0.00328377	2.37902	1.19777	1.00528
ERBB3	c.T256>G	T	G	Y86D	2.37811	7	225146	0.00310909	2	138451	0.00144455	7	215598	0.00324678	10	291095	0.0034353	3	91779	0.00326872	6	245936	0.00243966	9	230034	0.00391247	6	182724	0.00328364	2.37811	1.19694	1.00456
ERBB3	c.C400>A	C	A	L134I	2.37742	11	225159	0.00488544	1	138396	0.000722564	4	215582	0.00185544	5	291064	0.00171784	NA	NA	NA	3	245859	0.00122021	10	230037	0.00434713	4	182719	0.00218915	2.37742	#VALUE!	#VALUE!
ERBB3	c.G328>T	G	T	V110F	2.37725	1	225177	0.000444095	3	138404	0.00216757	7	215595	0.00324683	15	291101	0.00515285	3	91645	0.0032735	6	245927	0.00243975	9	230045	0.00391228	7	182729	0.00383081	2.37725	1.19514	1.17025
ERBB3	c.C354>A	C	A	F118L	2.3764	9	225129	0.00399771	1	138352	0.000722794	3	215541	0.00139185	5	291096	0.00171765	3	91459	0.00328016	6	245854	0.00244047	5	230040	0.00217354	3	182728	0.00164178	2.3764	0.662631	0.50052
ERBB3	c.G450>T	G	T	E150D	2.37511	15	225149	0.00666225	5	138108	0.00362036	10	215458	0.00464128	2	291049	0.00068717	1	91049	0.00109831	6	245843	0.00244058	6	230008	0.0026086	4	182695	0.00218944	0.189807	2.37511	1.99346
ERBB3	c.T468>G	T	G	C156W	2.37419	5	225156	0.00222068	5	138142	0.00361946	8	215492	0.00371243	3	291066	0.00103069	1	91026	0.00109859	5	245871	0.00203359	6	230039	0.00260825	4	182711	0.00218925	0.284764	2.37419	1.99279
ERBB3	c.G453>T	G	T	K151N	2.37413	11	225163	0.00488535	2	138111	0.00144811	3	215477	0.00139226	4	291064	0.00137427	1	91024	0.00109861	7	245867	0.00284707	6	230040	0.00260824	4	182708	0.00218929	0.949008	2.37413	1.99278
ERBB3	c.C515>A	C	A	A172D	2.3718	11	225146	0.00488572	4	138064	0.00289721	6	215433	0.00278509	20	291053	0.0068716	2	90976	0.00219838	8	245850	0.00325402	7	230032	0.00304305	4	182624	0.00219029	2.3718	1.38422	0.99632
ERBB3	c.A563>C	A	C	E188A	2.37101	4	225140	0.00177667	1	138019	0.000724538	7	215353	0.00325048	5	291055	0.00171789	4	90905	0.0044002	5	245804	0.00203414	6	230038	0.00260826	4	182709	0.00218927	2.37101	0.592761	0.49754
ERBB3	c.A602>T	A	T	D201V	2.36998	8	225159	0.00355304	5	138001	0.00362316	7	215338	0.0032507	8	291068	0.0027485	1	90863	0.00110056	8	245800	0.00325468	6	230035	0.0026083	4	182711	0.00218925	0.758591	2.36998	1.98922
ERBB3	c.G64>T	G	T	V22L	2.36834	26	225212	0.0115447	22	139982	0.0157163	23	215878	0.0106542	35	291110	0.0120229	6	93396	0.00642426	39	246087	0.0158481	35	230039	0.0152148	18	182776	0.00984812	0.764998	2.36834	1.53296
ERBB3	c.A2729>C	A	C	E910A	2.36516	8	225018	0.00355527	6	133502	0.00449431	6	213563	0.00280948	8	291058	0.00274859	3	81613	0.00367588	14	245254	0.00570837	20	230042	0.00869406	12	182673	0.00656912	0.611571	2.36516	1.78708
ERBB3	c.G704>C	G	C	C235S	2.35671	12	225092	0.00533115	1	137192	0.000728905	6	214497	0.00279724	5	291067	0.00171782	4	90287	0.00443032	12	245782	0.00488238	4	230044	0.0017388	1	182707	0.000547324	2.35671	0.392477	0.123541
ERBB3	c.G718>A	G	A	D240N	2.3551	1	225102	0.000444243	1	137101	0.000729389	3	214499	0.00139861	5	291073	0.00171778	1	90197	0.00110868	5	245781	0.00203433	NA	NA	NA	1	182713	0.000547306	2.3551	#VALUE!	0.493654
ERBB3	c.T2689>G	T	G	Y897D	2.35322	7	224940	0.00311194	1	133312	0.00075012	6	213436	0.00281115	1	291082	0.000343546	3	81204	0.0036944	8	245246	0.00326203	20	230051	0.00869372	10	182668	0.00547441	0.457988	2.35322	1.48181
ERBB3	c.A923>C	A	C	D308A	2.35309	6	225090	0.0026656	1	136982	0.000730023	6	214461	0.00279771	5	291068	0.00171781	8	89809	0.00890779	3	245726	0.00122087	1	230044	0.000434699	7	182708	0.00383125	2.35309	0.0487999	0.430101
ERBB3	c.G947>T	G	T	G316V	2.35268	17	225105	0.00755203	2	136961	0.00146027	3	214488	0.00139868	10	291075	0.00343554	2	89768	0.00222797	7	245749	0.00284843	11	230047	0.00478163	6	182710	0.00328389	2.35268	2.14619	1.47394
ERBB3	c.A1012>C	A	C	S338R	2.35187	18	225070	0.00799751	1	136909	0.000730412	3	214413	0.00139917	5	291064	0.00171784	8	89638	0.00892479	8	245662	0.00325651	13	230041	0.00565117	8	182684	0.00437915	2.35187	0.633199	0.490672
ERBB3	c.T1028>C	T	C	V343A	2.35187	4	225088	0.00177708	1	136905	0.000730434	5	214468	0.00233135	5	291056	0.00171788	2	89621	0.00223162	17	245719	0.00691847	3	230038	0.00130413	5	182675	0.0027371	2.35187	0.584388	1.22651
ERBB3	c.A1180>C	A	C	T394P	2.34996	NA	NA	NA	1	136794	0.000731026	6	214423	0.00279821	5	291056	0.00171788	1	89248	0.00112047	3	245699	0.00122101	2	230033	0.00086944	3	182668	0.00164232	2.34996	0.775958	1.46574
ERBB3	c.G1280>T	G	T	G427V	2.34968	10	225147	0.00444154	2	136786	0.00146214	11	214426	0.00512997	10	291074	0.00343555	6	88999	0.00674165	6	245708	0.00244192	7	230055	0.00304275	6	182643	0.0032851	2.34968	0.451336	0.487284
ERBB3	c.T1268>C	T	C	L423P	2.34962	2	225129	0.00088838	1	136776	0.000731122	2	214408	0.000932801	5	291060	0.00171786	7	88996	0.00786552	14	245688	0.00569828	5	230041	0.00217353	2	182625	0.00109514	2.34962	0.276336	0.139233
ERBB3	c.C1227>A	C	A	F409L	2.34942	9	225096	0.00399829	1	136770	0.000731154	5	214391	0.00233219	5	291072	0.00171779	2	89214	0.0022418	NA	NA	NA	3	230050	0.00130406	3	182684	0.00164218	2.34942	0.581704	0.732527
ERBB3	c.A824>T	A	T	N275I	2.34941	44	225103	0.0195466	18	137096	0.0131295	20	214501	0.00932397	26	291073	0.00893247	5	90079	0.00555068	27	245789	0.010985	30	230047	0.0130408	15	182714	0.00820955	0.680336	2.34941	1.47902
ERBB3	c.G869>T	G	T	C290F	2.34605	15	225097	0.00666379	3	137035	0.00218922	6	214483	0.00279742	6	291062	0.00206142	1	89946	0.00111178	5	245752	0.00203457	6	230036	0.00260829	4	182701	0.00218937	0.941621	2.34605	1.96925
ERBB3	c.A4024>T	A	T	T1342S	2.34151	17	224016	0.00758874	3	135785	0.00220938	8	213501	0.00374706	15	289952	0.00517327	3	85036	0.00352792	14	244309	0.00573045	15	229349	0.00654025	13	182011	0.00714243	2.34151	1.85386	2.02454
ERBB3	c.T3938>G	T	G	L1313R	2.34146	8	224607	0.00356178	3	136208	0.00220251	12	214152	0.0056035	10	291039	0.00343597	3	85044	0.00352759	9	245170	0.00367092	19	230033	0.00825968	7	182686	0.00383171	1.56002	2.34146	1.08621
ERBB3	c.C1456>A	C	A	H486N	2.34135	5	225138	0.00222086	1	136297	0.000733692	8	214366	0.00373194	5	291065	0.00171783	6	88228	0.00680056	2	245597	0.000814342	6	230045	0.00260819	10	182669	0.00547438	2.34135	0.383525	0.80499
ERBB3	c.A3931>T	A	T	K1311*	2.3413	12	224649	0.00534167	9	136195	0.00660817	16	214153	0.00747129	21	291077	0.00721459	3	85048	0.00352742	19	245216	0.00774827	19	230059	0.00825875	14	182707	0.00766254	1.09177	2.3413	2.17228
ERBB3	c.A1448>G	A	G	D483G	2.34128	13	225141	0.00577416	1	136293	0.000733713	4	214362	0.001866	5	291065	0.00171783	3	88243	0.0033997	17	245585	0.00692225	5	230050	0.00217344	3	182673	0.00164228	2.34128	0.639303	0.483065
ERBB3	c.T2110>G	T	G	F704V	2.34014	7	224663	0.00311578	10	133162	0.00750965	6	213151	0.00281491	11	290717	0.00378375	3	80637	0.00372038	24	244834	0.00980256	20	229721	0.00870621	12	182419	0.00657826	0.503852	2.34014	1.76817
ERBB3	c.G1642>C	G	C	E548Q	2.33945	6	225154	0.00266484	1	136188	0.000734279	3	214340	0.00139965	5	291069	0.00171781	2	87971	0.00227348	1	245578	0.000407203	NA	NA	NA	3	182682	0.0016422	2.33945	#VALUE!	0.722329
ERBB3	c.A1742>C	A	C	D581A	2.33843	6	225145	0.00266495	1	136124	0.000734624	3	214320	0.00139978	5	291058	0.00171787	2	87866	0.00227619	5	245548	0.00203626	7	230047	0.00304286	2	182674	0.00109485	2.33843	1.33682	0.480999
ERBB3	c.G1586>C	G	C	C529S	2.3379	22	225135	0.00977191	1	136087	0.000734824	1	214304	0.000466627	5	291046	0.00171794	7	88000	0.00795455	1	245563	0.000407227	2	230034	0.000869437	3	182668	0.00164232	2.3379	0.109301	0.206464
ERBB3	c.C1527>G	C	G	C509W	2.33788	4	225128	0.00177677	1	136089	0.000734813	5	214307	0.0023331	5	291052	0.00171791	NA	NA	NA	4	245554	0.00162897	2	230036	0.000869429	4	182664	0.00218981	2.33788	#VALUE!	#VALUE!
ERBB3	c.T1553>G	T	G	L518W	2.33767	21	225139	0.00932757	3	136088	0.00220446	2	214319	0.000933188	15	291076	0.00515329	12	88032	0.0136314	13	245572	0.00529376	11	230057	0.00478142	8	182685	0.00437912	2.33767	0.350765	0.321252
ERBB3	c.G1543>T	G	T	G515C	2.3375	15	224996	0.00666679	3	136004	0.00220582	12	214173	0.00560295	15	290918	0.00515609	2	87984	0.00227314	6	245392	0.00244507	4	229918	0.00173975	3	182554	0.00164335	2.3375	0.765351	0.722942
ERBB3	c.G1574>C	G	C	R525P	2.33722	8	225117	0.00355371	1	136054	0.000735002	9	214287	0.00419997	5	291059	0.00171786	4	88013	0.00454478	14	245553	0.00570142	9	230031	0.00391252	7	182671	0.00383203	2.33722	0.860881	0.84317
ERBB3	c.C1668>G	C	G	C556W	2.33645	5	224716	0.00222503	1	135795	0.000736404	7	213796	0.00327415	5	290601	0.00172057	3	87709	0.0034204	3	245046	0.00122426	NA	NA	NA	4	182358	0.00219349	2.33645	#VALUE!	0.641295
ERBB3	c.A3989>T	A	T	H1330L	2.33381	24	224608	0.0106853	9	136229	0.00660652	16	214152	0.00747133	32	291023	0.0109957	4	85264	0.00469131	28	245208	0.0114189	14	230020	0.00608643	20	182671	0.0109486	1.66437	1.29738	2.33381
ERBB3	c.G3266>C	G	C	R1089P	2.33174	13	222598	0.00584012	7	132431	0.00528577	7	211046	0.00331681	19	287872	0.00660016	2	81564	0.00245206	20	242367	0.00825195	13	227369	0.00571758	9	180510	0.00498587	1.24866	2.33174	2.03334
ERBB3	c.G3876>C	G	C	M1292I	2.33152	1	224494	0.000445446	1	135586	0.000737539	NA	NA	NA	5	290912	0.00171873	2	84745	0.00236002	3	244992	0.00122453	NA	NA	NA	10	181738	0.00550243	2.33036	#VALUE!	2.33152
ERBB3	c.T3929>G	T	G	L1310R	2.32733	1	224631	0.000445175	2	136183	0.00146861	7	214130	0.00326904	4	291064	0.00137427	1	85043	0.00117588	7	245197	0.00285485	1	230043	0.000434701	5	182705	0.00273665	0.93576	0.369683	2.32733
ERBB3	c.G3608>A	G	A	R1203K	2.3244	5	224418	0.00222799	64	134605	0.0475465	106	212982	0.0497695	10	290778	0.00343905	16	83778	0.0190981	92	244583	0.037615	12	229778	0.00522243	81	182467	0.0443916	0.0723302	0.273453	2.3244
ERBB3	c.A3774>C	A	C	E1258D	2.3211	19	224644	0.00845783	4	135127	0.00296018	17	213433	0.00796503	20	291084	0.00687087	8	84345	0.00948485	27	245109	0.0110155	21	230055	0.00912825	29	182698	0.0158732	2.3211	0.962403	1.67353
ERBB3	c.C3755>A	C	A	A1252E	2.32073	6	224629	0.00267107	2	135099	0.0014804	5	213414	0.00234286	10	291070	0.0034356	2	84308	0.00237225	2	245074	0.00081608	6	230046	0.00260817	3	182712	0.00164193	2.32073	1.09945	0.692138
ERBB3	c.G3710>C	G	C	S1237T	2.32033	2	224613	0.00089042	1	135078	0.000740313	7	213377	0.00328058	5	291075	0.00171777	5	84269	0.00593338	7	245011	0.00285701	10	229199	0.00436302	3	182715	0.0016419	2.32033	0.735335	0.276723
ERBB3	c.A3773>C	A	C	E1258A	2.31999	6	224465	0.00267302	2	134987	0.00148162	3	213282	0.00140659	10	290922	0.00343735	3	84252	0.00356075	18	244934	0.00734892	12	229919	0.00521923	14	182525	0.00767018	2.31999	1.46577	2.15409
ERBB3	c.T3700>G	T	G	S1234A	2.31947	11	224536	0.00489899	1	134973	0.000740889	8	213294	0.00375069	5	290957	0.00171847	3	83987	0.00357198	8	244859	0.00326719	9	229892	0.00391488	8	182501	0.00438354	2.31947	1.096	1.2272
ERBB3	c.A1344>C	A	C	E448D	2.31657	11	225144	0.00488576	7	136798	0.00511703	6	214435	0.00279805	17	291075	0.00584042	3	88823	0.0033775	13	245698	0.00529105	18	230055	0.00782422	13	182642	0.00711775	1.14137	2.31657	2.1074
ERBB3	c.C1330>G	C	G	R444G	2.3165	4	225144	0.00177664	1	136791	0.000731042	3	214429	0.00139906	1	291074	0.000343555	1	88820	0.00112587	2	245695	0.000814017	6	230054	0.00260808	1	182644	0.000547513	0.469953	2.3165	0.486301
ERBB3	c.A1772>C	A	C	H591P	2.30905	15	225117	0.0066632	7	136145	0.00514158	17	214295	0.00793299	33	291031	0.011339	5	87860	0.00569087	19	245536	0.00773817	21	230013	0.00912992	24	182641	0.0131405	2.20535	1.60431	2.30905
ERBB3	c.G3856>T	G	T	E1286*	2.30732	64	224623	0.0284922	8	135673	0.00589653	11	213497	0.0051523	5	291066	0.00171782	15	84794	0.0176899	9	245139	0.00367139	8	230045	0.00347758	19	46550	0.0408163	0.291328	0.196585	2.30732
ERBB3	c.G16>C	G	C	A6P	2.30322	25	225172	0.0111026	5	139928	0.00357327	9	215805	0.00417043	11	290964	0.00378054	3	93465	0.00320976	17	245997	0.00691065	17	229954	0.00739278	5	182641	0.00273761	1.05801	2.30322	0.852903
ERBB3	c.C3290>A	C	A	S1097*	2.30201	5	225014	0.00222208	3	134014	0.00223857	6	213675	0.002808	15	291081	0.0051532	7	82603	0.00847427	10	245231	0.00407779	5	230059	0.00217336	6	182664	0.00328472	2.30201	0.256465	0.387611
ERBB3	c.A1459>C	A	C	N487H	2.30106	3	224953	0.00133361	11	136196	0.0080766	5	214164	0.00233466	10	290829	0.00343845	1	88142	0.00113453	6	245359	0.0024454	6	229830	0.00261063	4	182503	0.00219174	0.42573	2.30106	1.93185
ERBB3	c.A3115>T	A	T	N1039Y	2.30082	13	224780	0.00578343	3	133799	0.00224217	9	213454	0.00421637	15	290764	0.00515882	4	82236	0.00486405	12	244904	0.00489988	11	229752	0.00478777	8	182441	0.00438498	2.30082	0.984318	0.901508
ERBB3	c.T3183>G	T	G	N1061K	2.30082	3	225019	0.00133322	1	133930	0.000746659	2	213644	0.000936137	5	291049	0.00171792	NA	NA	NA	1	245250	0.000407747	3	230045	0.00130409	4	182705	0.00218932	2.30082	#VALUE!	#VALUE!
ERBB3	c.G3197>C	G	C	C1066S	2.3008	2	225020	0.00088881	1	133936	0.000746625	1	213634	0.00046809	5	291064	0.00171784	NA	NA	NA	5	245241	0.00203881	NA	NA	NA	NA	NA	NA	2.3008	#VALUE!	#VALUE!
ERBB3	c.C3138>A	C	A	S1046R	2.3008	6	224618	0.0026712	1	133743	0.000747703	5	213304	0.00234407	5	290645	0.00172031	2	82238	0.00243197	6	244810	0.00245088	5	229682	0.00217692	3	182402	0.00164472	2.3008	0.895129	0.676292
ERBB3	c.T3154>G	T	G	S1052A	2.30078	4	225010	0.0017777	1	133929	0.000746664	3	213658	0.00140411	5	291051	0.00171791	1	82433	0.00121311	8	245245	0.00326204	5	230036	0.00217357	4	182694	0.00218945	2.30078	1.79174	1.80483
ERBB3	c.T3038>A	T	A	L1013Q	2.30009	13	225010	0.00577752	4	133886	0.00298762	9	213693	0.00421165	20	291045	0.00687179	2	82125	0.00243531	17	245233	0.00693218	7	230030	0.00304308	9	182659	0.00492721	2.30009	1.24957	2.02324
ERBB3	c.A3023>T	A	T	E1008V	2.30005	8	224798	0.00355875	1	133778	0.000747507	2	213488	0.000936821	5	290815	0.00171931	NA	NA	NA	8	244947	0.00326601	2	229764	0.000870458	6	182483	0.00328798	2.30005	#VALUE!	#VALUE!
ERBB3	c.C3198>G	C	G	C1066W	2.29973	6	224156	0.00267671	2	133418	0.00149905	9	212876	0.00422781	10	290073	0.00344741	1	82169	0.001217	6	244322	0.00245578	6	229259	0.00261713	3	182060	0.00164781	2.29973	2.15047	1.35399
ERBB3	c.T166>A	T	A	C56S	2.29641	24	225076	0.0106631	5	139224	0.00359133	16	215682	0.00741833	24	291009	0.00824717	7	92688	0.00755222	21	245894	0.00854027	21	229934	0.00913306	27	182652	0.0147822	2.29641	1.20932	1.95733
ERBB3	c.A1568>C	A	C	Y523S	2.29586	4	225119	0.00177684	4	136056	0.00293997	3	214296	0.00139993	8	291042	0.00274874	1	88022	0.00113608	12	245554	0.00488691	6	230037	0.00260828	4	182666	0.00218979	0.934958	2.29586	1.9275
ERBB3	c.G1622>T	G	T	R541L	2.29462	9	225141	0.00399749	4	136191	0.00293705	10	214338	0.00466553	11	291060	0.00377929	1	87980	0.00113662	7	245569	0.00285052	6	230051	0.00260812	3	182677	0.00164224	1.28676	2.29462	1.44485
ERBB3	c.A2716>C	A	C	T906P	2.29343	2	225024	0.000888794	1	133507	0.000749024	8	213562	0.00374598	5	291064	0.00171784	4	81624	0.00490052	4	245255	0.00163096	10	230053	0.00434682	2	182676	0.00109483	2.29343	0.887013	0.223412
ERBB3	c.G1663>T	G	T	E555*	2.29337	11	225148	0.00488568	7	136186	0.00514003	5	214340	0.00233274	15	291062	0.00515354	2	87933	0.00227446	8	245566	0.00325778	12	230054	0.00521617	5	182674	0.00273712	1.00263	2.29337	1.20341
ERBB3	c.C1879>A	C	A	Q627K	2.29328	4	224890	0.00177865	1	133501	0.000749058	4	213647	0.00187225	5	291070	0.0017178	NA	NA	NA	NA	NA	NA	NA	NA	NA	3	182676	0.00164225	2.29328	#VALUE!	#VALUE!
ERBB3	c.T2734>G	T	G	Y912D	2.29301	2	225016	0.000888826	1	133480	0.000749176	3	213557	0.00140478	5	291059	0.00171786	3	81619	0.00367561	5	245248	0.00203875	4	230056	0.00173871	2	182670	0.00109487	2.29301	0.473038	0.297874
ERBB3	c.G1875>C	G	C	E625D	2.29273	4	224863	0.00177886	1	133467	0.000749249	2	213614	0.000936268	5	291066	0.00171782	NA	NA	NA	4	245219	0.00163119	2	230054	0.000869361	2	182675	0.00109484	2.29273	#VALUE!	#VALUE!
ERBB3	c.G2031>T	G	T	M677I	2.29142	34	224936	0.0151154	1	133389	0.000749687	5	213467	0.00234228	5	291062	0.00171785	5	80813	0.00618712	3	245226	0.00122336	3	230051	0.00130406	8	182671	0.00437946	2.29142	0.21077	0.707834
ERBB3	c.A2269>C	A	C	T757P	2.29071	5	224901	0.0022232	1	133346	0.000749929	2	213476	0.000936873	5	291058	0.00171787	NA	NA	NA	5	245205	0.00203911	8	230047	0.00347755	4	182675	0.00218968	2.29071	#VALUE!	#VALUE!
ERBB3	c.A2226>C	A	C	K742N	2.29057	8	224948	0.00355638	2	133344	0.00149988	6	213473	0.00281066	10	291072	0.00343558	3	80756	0.00371489	11	245235	0.00448549	14	230059	0.0060854	15	182681	0.00821103	2.29057	1.63811	2.2103
ERBB3	c.G2208>T	G	T	K736N	2.2901	10	224941	0.00444561	1	133316	0.000750098	3	213443	0.00140553	5	291070	0.0017178	2	80720	0.0024777	7	245196	0.00285486	5	230051	0.00217343	3	182679	0.00164222	2.2901	0.877197	0.662802
ERBB3	c.A2690>C	A	C	Y897S	2.29009	7	224943	0.0031119	2	133316	0.0015002	4	213429	0.00187416	10	291071	0.00343559	6	81206	0.00738862	9	245231	0.00367001	18	230036	0.00782486	21	182661	0.0114967	2.29009	1.05904	1.556
ERBB3	c.A2605>G	A	G	S869G	2.29002	6	224944	0.00266733	1	133317	0.000750092	1	213424	0.000468551	5	291082	0.00171773	3	81111	0.00369864	7	245234	0.00285442	1	230039	0.000434709	1	182665	0.00054745	2.29002	0.117532	0.148014
ERBB3	c.T2380>G	T	G	S794A	2.28999	11	224890	0.00489128	1	133273	0.00075034	3	213382	0.00140593	5	290990	0.00171827	3	80723	0.00371641	6	245150	0.00244748	7	229986	0.00304366	3	182619	0.00164276	2.28999	0.818979	0.44203
ERBB3	c.T2375>A	T	A	L792Q	2.28978	16	224917	0.00711374	3	133280	0.0022509	10	213425	0.00468549	15	291032	0.00515407	7	80703	0.00867378	11	245204	0.00448606	19	230024	0.00826001	12	182650	0.00656994	2.28978	0.952296	0.757449
ERBB3	c.T2496>G	T	G	H832Q	2.28974	1	224952	0.000444539	2	133304	0.00150033	3	213436	0.00140557	10	291090	0.00343536	1	80911	0.00123593	4	245239	0.00163106	5	230053	0.00217341	2	182678	0.00109482	2.28974	1.75853	0.885832
ERBB3	c.T3452>G	T	G	L1151*	2.2891	3	224646	0.00133543	8	134789	0.0059352	4	213401	0.00187441	4	291088	0.00137415	1	83629	0.00119576	1	245002	0.00040816	4	230059	0.00173868	5	182668	0.00273721	0.231526	1.45404	2.2891
ERBB3	c.C2578>A	C	A	P860T	2.28879	11	224590	0.00489781	1	133034	0.000751688	6	213030	0.0028165	5	290621	0.00172045	3	80975	0.00370485	9	244773	0.00367688	10	229649	0.00435447	5	182341	0.00274212	2.28879	1.17534	0.740143
ERBB3	c.C3371>T	C	T	P1124L	2.28672	7	225038	0.00311059	4	134932	0.00296446	4	213829	0.00187065	6	291074	0.00206133	1	83536	0.00119709	4	245286	0.00163075	3	230054	0.00130404	5	182655	0.0027374	0.695349	1.08934	2.28672
ERBB3	c.A170>C	A	C	E57A	2.28359	10	225131	0.00444186	4	139260	0.00287233	5	215720	0.00231782	10	291087	0.0034354	2	92727	0.00215687	4	245951	0.00162634	6	230017	0.0026085	9	182726	0.00492541	1.19603	1.20939	2.28359
ERBB3	c.C3305>T	C	T	T1102I	2.28291	9	225027	0.00399952	4	134767	0.00296809	1	213811	0.000467703	2	291076	0.000687106	1	83398	0.00119907	5	245287	0.00203843	NA	NA	NA	5	182657	0.00273737	0.231498	#VALUE!	2.28291
ERBB3	c.C384>G	C	G	S128R	2.28235	10	224648	0.00445141	5	138060	0.00362161	13	214974	0.00604724	10	290589	0.00344129	4	91154	0.00438818	12	245071	0.00489654	23	229647	0.0100154	12	182393	0.0065792	0.950208	2.28235	1.4993
ERBB3	c.A386>C	A	C	H129P	2.28234	15	225126	0.00666294	5	138377	0.00361332	13	215546	0.0060312	24	291021	0.00824683	7	91346	0.00766317	24	245832	0.00976276	26	229992	0.0113047	20	182684	0.0109479	2.28234	1.4752	1.42863
ERBB3	c.T2556>G	T	G	D852E	2.28202	6	223430	0.0026854	2	132371	0.0015109	5	212382	0.00235425	10	290030	0.00344792	3	80380	0.00373227	13	244025	0.00532732	5	229111	0.00218235	5	181857	0.00274941	2.28202	0.584724	0.736659
ERBB3	c.G3839>A	G	A	G1280E	2.27883	76	224648	0.0338307	60	135375	0.0443213	17	213447	0.00796451	3	291082	0.00103064	26	84540	0.0307547	21	245128	0.00856695	2	230058	0.000869346	32	45659	0.0700848	0.0232538	0.0282671	2.27883
ERBB3	c.G182>T	G	T	G61V	2.27218	32	225170	0.0142115	4	139250	0.00287253	15	215775	0.00695169	19	291103	0.0065269	7	92649	0.0075554	7	245990	0.00284564	17	230052	0.00738963	7	182739	0.0038306	2.27218	0.97806	0.507002
ERBB3	c.T3251>A	T	A	L1084Q	2.27201	16	225006	0.00711092	9	133941	0.00671938	13	213626	0.0060854	20	291065	0.00687132	3	82519	0.00363553	17	245209	0.00693286	19	230026	0.00825994	9	182649	0.00492748	1.02261	2.27201	1.35537
ERBB3	c.G3845>C	G	C	C1282S	2.2703	87	224609	0.038734	41	135610	0.0302338	105	213432	0.049196	6	291072	0.00206135	26	84670	0.0307075	129	245089	0.0526339	4	230046	0.00173878	32	45901	0.0697153	0.0681803	0.0566241	2.2703
ERBB3	c.A302>T	A	T	N101I	2.25875	12	225174	0.00532921	10	138422	0.00722429	12	215593	0.00556604	19	291100	0.00652697	3	91696	0.00327168	11	245930	0.00447282	17	230043	0.00738992	6	182728	0.00328357	0.903476	2.25875	1.00363
ERBB3	c.T1082>A	T	A	L361Q	2.25412	89	225077	0.039542	38	136822	0.0277733	21	214435	0.00979318	26	291052	0.00893311	31	89441	0.0346597	24	245701	0.00976797	15	230033	0.0065208	133	170235	0.0781273	0.321644	0.188138	2.25412
ERBB3	c.T2842>G	T	G	W948G	2.25289	14	225019	0.0062217	5	133658	0.00374089	11	213625	0.00514921	13	291059	0.00446645	3	81836	0.00366587	19	245271	0.00774653	19	230058	0.00825879	11	182679	0.00602149	1.19395	2.25289	1.64258
ERBB3	c.G3052>A	G	A	E1018K	2.24933	2	224966	0.000889023	3	133883	0.00224076	10	213660	0.00468033	4	290999	0.00137458	1	82153	0.00121724	4	245185	0.00163142	2	229983	0.000869629	5	182617	0.00273797	0.613441	0.714427	2.24933
ERBB3	c.A1457>C	A	C	H486P	2.24773	21	225099	0.00932923	5	136275	0.00366905	14	214337	0.00653177	24	291013	0.00824705	7	88207	0.00793588	17	245545	0.00692337	19	230002	0.0082608	13	182643	0.00711771	2.24773	1.04094	0.896903
ERBB3	c.C2968>G	C	G	P990A	2.24472	7	224672	0.00311565	8	133581	0.00598888	8	213283	0.00375088	7	290641	0.00240847	2	81885	0.00244245	8	244889	0.00326679	6	229732	0.00261174	10	182395	0.00548261	0.402157	1.06931	2.24472
ERBB3	c.A478>C	A	C	T160P	2.24144	15	225144	0.0066624	7	138127	0.0050678	5	215456	0.00232066	9	291063	0.00309211	2	91008	0.00219761	21	245827	0.00854259	9	230028	0.00391257	9	182711	0.00492581	0.610149	1.78037	2.24144
ERBB3	c.A878>T	A	T	N293I	2.23629	23	225105	0.0102175	4	137038	0.0029189	6	214489	0.00279735	19	291076	0.0065275	13	89944	0.0144534	24	245764	0.00976547	22	230046	0.0095633	11	182712	0.0060204	2.23629	0.661663	0.416538
ERBB3	c.A2735>C	A	C	Y912S	2.23416	5	225017	0.00222205	1	133486	0.000749142	10	213559	0.00468255	4	291058	0.0013743	2	81622	0.00245032	10	245251	0.00407746	2	230049	0.00086938	10	182668	0.00547441	1.83449	0.354803	2.23416
ERBB3	c.G2709>T	G	T	E903D	2.23328	4	225022	0.0017776	3	133469	0.00224771	14	213538	0.00655621	11	291061	0.00377928	1	81592	0.00122561	14	245252	0.00570841	3	230051	0.00130406	5	182673	0.00273713	1.68139	1.06401	2.23328
ERBB3	c.C1150>G	C	G	L384V	2.23176	15	225081	0.00666427	8	136791	0.00584834	17	214419	0.0079284	20	291050	0.00687167	4	89284	0.00448009	17	245686	0.0069194	23	230035	0.00999848	11	182674	0.00602166	1.17498	2.23176	1.34409
ERBB3	c.G704>T	G	T	C235F	2.22404	4	225092	0.00177705	10	137192	0.00728905	7	214497	0.00326345	6	291067	0.00206138	3	90287	0.00332274	11	245782	0.00447551	17	230044	0.00738989	9	182707	0.00492592	0.282805	2.22404	1.48249
ERBB3	c.C3121>G	C	G	P1041A	2.2239	24	224457	0.0106925	6	133612	0.00449061	18	213111	0.0084463	29	290387	0.00998667	12	82146	0.0146081	30	244608	0.0122645	13	229522	0.00566395	12	182237	0.00658483	2.2239	0.387725	0.450765
ERBB3	c.A2690>G	A	G	Y897C	2.22286	3	224943	0.00133367	11	133316	0.00825107	2	213429	0.00093708	2	291071	0.000687118	1	81206	0.00123144	5	245231	0.00203889	4	230036	0.00173886	5	182661	0.00273731	0.0832762	1.41206	2.22286
ERBB3	c.A3955>C	A	C	T1319P	2.22266	3	224639	0.00133548	NA	NA	NA	1	214189	0.000466877	2	291063	0.000687136	1	85217	0.00117347	4	245215	0.00163122	6	230041	0.00260823	4	182698	0.00218941	#VALUE!	2.22266	1.86575
ERBB3	c.T2654>G	T	G	F885C	2.22222	7	224957	0.00311171	5	133327	0.00375018	10	213439	0.00468518	6	291092	0.0020612	1	81191	0.00123166	7	245251	0.00285422	6	230061	0.002608	5	182680	0.00273703	0.549628	2.11746	2.22222
ERBB3	c.A2588>C	A	C	D863A	2.21979	6	224935	0.00266744	14	133253	0.0105063	23	213422	0.0107768	5	291076	0.00171776	1	81095	0.00123312	10	245225	0.00407789	2	230042	0.000869406	5	182664	0.00273727	0.163498	0.705045	2.21979
ERBB3	c.A842>C	A	C	Q281P	2.21712	7	225078	0.00311003	3	137077	0.00218855	8	214487	0.00372983	10	291060	0.00343572	2	90016	0.00222183	4	245771	0.00162753	9	230025	0.00391262	9	182702	0.00492605	1.56986	1.76099	2.21712
ERBB3	c.A443>C	A	C	Y148S	2.21551	9	225064	0.00399886	3	138129	0.00217188	12	215402	0.00557098	14	290950	0.00481182	11	91050	0.0120813	11	245752	0.00447606	8	229909	0.00347964	8	182606	0.00438102	2.21551	0.288019	0.362629
ERBB3	c.G575>T	G	T	G192V	2.2134	26	225174	0.0115466	3	138057	0.00217302	15	215366	0.00696489	14	291075	0.00480976	5	90895	0.00550085	23	245834	0.00935591	9	230047	0.00391224	5	182718	0.00273646	2.2134	0.711207	0.497461
ERBB3	c.T2447>G	T	G	V816G	2.21286	2	224950	0.000889086	1	133289	0.000750249	4	213429	0.00187416	1	291090	0.000343536	1	80847	0.0012369	2	245227	0.000815571	5	230049	0.00217345	5	182675	0.0027371	0.457896	1.75717	2.21286
ERBB3	c.C3901>A	C	A	Q1301K	2.21251	6	223417	0.00268556	3	135648	0.00221161	4	213450	0.00187398	3	291069	0.00103068	1	84835	0.00117876	5	245148	0.00203958	6	230060	0.00260802	1	182706	0.000547327	0.466034	2.21251	0.464325
ERBB3	c.C2270>A	C	A	T757K	2.21074	3	224936	0.00133371	4	133383	0.00299888	6	213481	0.00281055	9	291060	0.00309215	2	80770	0.00247617	4	245228	0.00163114	10	230047	0.00434694	10	182676	0.00547417	1.0311	1.75551	2.21074
ERBB3	c.G2219>T	G	T	C740F	2.21033	2	224943	0.000889114	3	133333	0.00225001	6	213454	0.00281091	6	291064	0.0020614	1	80754	0.00123833	2	245213	0.000815617	4	230055	0.00173871	5	182674	0.00273712	0.916177	1.40408	2.21033
ERBB3	c.G2233>T	G	T	E745*	2.21029	38	224947	0.0168929	5	133340	0.00374981	5	213468	0.00234227	2	291061	0.000687141	1	80754	0.00123833	1	245227	0.000407785	2	230053	0.000869365	5	182677	0.00273707	0.183247	0.702047	2.21029
ERBB3	c.G2243>T	G	T	S748I	2.21022	37	224931	0.0164495	9	133347	0.00674931	14	213442	0.00655916	15	291052	0.00515372	2	80747	0.00247687	24	245194	0.00978817	12	230042	0.00521644	10	182667	0.00547444	0.763592	2.10606	2.21022
ERBB3	c.G2153>T	G	T	G718V	2.20926	22	224942	0.0097803	12	133312	0.00900144	20	213462	0.00936935	28	291066	0.00961981	4	80713	0.00495583	25	245218	0.010195	21	230048	0.00912853	20	182670	0.0109487	1.0687	1.84198	2.20926
ERBB3	c.C2102>G	C	G	A701G	2.20882	5	224614	0.00222604	2	133090	0.00150274	3	213012	0.00140837	4	290777	0.00137562	1	80614	0.00124048	7	244743	0.00286014	3	229794	0.00130552	5	182482	0.00274	0.915409	1.05243	2.20882
ERBB3	c.C3854>T	C	T	S1285F	2.20489	32	224618	0.0142464	22	135662	0.0162168	56	213475	0.0262326	5	291053	0.0017179	19	84762	0.0224157	38	245111	0.0155032	6	230029	0.00260837	23	46536	0.0494241	0.105934	0.116363	2.20489
ERBB3	c.T3659>A	T	A	L1220Q	2.20334	35	224590	0.015584	8	135013	0.00592536	29	213335	0.0135936	38	291063	0.0130556	13	83937	0.0154878	31	244928	0.0126568	28	230034	0.0121721	22	182705	0.0120413	2.20334	0.785916	0.777468
ERBB3	c.A1093>C	A	C	I365L	2.19379	8	225087	0.00355418	3	136831	0.00219249	6	214431	0.0027981	14	291069	0.00480986	3	89376	0.00335661	12	245701	0.00488399	6	230040	0.00260824	4	182682	0.0021896	2.19379	0.777047	0.652325
ERBB3	c.G2024>A	G	A	R675K	2.19332	15	224216	0.00668998	6	132916	0.00451413	19	212711	0.00893231	9	290662	0.00309638	4	80462	0.00497129	24	244249	0.00982604	25	229281	0.0109037	7	182027	0.00384558	0.685931	2.19332	0.773558
ERBB3	c.A1271>T	A	T	Y424F	2.19289	20	225131	0.00888372	10	136775	0.00731128	8	214412	0.00373113	7	291060	0.002405	2	88999	0.00224722	6	245693	0.00244207	7	230033	0.00304304	9	182634	0.00492789	0.328944	1.35414	2.19289
ERBB3	c.T3670>A	T	A	Y1224N	2.18966	6	224630	0.00267106	5	135048	0.00370239	4	213387	0.00187453	2	291066	0.000687129	1	83953	0.00119114	5	245014	0.0020407	6	230044	0.0026082	3	182709	0.00164196	0.185591	2.18966	1.37847
ERBB3	c.C4016>A	C	A	A1339D	2.1851	13	222927	0.00583151	3	135223	0.00221856	9	212609	0.00423312	14	288792	0.00484778	2	84639	0.00236298	7	243353	0.00287648	8	228249	0.00350494	6	181171	0.00331179	2.1851	1.48327	1.40153
ERBB3	c.T1371>A	T	A	S457R	2.18429	18	225134	0.00799524	14	136574	0.0102509	7	214408	0.0032648	19	291056	0.00652795	3	88671	0.00338329	33	245610	0.0134359	17	230038	0.00739008	7	182631	0.00383287	0.636821	2.18429	1.13288
ERBB3	c.T444>A	T	A	Y148*	2.18385	19	225132	0.00843949	5	138161	0.00361897	23	215470	0.0106743	23	291019	0.00790326	6	91078	0.00658776	13	245838	0.00528804	17	229994	0.0073915	19	182693	0.0104	2.18385	1.122	1.57868
ERBB3	c.T1726>G	T	G	C576G	2.18213	7	225110	0.00310959	3	136092	0.00220439	6	214302	0.00279979	14	291044	0.00481027	4	87849	0.00455327	8	245525	0.00325832	11	230013	0.00478234	13	182604	0.00711923	2.18213	1.05031	1.56354
ERBB3	c.A3607>G	A	G	R1203G	2.18193	18	224611	0.00801386	16	134849	0.0118651	19	213351	0.00890551	23	291044	0.00790259	4	83919	0.0047665	21	244982	0.00857206	19	230023	0.00826004	19	182689	0.0104002	0.666035	1.73294	2.18193
ERBB3	c.G3820>C	G	C	G1274R	2.18126	52	224647	0.0231474	16	135191	0.0118351	33	213436	0.0154613	2	291087	0.00068708	6	84398	0.00710917	18	245116	0.00734346	2	230057	0.00086935	7	45141	0.015507	0.0580544	0.122286	2.18126
ERBB3	c.A454>T	A	T	N152Y	2.17661	4	224996	0.00177781	4	138041	0.00289769	2	215319	0.000928854	4	290879	0.00137514	2	90957	0.00219884	4	245638	0.00162841	11	229836	0.00478602	3	182577	0.00164314	0.474565	2.17661	0.747276
ERBB3	c.G3316>T	G	T	A1106S	2.17536	16	225040	0.00710985	4	134775	0.00296791	3	213821	0.00140304	9	291081	0.00309192	1	83410	0.0011989	13	245294	0.00529976	6	230058	0.00260804	3	182665	0.00164235	1.04178	2.17536	1.36988
ERBB3	c.C3881>G	C	G	A1294G	2.17518	9	224591	0.00400728	3	135647	0.00221162	11	213436	0.00515377	14	291019	0.00481068	6	84804	0.00707514	11	245111	0.00448776	11	229978	0.00478307	19	182596	0.0104055	2.17518	0.676039	1.47071
ERBB3	c.A3943>T	A	T	S1315C	2.17249	10	224633	0.00445171	9	136228	0.00660657	9	214163	0.00420241	9	291060	0.00309215	3	85048	0.00352742	14	245211	0.00570937	4	230035	0.00173887	14	182689	0.0076633	0.468041	0.492957	2.17249
ERBB3	c.T3865>C	T	C	Y1289H	2.17233	14	224616	0.00623286	5	135666	0.00368552	4	213498	0.00187355	1	291055	0.000343578	28	84787	0.0330239	16	245114	0.00652757	2	230038	0.000869422	130	181213	0.0717388	0.0932236	0.026327	2.17233
ERBB3	c.G1490>C	G	C	G497A	2.17184	8	225146	0.00355325	10	136139	0.00734543	5	214346	0.00233268	11	291074	0.00377911	2	88171	0.00226832	11	245601	0.00447881	7	230052	0.00304279	9	182688	0.00492643	0.514484	1.34143	2.17184
ERBB3	c.T1549>G	T	G	C517G	2.16859	12	225126	0.00533035	6	136073	0.0044094	3	214306	0.00139987	10	291061	0.00343571	2	88034	0.00227185	13	245565	0.00529391	10	230038	0.00434711	9	182678	0.0049267	0.779178	1.91347	2.16859
ERBB3	c.T1566>G	T	G	N522K	2.16767	9	224883	0.00400208	15	135916	0.0110362	12	214055	0.00560604	10	290823	0.00343852	4	87915	0.00454985	14	245234	0.00570883	14	229803	0.00609217	18	182508	0.00986258	0.311566	1.33898	2.16767
ERBB3	c.G1642>A	G	A	E548K	2.16699	8	225154	0.00355312	15	136188	0.0110142	8	214340	0.00373239	12	291069	0.00412273	2	87971	0.00227348	16	245578	0.00651524	5	230057	0.00217337	9	182682	0.00492659	0.374311	0.95597	2.16699
ERBB3	c.C1767>G	C	G	C589W	2.16473	11	222731	0.00493869	10	134661	0.00742606	10	212028	0.00471636	17	288098	0.00590077	3	86933	0.00345093	14	242702	0.00576839	17	227567	0.00747033	11	180725	0.0060866	0.794604	2.16473	1.76375
ERBB3	c.G3811>A	G	A	G1271S	2.16359	87	224421	0.0387664	117	135047	0.0866365	168	213195	0.0788011	7	290796	0.00240719	35	84301	0.0415179	108	244837	0.044111	2	229809	0.000870288	41	45643	0.0898276	0.0277849	0.0209618	2.16359
ERBB3	c.G1744>T	G	T	G582W	2.16333	28	224580	0.0124677	9	135754	0.00662964	5	213711	0.00233961	15	290373	0.00516577	3	87616	0.00342403	7	244895	0.00285837	17	229503	0.00740731	3	182199	0.00164655	0.779193	2.16333	0.480881
ERBB3	c.G3523>T	G	T	G1175C	2.16015	23	224503	0.0102449	6	134669	0.00445537	13	213196	0.00609768	28	290931	0.00962428	6	83638	0.00717377	9	244787	0.00367667	8	229942	0.00347914	15	182622	0.00821369	2.16015	0.48498	1.14496
ERBB3	c.T727>G	T	G	C243G	2.15566	5	225065	0.00222158	4	137066	0.0029183	7	214479	0.00326372	11	291052	0.00377939	2	90155	0.0022184	8	245766	0.00325513	11	230023	0.00478213	5	182708	0.00273661	1.29507	2.15566	1.23359
ERBB3	c.C3262>A	C	A	P1088T	2.15422	12	224409	0.00534738	7	133649	0.0052376	5	213142	0.00234585	5	290324	0.00172221	1	82379	0.0012139	9	244607	0.00367937	6	229445	0.00261501	2	182147	0.00109801	0.328817	2.15422	0.904533
ERBB3	c.T763>G	T	G	C255G	2.15378	10	225085	0.00444277	13	137068	0.00948434	5	214472	0.00233131	4	291051	0.00137433	2	90076	0.00222035	8	245758	0.00325523	11	230023	0.00478213	4	182696	0.00218943	0.144905	2.15378	0.986075
ERBB3	c.C2950>G	C	G	P984A	2.15359	11	224463	0.00490058	11	133305	0.00825175	20	213120	0.00938438	20	290340	0.00688848	5	81741	0.00611688	14	244566	0.00572443	21	229480	0.00915112	24	182187	0.0131733	0.834789	1.49604	2.15359
ERBB3	c.G3717>C	G	C	Q1239H	2.15297	13	224634	0.00578719	4	135086	0.00296108	6	213404	0.00281157	11	291080	0.00377903	3	84296	0.00355889	18	245077	0.00734463	12	230050	0.00521626	14	182716	0.00766216	1.27624	1.4657	2.15297
ERBB3	c.T3154>A	T	A	S1052T	2.15009	18	225010	0.00799964	11	133929	0.00821331	9	213658	0.00421234	14	291051	0.00481015	2	82433	0.00242621	8	245245	0.00326204	12	230036	0.00521657	7	182694	0.00383154	0.585654	2.15009	1.57923
ERBB3	c.C3166>A	C	A	P1056T	2.1492	10	223958	0.00446512	6	133343	0.00449967	5	212687	0.00235087	7	289840	0.00241513	1	82047	0.00121881	10	244045	0.0040976	6	229054	0.00261947	NA	NA	NA	0.536733	2.1492	#VALUE!
ERBB3	c.C3122>A	C	A	P1041Q	2.14729	26	225028	0.0115541	3	133930	0.00223998	11	213679	0.00514791	14	291067	0.00480989	4	82364	0.00485649	6	245261	0.00244637	9	230060	0.00391202	5	182700	0.00273673	2.14729	0.805525	0.563519
ERBB3	c.T3721>A	T	A	C1241S	2.14637	55	224646	0.024483	47	135104	0.034788	86	213427	0.0402948	13	291088	0.004466	14	84305	0.0166064	73	245099	0.0297839	82	230057	0.0356433	14	182721	0.00766195	0.128378	2.14637	0.461386
ERBB3	c.C3019>G	C	G	P1007A	2.14552	6	224736	0.0026698	5	133686	0.00374011	5	213433	0.00234266	2	290690	0.000688018	1	81989	0.00121968	5	244905	0.00204161	6	229284	0.00261684	4	182416	0.00219279	0.183957	2.14552	1.79785
ERBB3	c.A3827>T	A	T	Y1276F	2.14534	20	224643	0.00890302	9	135325	0.00665066	11	213434	0.00515382	14	291073	0.00480979	6	84483	0.00710202	29	245111	0.0118314	11	230047	0.00478163	7	45943	0.0152363	0.723205	0.673278	2.14534
ERBB3	c.A3593>C	A	C	E1198A	2.14258	8	224413	0.00356486	4	134721	0.0029691	9	213101	0.00422335	9	290800	0.00309491	3	83785	0.00358059	9	244746	0.00367728	10	229797	0.00435167	14	182489	0.0076717	1.04237	1.21535	2.14258
ERBB3	c.G3040>T	G	T	D1014Y	2.14175	17	224977	0.00755633	3	133855	0.00224123	6	213650	0.00280833	7	291034	0.00240522	1	82110	0.00121788	5	245175	0.00203936	6	230027	0.00260839	1	182654	0.000547483	1.07317	2.14175	0.449538
ERBB3	c.T1885>G	T	G	C629G	2.14041	9	224881	0.00400212	3	133492	0.00224733	7	213635	0.00327662	14	291048	0.0048102	5	81303	0.00614983	12	245246	0.00489305	7	230042	0.00304292	10	182665	0.0054745	2.14041	0.494797	0.890187
ERBB3	c.C2969>A	C	A	P990Q	2.1392	21	225034	0.00933192	5	133806	0.00373675	2	213641	0.00093615	11	291069	0.00377917	2	82023	0.00243834	6	245273	0.00244625	12	230057	0.0052161	4	182683	0.00218959	1.01135	2.1392	0.897982
ERBB3	c.G337>T	G	T	G113W	2.13812	33	223359	0.0147744	6	137185	0.00437366	19	213781	0.0088876	27	288727	0.00935139	11	90893	0.0121021	18	243751	0.00738459	17	228220	0.00744895	19	181176	0.010487	2.13812	0.615507	0.866544
ERBB3	c.T2522>A	T	A	L841Q	2.13639	7	224952	0.00311177	3	133260	0.00225124	4	213427	0.00187418	14	291089	0.00480953	3	80950	0.00370599	10	245243	0.00407759	9	230055	0.00391211	6	182681	0.00328441	2.13639	1.05562	0.886244
ERBB3	c.C802>G	C	G	L268V	2.13632	11	225097	0.00488678	8	137084	0.00583584	23	214471	0.0107241	12	291072	0.00412269	3	90076	0.00333052	14	245769	0.00569641	16	230040	0.00695531	13	182711	0.00711506	0.706444	2.08836	2.13632
ERBB3	c.A529>T	A	T	K177*	2.13422	13	225041	0.00577673	2	137989	0.00144939	10	215267	0.00464539	9	290949	0.00309333	4	90939	0.00439855	11	245761	0.00447589	9	229921	0.00391439	7	182564	0.00383427	2.13422	0.889926	0.871712
ERBB3	c.A535>T	A	T	N179Y	2.13415	14	225065	0.00622043	2	137972	0.00144957	17	215253	0.00789768	9	290923	0.0030936	3	90912	0.00329989	23	245714	0.00936048	16	229872	0.0069604	7	182583	0.00383387	2.13415	2.10928	1.16182
ERBB3	c.A3797>C	A	C	Q1266P	2.13317	13	224447	0.00579201	10	135021	0.00740626	14	213286	0.00656396	18	290885	0.00618801	5	84280	0.00593261	17	244888	0.00694195	25	229827	0.0108777	23	181743	0.0126552	0.835512	1.83355	2.13317
ERBB3	c.A643>C	A	C	N215H	2.12995	5	224972	0.0022225	2	137701	0.00145242	7	215042	0.00325518	9	290924	0.00309359	4	90437	0.00442297	5	245666	0.00203528	4	229895	0.00173992	5	182599	0.00273824	2.12995	0.393384	0.619096
ERBB3	c.G2723>C	G	C	G908A	2.12881	3	225018	0.00133323	4	133504	0.00299616	7	213561	0.00327775	5	291055	0.00171789	1	81623	0.00122514	4	245250	0.00163099	6	230052	0.00260811	3	182670	0.00164231	0.573362	2.12881	1.3405
ERBB3	c.T281>G	T	G	F94C	2.12735	10	225116	0.00444215	13	138412	0.00939225	13	215552	0.00603103	8	291054	0.00274863	3	91744	0.00326997	8	245885	0.00325355	16	230005	0.00695637	11	182692	0.00602106	0.292649	2.12735	1.84132
ERBB3	c.C303>A	C	A	N101K	2.12511	10	224941	0.00444561	9	138257	0.00650962	12	215305	0.00557349	9	290868	0.00309419	3	91586	0.00327561	17	245654	0.0069203	16	229851	0.00696103	7	182565	0.00383425	0.475326	2.12511	1.17055
ERBB3	c.G1974>T	G	T	M658I	2.12071	3	224882	0.00133403	8	133441	0.00599516	7	213625	0.00327677	6	291057	0.00206145	1	81310	0.00122986	8	245259	0.00326186	6	230046	0.00260817	4	182635	0.00219016	0.343853	2.12071	1.78082
ERBB3	c.C1080>A	C	A	N360K	2.12015	7	224814	0.00311369	11	136643	0.00805017	13	214158	0.00607028	15	290810	0.00515801	6	89333	0.00671644	10	245400	0.00407498	17	229817	0.00739719	26	182586	0.0142399	0.640732	1.10136	2.12015
ERBB3	c.C806>A	C	A	T269N	2.11811	8	225040	0.00355492	2	137005	0.0014598	8	214432	0.00373079	9	291072	0.00309202	6	90050	0.00666297	10	245714	0.00406977	6	230043	0.00260821	6	182711	0.00328387	2.11811	0.391449	0.492855
ERBB3	c.A1153>T	A	T	N385Y	2.11805	12	224762	0.00533898	5	136602	0.00366027	8	214091	0.00373673	17	290631	0.00584934	3	89111	0.00336659	14	245212	0.00570935	12	229628	0.00522584	13	182313	0.00713059	1.59806	1.55227	2.11805
ERBB3	c.A2665>C	A	C	T889P	2.1173	19	224923	0.00844734	10	133290	0.00750244	20	213394	0.00937233	21	291040	0.0072155	5	81166	0.00616021	19	245200	0.00774878	30	230008	0.013043	19	182647	0.0104026	0.961754	2.1173	1.68867
ERBB3	c.G997>T	G	T	G333*	2.11712	19	225105	0.00844051	2	136941	0.00146048	9	214478	0.00419623	9	291072	0.00309202	5	89666	0.00557625	11	245738	0.00447631	9	230048	0.00391223	7	182689	0.00383165	2.11712	0.701587	0.687137
ERBB3	c.A2651>C	A	C	H884P	2.117	14	224950	0.00622361	11	133308	0.00825157	14	213421	0.0065598	14	291074	0.00480977	4	81166	0.00492817	16	245232	0.00652443	24	230041	0.0104329	6	182662	0.00328476	0.582892	2.117	0.666526
ERBB3	c.T2597>C	T	C	L866P	2.11569	15	224945	0.0066683	NA	NA	NA	NA	NA	NA	5	291080	0.00171774	1	81118	0.00123277	6	245229	0.00244669	6	230047	0.00260816	2	182668	0.00109488	#VALUE!	2.11569	0.888147
ERBB3	c.A2594>T	A	T	Q865L	2.11551	14	224924	0.00622432	3	133236	0.00225164	12	213366	0.00562414	12	291087	0.00412248	2	81110	0.00246579	17	245175	0.00693382	12	230044	0.00521639	6	182668	0.00328465	1.83088	2.11551	1.33209
ERBB3	c.G1245>T	G	T	L415F	2.11485	10	225144	0.0044416	2	136795	0.00146204	5	214413	0.00233195	9	291074	0.003092	NA	NA	NA	7	245705	0.00284894	2	230054	0.000869361	3	182639	0.00164258	2.11485	#VALUE!	#VALUE!
ERBB3	c.C964>G	C	G	P322A	2.11479	7	224634	0.00311618	2	136678	0.00146329	10	214263	0.00466716	9	290833	0.00309456	6	89515	0.00670279	10	245491	0.00407347	16	229843	0.00696127	10	182537	0.00547834	2.11479	1.03856	0.817323
ERBB3	c.C2571>A	C	A	D857E	2.11453	8	224778	0.00355907	3	133122	0.00225357	3	213218	0.00140701	3	290902	0.00103128	1	81014	0.00123435	8	244957	0.00326588	6	229878	0.00261008	3	182526	0.0016436	0.457618	2.11453	1.33155
ERBB3	c.T1408>A	T	A	W470R	2.11136	33	225138	0.0146577	6	136562	0.00439361	15	214385	0.00699676	27	291059	0.00927647	9	88454	0.0101748	23	245612	0.00936436	28	230035	0.0121721	19	182668	0.0104014	2.11136	1.1963	1.02227
ERBB3	c.T2019>G	T	G	N673K	2.10709	7	224917	0.00311226	3	133370	0.00224938	8	213430	0.0037483	8	291055	0.00274862	2	80782	0.0024758	9	245188	0.00367065	12	230029	0.00521673	5	182656	0.00273739	1.22195	2.10709	1.10566
ERBB3	c.C4016>G	C	G	A1339G	2.10706	12	222927	0.00538293	2	135223	0.00147904	6	212609	0.00282208	9	288792	0.00311643	4	84639	0.00472595	12	243353	0.00493111	6	228249	0.00262871	6	181171	0.00331179	2.10706	0.556228	0.700766
ERBB3	c.T2135>C	T	C	L712P	2.10646	1	224788	0.000444864	7	133220	0.00525447	11	213323	0.0051565	1	290849	0.000343821	1	80707	0.00123905	6	245047	0.00244851	6	229884	0.00261001	1	182538	0.000547831	0.0654341	2.10646	0.442138
ERBB3	c.G2101>T	G	T	A701S	2.10642	14	224946	0.00622372	7	133342	0.00524966	3	213462	0.0014054	4	291073	0.00137423	1	80766	0.00123814	11	245229	0.0044856	6	230057	0.00260805	4	182674	0.00218969	0.261774	2.10642	1.76853
ERBB3	c.T3212>A	T	A	V1071D	2.1064	11	224748	0.00489437	10	133719	0.00747837	10	213347	0.0046872	15	290745	0.00515916	3	82351	0.00364294	10	244847	0.00408418	16	229779	0.00696321	14	182446	0.0076735	0.689878	1.91143	2.1064
ERBB3	c.A2237>C	A	C	D746A	2.10626	4	224938	0.00177827	3	133335	0.00224997	9	213458	0.00421629	5	291061	0.00171785	2	80757	0.00247657	8	245220	0.00326238	12	230048	0.0052163	2	182671	0.00109486	0.7635	2.10626	0.44209
ERBB3	c.C2125>A	C	A	L709I	2.10591	15	224918	0.0066691	2	133274	0.00150067	4	213420	0.00187424	6	291052	0.00206149	2	80741	0.00247706	8	245147	0.00326335	12	230041	0.00521646	4	182666	0.00218979	1.37371	2.10591	0.884029
ERBB3	c.T2216>G	T	G	V739G	2.10557	3	224936	0.00133371	NA	NA	NA	1	213461	0.00046847	2	291069	0.000687122	1	80731	0.00123868	5	245221	0.00203898	6	230050	0.00260813	3	182677	0.00164224	#VALUE!	2.10557	1.3258
ERBB3	c.T2149>A	T	A	S717T	2.10545	1	224933	0.000444577	2	133306	0.00150031	1	213459	0.000468474	6	291062	0.00206142	1	80726	0.00123876	8	245221	0.00326236	6	230049	0.00260814	2	182668	0.00109488	1.374	2.10545	0.883855
ERBB3	c.A1751>C	A	C	H584P	2.10531	8	225144	0.00355328	4	136172	0.00293746	17	214312	0.00793236	18	291061	0.00618427	8	87859	0.0091055	20	245548	0.00814505	21	230029	0.00912928	9	182676	0.00492676	2.10531	1.00261	0.541075
ERBB3	c.T2210>A	T	A	I737N	2.10527	41	224835	0.0182356	13	133238	0.00975698	27	213328	0.0126566	19	290900	0.00653145	4	80675	0.00495817	18	245009	0.00734667	24	229923	0.0104383	13	182584	0.00712001	0.669414	2.10527	1.43602
ERBB3	c.A1690>C	A	C	T564P	2.1008	10	225141	0.00444166	5	136130	0.00367296	10	214326	0.00466579	10	291049	0.00343585	2	87867	0.00227617	13	245553	0.00529417	11	230040	0.00478178	6	182659	0.00328481	0.935444	2.1008	1.44313
ERBB3	c.T3972>A	T	A	D1324E	2.09947	18	224613	0.00801378	16	136215	0.0117461	17	214156	0.00793814	11	291046	0.00377947	4	85230	0.00469318	21	245197	0.00856454	8	230029	0.00347782	18	182682	0.00985319	0.321763	0.741037	2.09947
ERBB3	c.G2002>A	G	A	G668R	2.09946	6	223960	0.00267905	13	132457	0.00981451	41	212534	0.019291	6	289901	0.00206967	1	80146	0.00124772	6	244212	0.00245688	6	229047	0.00261955	2	181838	0.00109988	0.210879	2.09946	0.88151
ERBB3	c.A1994>T	A	T	Y665F	2.09899	14	224870	0.00622582	6	132923	0.00451389	6	213402	0.0028116	11	291043	0.00377951	2	80468	0.00248546	14	245158	0.0057106	12	230019	0.00521696	9	182614	0.00492843	0.837306	2.09899	1.9829
ERBB3	c.A3950>C	A	C	E1317A	2.09759	17	224633	0.0075679	9	136217	0.0066071	14	214151	0.00653744	17	291060	0.00584072	6	85162	0.0070454	18	245209	0.00734068	15	230047	0.00652041	27	182700	0.0147783	0.884006	0.925485	2.09759
ERBB3	c.G3880>T	G	T	A1294S	2.09739	9	224626	0.00400666	2	135666	0.00147421	6	213475	0.00281063	9	291074	0.003092	3	84818	0.00353699	10	245156	0.00407904	4	230054	0.00173872	13	182211	0.00713459	2.09739	0.491583	2.01714
ERBB3	c.G3806>A	G	A	G1269E	2.0918	65	224648	0.0289342	42	135128	0.0310816	24	213435	0.0112446	7	291085	0.0024048	32	84374	0.0379264	27	245117	0.0110151	2	230057	0.00086935	37	46638	0.0793344	0.0773703	0.022922	2.0918
ERBB3	c.T1597>G	T	G	C533G	2.08737	5	225142	0.00222082	3	136115	0.00220402	8	214318	0.00373277	7	291064	0.00240497	3	87995	0.00340928	14	245574	0.00570093	10	230049	0.0043469	13	182676	0.00711642	1.09117	1.27502	2.08737
ERBB3	c.A3572>T	A	T	E1191V	2.08286	5	224238	0.00222977	2	134527	0.00148669	3	212903	0.00140909	9	290645	0.00309656	5	83658	0.00597671	11	244442	0.00450005	7	229678	0.00304775	4	182362	0.00219344	2.08286	0.509937	0.366998
ERBB3	c.A1844>T	A	T	E615V	2.08216	64	225127	0.0284284	29	136081	0.0213108	15	214270	0.00700051	14	291052	0.00481014	21	87767	0.023927	7	245520	0.00285109	3	230040	0.00130412	91	182658	0.0498199	0.225713	0.0545042	2.08216
ERBB3	c.T3302>G	T	G	V1101G	2.0719	4	225009	0.00177771	2	134020	0.00149231	4	213674	0.00187201	9	291081	0.00309192	3	82649	0.00362981	7	245248	0.00285425	4	230048	0.00173877	4	182655	0.00218992	2.0719	0.479025	0.603316
ERBB3	c.A3094>G	A	G	S1032G	2.07066	1	225011	0.000444423	2	133920	0.00149343	5	213659	0.00234018	9	291038	0.00309238	2	82292	0.00243037	5	245234	0.00203887	1	230037	0.000434713	2	182688	0.00109476	2.07066	0.178867	0.450451
ERBB3	c.A3136>C	A	C	S1046R	2.07058	12	225024	0.00533276	4	133924	0.00298677	5	213664	0.00234012	18	291058	0.00618433	9	82398	0.0109226	22	245251	0.0089704	17	230038	0.00739008	14	182698	0.00766292	2.07058	0.676587	0.701566
ERBB3	c.A2879>T	A	T	E960V	2.06673	5	224869	0.00222352	2	133600	0.00149701	3	213521	0.00140501	9	290894	0.00309391	2	81878	0.00244266	6	245087	0.00244811	3	229871	0.00130508	4	182550	0.00219118	2.06673	0.534287	0.897047
ERBB3	c.T3589>G	T	G	Y1197D	2.06557	7	224617	0.00311642	14	134828	0.0103836	39	213362	0.0182788	4	291049	0.00137434	2	83863	0.00238484	12	244966	0.00489864	7	230037	0.00304299	9	182702	0.00492605	0.132357	1.27597	2.06557
ERBB3	c.G1886>T	G	T	C629F	2.06397	6	224893	0.00266794	2	133502	0.0014981	9	213643	0.00421264	9	291070	0.00309204	1	81302	0.00122998	5	245253	0.00203871	3	230052	0.00130405	3	182673	0.00164228	2.06397	1.06022	1.33521
ERBB3	c.A2023>T	A	T	R675W	2.06385	19	224927	0.00844719	10	133384	0.00749715	17	213466	0.0079638	22	291064	0.00755848	3	80785	0.00371356	24	245210	0.00978753	16	230039	0.00695534	14	182667	0.00766422	1.00818	1.87296	2.06385
ERBB3	c.T1268>A	T	A	L423H	2.06331	6	225129	0.00266514	5	136776	0.00365561	8	214408	0.0037312	9	291060	0.00309215	3	88996	0.00337094	16	245688	0.00651232	16	230041	0.00695528	7	182625	0.00383299	0.845863	2.06331	1.13707
ERBB3	c.T2111>G	T	G	F704C	2.06318	8	224950	0.00355635	4	133343	0.00299978	6	213470	0.0028107	6	291071	0.00206135	3	80762	0.00371462	14	245230	0.00570893	13	230059	0.00565072	14	182674	0.00766393	0.687167	1.52121	2.06318
ERBB3	c.A2242>T	A	T	S748C	2.06161	11	224931	0.00489039	2	133347	0.00149985	9	213466	0.00421613	9	291064	0.0030921	4	80749	0.00495362	6	245221	0.00244677	10	230050	0.00434688	4	182678	0.00218965	2.06161	0.877516	0.442029
ERBB3	c.A2206>C	A	C	K736Q	2.06083	5	224610	0.00222608	2	133089	0.00150275	8	213112	0.00375389	9	290611	0.00309692	3	80580	0.00372301	23	244847	0.00939362	9	229622	0.00391949	10	182332	0.0054845	2.06083	1.05277	1.47314
ERBB3	c.T311>G	T	G	V104G	2.06027	7	225161	0.00310889	3	138394	0.00216772	8	215573	0.00371104	13	291082	0.0044661	6	91678	0.00654465	10	245902	0.00406666	8	230028	0.00347784	8	182717	0.00437836	2.06027	0.531402	0.668998
ERBB3	c.T3530>G	T	G	L1177R	2.06019	19	224047	0.00848036	7	134399	0.00520837	11	212756	0.00517024	16	290561	0.00550659	2	83466	0.00239619	12	244246	0.00491308	7	229536	0.00304963	9	182312	0.00493659	1.05726	1.2727	2.06019
ERBB3	c.A664>C	A	C	N222H	2.05334	36	224872	0.0160091	19	137600	0.0138081	37	214877	0.0172192	60	290795	0.0206331	9	90362	0.00995994	46	245522	0.0187356	47	229816	0.0204511	33	182550	0.0180772	1.49427	2.05334	1.81499
ERBB3	c.G5>A	G	A	R2K	2.04644	6	221551	0.00270818	10	137743	0.0072599	6	212166	0.00282797	9	285972	0.00314716	1	91946	0.00108759	5	242275	0.00206377	4	226254	0.00176792	4	179719	0.0022257	0.433499	1.62554	2.04644
ERBB3	c.T1047>A	T	A	D349E	2.04131	23	225062	0.0102194	17	136834	0.0124238	34	214411	0.0158574	31	291022	0.0106521	6	89485	0.00670503	29	245665	0.0118047	27	230006	0.0117388	25	182654	0.0136871	0.857395	1.75075	2.04131
ERBB3	c.T107>G	T	G	L36R	2.04065	3	225169	0.00133233	4	139789	0.00286146	9	215848	0.0041696	7	291104	0.00240464	2	93245	0.00214489	5	246059	0.00203203	6	230047	0.00260816	8	182775	0.00437697	0.840355	1.21599	2.04065
ERBB3	c.A1165>C	A	C	T389P	2.03611	9	225044	0.00399922	3	136762	0.00219359	4	214386	0.00186579	13	291062	0.0044664	6	89258	0.00672209	9	245638	0.00366393	8	230041	0.00347764	10	182675	0.0054742	2.03611	0.517345	0.814361
ERBB3	c.A3220>C	A	C	S1074R	2.03188	5	225022	0.002222	4	133928	0.00298668	14	213623	0.0065536	12	291060	0.00412286	2	82494	0.00242442	9	245239	0.00366989	9	230051	0.00391218	9	182699	0.00492614	1.38042	1.61366	2.03188
ERBB3	c.T148>G	T	G	Y50D	2.03161	2	225166	0.000888234	4	139287	0.00287177	3	215763	0.00139041	4	291092	0.00137414	1	92818	0.00107738	2	245995	0.000813025	4	230036	0.00173886	4	182748	0.00218881	0.478498	1.61397	2.03161
ERBB3	c.A943>C	A	C	N315H	2.02924	16	225104	0.00710783	8	136963	0.00584099	19	214490	0.00885822	27	291074	0.00927599	5	89774	0.00556954	27	245750	0.0109868	26	230049	0.0113019	20	182711	0.0109462	1.58808	2.02924	1.96538
ERBB3	c.A941>C	A	C	K314T	2.02692	23	225103	0.0102175	16	136963	0.011682	23	214487	0.0107233	28	291063	0.00961991	8	89774	0.00891127	31	245736	0.0126152	25	230040	0.0108677	33	182700	0.0180624	0.823482	1.21954	2.02692
ERBB3	c.T155>G	T	G	L52R	2.02445	28	225107	0.0124385	13	139254	0.00933546	37	215704	0.0171531	55	291018	0.0188992	11	92793	0.0118543	34	245924	0.0138254	50	229977	0.0217413	29	182694	0.0158735	2.02445	1.83404	1.33905
ERBB3	c.A3002>T	A	T	E1001V	2.0213	5	225013	0.00222209	6	133792	0.00448457	7	213619	0.00327686	5	291042	0.00171797	2	82049	0.00243757	5	245240	0.00203882	3	230031	0.00130417	9	182665	0.00492705	0.383083	0.53503	2.0213
ERBB3	c.T3875>C	T	C	M1292T	2.02124	12	224604	0.00534274	18	135654	0.0132691	15	213453	0.00702731	2	291019	0.00068724	3	84795	0.00353794	25	245107	0.0101996	3	230013	0.00130427	13	181792	0.00715103	0.0517927	0.368653	2.02124
ERBB3	c.G2997>T	G	T	K999N	2.02098	14	225012	0.00622189	3	133783	0.00224244	3	213604	0.00140447	2	291060	0.000687144	2	82042	0.00243778	10	245228	0.00407784	7	230047	0.00304286	9	182678	0.0049267	0.306427	1.24821	2.02098
ERBB3	c.A1864>T	A	T	K622*	2.01711	14	224431	0.006238	5	133272	0.00375173	19	213358	0.00890522	22	290711	0.00756765	8	81112	0.00986291	14	244816	0.00571858	18	229714	0.00783583	15	182373	0.0082249	2.01711	0.794475	0.833923
ERBB3	c.C3916>A	C	A	H1306N	2.01551	19	224618	0.00845881	12	135760	0.00883913	12	213488	0.00562092	6	291080	0.00206129	3	84983	0.00353012	12	245196	0.00489404	11	230062	0.00478132	13	182713	0.00711498	0.2332	1.35444	2.01551
ERBB3	c.T2679>G	T	G	D893E	2.01531	15	224941	0.00666842	5	133313	0.00375057	11	213413	0.00515433	22	291061	0.00755855	5	81194	0.00615809	16	245213	0.00652494	15	230023	0.00652109	11	182661	0.00602208	2.01531	1.05895	0.977914
ERBB3	c.A2809>C	A	C	T937P	2.01407	10	225015	0.00444415	4	133629	0.00299336	4	213614	0.00187254	11	291062	0.00377926	2	81758	0.00244624	10	245257	0.00407736	10	230046	0.00434696	9	182670	0.00492692	1.26255	1.77699	2.01407
ERBB3	c.C3830>T	C	T	A1277V	2.01377	11	224639	0.00489675	18	135370	0.0132969	29	213440	0.013587	23	291082	0.00790155	10	84494	0.0118352	37	245115	0.015095	18	230051	0.00782435	11	46154	0.0238333	0.594241	0.661111	2.01377
ERBB3	c.A218>T	A	T	D73V	2.01073	12	225139	0.00533004	5	138494	0.00361026	14	215625	0.00649275	17	291093	0.00584006	2	91856	0.00217732	17	245937	0.00691234	10	230038	0.00434711	8	182732	0.004378	1.61763	1.99654	2.01073
ERBB3	c.G3655>A	G	A	E1219K	2.01025	3	224643	0.00133545	17	135042	0.0125887	14	213402	0.00656039	2	291085	0.000687085	8	83958	0.00952857	18	245018	0.0073464	3	230058	0.00130402	35	182722	0.0191548	0.0545796	0.136854	2.01025
ERBB3	c.G317>C	G	C	R106P	2.00656	4	225158	0.00177653	5	138399	0.00361274	7	215582	0.00324702	6	291091	0.00206121	1	91660	0.00109099	9	245900	0.00366002	2	230036	0.000869429	4	182721	0.00218913	0.570539	0.796919	2.00656
ERBB3	c.A71>C	A	C	N24T	2.00363	20	225217	0.00888032	6	139988	0.00428608	19	215883	0.00880106	25	291113	0.00858773	8	93392	0.00856604	27	246089	0.0109716	20	230047	0.00869388	22	182783	0.0120361	2.00363	1.01492	1.4051
ERBB3	c.A3791>G	A	G	N1264S	2.00288	1	224648	0.000445141	7	135127	0.00518031	8	213441	0.00374811	1	291085	0.000343542	3	84365	0.00355598	9	245106	0.00367188	4	230060	0.00173868	13	182528	0.00712219	0.0663169	0.488945	2.00288
ERBB3	c.C1870>A	C	A	P624T	2.00288	19	224592	0.00845978	6	133350	0.00449944	12	213351	0.00562453	13	290704	0.0044719	2	81186	0.00246348	7	244908	0.00285822	6	229738	0.00261167	9	182406	0.00493405	0.99388	1.06016	2.00288
ERBB3	c.T788>G	T	G	L263R	2.00183	7	224911	0.00311234	4	136979	0.00292016	14	214322	0.00653223	17	290815	0.00584564	10	90007	0.0111102	16	245567	0.00651553	11	229809	0.00478658	9	182525	0.00493083	2.00183	0.430826	0.443809
ERBB3	c.A409>C	A	C	T137P	1.9995	4	225134	0.00177672	3	138381	0.00216793	5	215554	0.0023196	1	291064	0.000343567	1	91337	0.00109485	2	245831	0.000813567	3	230037	0.00130414	4	182720	0.00218914	0.158477	1.19116	1.9995
ERBB3	c.A2609>T	A	T	E870V	1.99842	6	224951	0.00266725	6	133320	0.00450045	5	213430	0.00234269	10	291090	0.00343536	2	81126	0.0024653	13	245232	0.0053011	9	230053	0.00391214	9	182678	0.0049267	0.763338	1.58688	1.99842
ERBB3	c.C3351>A	C	A	S1117R	1.99623	11	224720	0.00489498	9	134732	0.00667993	14	213490	0.00655768	5	290676	0.00172013	2	83363	0.00239915	7	244843	0.00285897	11	229681	0.00478925	6	182331	0.00329072	0.257507	1.99623	1.37162
ERBB3	c.G268>C	G	C	A90P	1.9947	20	225155	0.00888277	12	138448	0.00866751	13	215597	0.00602977	14	291095	0.00480943	2	91775	0.00217924	8	245940	0.00325283	10	230047	0.00434694	7	182730	0.00383079	0.55488	1.9947	1.75785
ERBB3	c.G514>C	G	C	A172P	1.99279	4	225161	0.00177651	2	138076	0.00144848	3	215437	0.00139252	1	291056	0.000343576	2	90992	0.002198	5	245863	0.00203365	5	230037	0.00217356	8	182642	0.00438015	0.237198	0.988884	1.99279
ERBB3	c.A535>C	A	C	N179H	1.99169	9	225065	0.00399884	6	137972	0.00434871	13	215253	0.0060394	20	290923	0.00687467	4	90912	0.00439986	26	245714	0.0105814	19	229872	0.00826547	16	182583	0.00876314	1.58085	1.87858	1.99169
ERBB3	c.T2210>G	T	G	I737S	1.98833	7	224835	0.00311339	4	133238	0.00300215	6	213328	0.00281257	11	290900	0.00378137	2	80675	0.00247908	11	245009	0.00448963	5	229923	0.00217464	9	182584	0.00492924	1.25955	0.877196	1.98833
ERBB3	c.A3570>C	A	C	E1190D	1.98822	9	224602	0.00400709	16	134769	0.0118722	11	213327	0.0051564	20	291072	0.00687115	6	83828	0.00715751	24	244906	0.00979968	21	230046	0.00912861	26	182703	0.0142307	0.578761	1.27539	1.98822
ERBB3	c.C1730>G	C	G	A577G	1.98715	5	224513	0.00222704	4	135698	0.00294772	7	213686	0.00327583	17	290223	0.00585756	NA	NA	NA	7	244844	0.00285896	12	229389	0.00523129	10	182109	0.00549122	1.98715	#VALUE!	#VALUE!
ERBB3	c.G2034>T	G	T	R678S	1.98593	9	224937	0.00400112	3	133396	0.00224894	7	213477	0.00327904	13	291072	0.00446625	2	80793	0.00247546	4	245238	0.00163107	5	230058	0.00217336	5	182678	0.00273706	1.98593	0.877963	1.10568
ERBB3	c.A2632>T	A	T	M878L	1.98477	9	224952	0.00400085	3	133326	0.00225012	10	213433	0.00468531	13	291089	0.00446599	7	81162	0.00862473	17	245241	0.00693196	10	230045	0.00434698	6	182676	0.0032845	1.98477	0.504013	0.380824
ERBB3	c.A3464>C	A	C	D1155A	1.98414	6	224639	0.00267095	3	134772	0.00222598	12	213373	0.00562395	9	291075	0.00309199	3	83633	0.0035871	12	244982	0.00489832	13	230048	0.00565099	13	182653	0.00711732	1.38904	1.57537	1.98414
ERBB3	c.T3998>G	T	G	L1333R	1.97966	12	223959	0.00535812	11	135741	0.00810367	10	213401	0.00468601	26	290517	0.00894956	4	84910	0.00471087	19	244230	0.00777955	15	229535	0.00653495	17	182288	0.0093259	1.10438	1.38721	1.97966
ERBB3	c.C1162>G	C	G	R388G	1.97939	64	225095	0.0284324	26	136807	0.0190049	50	214433	0.0233173	57	291065	0.0195833	10	89282	0.0112005	41	245710	0.0166863	51	230040	0.0221701	32	182678	0.0175172	1.03043	1.97939	1.56397
ERBB3	c.T473>C	T	C	M158T	1.97864	NA	NA	NA	12	138136	0.00868709	2	215464	0.000928229	1	291027	0.000343611	1	91022	0.00109864	4	245848	0.00162702	5	230012	0.0021738	NA	NA	NA	0.0395542	1.97864	#VALUE!
ERBB3	c.T459>A	T	A	D153E	1.97856	8	225164	0.00355297	9	138145	0.00651489	4	215488	0.00185625	7	291063	0.00240498	2	91027	0.00219715	15	245872	0.00610074	10	230033	0.0043472	7	182704	0.00383133	0.369151	1.97856	1.74377
ERBB3	c.A2669>C	A	C	H890P	1.97665	17	224890	0.00755925	9	133285	0.00675245	19	213384	0.00890414	14	291027	0.00481055	5	81176	0.00615946	41	245170	0.0167231	28	229978	0.0121751	15	182617	0.00821391	0.712416	1.97665	1.33355
ERBB3	c.A719>C	A	C	D240A	1.97419	7	225070	0.00311014	6	137085	0.00437685	8	214453	0.00373042	8	291048	0.00274869	1	90165	0.00110908	8	245704	0.00325595	5	230028	0.00217365	4	182688	0.00218953	0.628006	1.95987	1.97419
ERBB3	c.G776>T	G	T	C259F	1.97237	4	225097	0.00177701	2	137093	0.00145886	4	214495	0.00186485	3	291067	0.00103069	1	90093	0.00110996	4	245784	0.00162745	4	230046	0.00173878	4	182710	0.00218926	0.706502	1.56652	1.97237
ERBB3	c.A818>C	A	C	E273A	1.97143	1	224862	0.000444717	2	136938	0.00146051	2	214189	0.000933755	1	290827	0.000343847	1	89951	0.00111172	3	245459	0.0012222	3	229799	0.00130549	4	182509	0.00219167	0.235429	1.1743	1.97143
ERBB3	c.A3361>C	A	C	S1121R	1.97006	9	225012	0.00399979	4	134923	0.00296465	12	213824	0.00561209	17	291068	0.00584056	4	83518	0.00478939	14	245232	0.00570888	10	230048	0.00434692	10	182650	0.00547495	1.97006	0.907615	1.14314
ERBB3	c.A3130>G	A	G	S1044G	1.96929	14	225024	0.00622156	7	133925	0.00522681	13	213673	0.00608406	6	291060	0.00206143	2	82372	0.00242801	10	245255	0.00407739	11	230055	0.00478147	6	182710	0.00328389	0.394396	1.96929	1.3525
ERBB3	c.A3481>T	A	T	M1161L	1.96803	16	224622	0.00712308	4	134774	0.00296793	10	213359	0.00468694	17	291047	0.00584098	7	83639	0.0083693	14	244973	0.00571492	18	230030	0.00782507	18	182658	0.00985448	1.96803	0.934972	1.17746
ERBB3	c.C989>A	C	A	A330D	1.96321	10	224645	0.00445147	6	136619	0.00439178	8	213969	0.00373886	5	290577	0.00172071	2	89490	0.00223489	10	245183	0.00407859	6	229580	0.00261347	8	182334	0.00438755	0.391804	1.1694	1.96321
ERBB3	c.G1016>T	G	T	R339L	1.96291	5	225087	0.00222136	7	136923	0.00511236	2	214469	0.000932536	14	291068	0.00480987	2	89650	0.0022309	7	245717	0.00284881	4	230044	0.0017388	8	182688	0.00437905	0.940832	0.779416	1.96291
ERBB3	c.G1013>T	G	T	S338I	1.96246	21	225060	0.00933085	13	136890	0.00949668	17	214385	0.00792966	9	291060	0.00309215	3	89627	0.00334721	7	245624	0.00284988	6	230041	0.00260823	12	182683	0.00656876	0.325603	0.779226	1.96246
ERBB3	c.T1028>G	T	G	V343G	1.96241	8	225088	0.00355417	10	136905	0.00730434	9	214468	0.00419643	12	291056	0.00412292	4	89621	0.00446324	10	245719	0.00406969	12	230038	0.00521653	16	182675	0.00875872	0.564448	1.16878	1.96241
ERBB3	c.G709>A	G	A	G237S	1.96212	1	224912	0.000444618	2	137064	0.00145917	3	214320	0.00139978	3	290834	0.00103152	1	90209	0.00110854	7	245563	0.00285059	5	229876	0.00217509	2	182570	0.00109547	0.706919	1.96212	0.988213
ERBB3	c.T3828>A	T	A	Y1276*	1.96115	99	224627	0.0440731	31	135316	0.0229093	39	213422	0.0182737	44	291064	0.015117	30	84468	0.0355164	80	245099	0.0326399	34	230036	0.0147803	32	45942	0.069653	0.65986	0.416154	1.96115
ERBB3	c.T2979>G	T	G	H993Q	1.9611	7	225015	0.0031109	6	133798	0.00448437	12	213615	0.00561758	14	291037	0.00481038	2	82020	0.00243843	20	245249	0.00815498	11	230029	0.00478201	6	182671	0.00328459	1.0727	1.9611	1.34701
ERBB3	c.T730>C	T	C	F244L	1.9585	2	224746	0.000889893	10	136871	0.00730615	13	214076	0.00607261	3	290645	0.00103219	1	89972	0.00111146	3	245250	0.00122324	5	229696	0.00217679	3	182440	0.00164438	0.141276	1.9585	1.47948
ERBB3	c.A812>C	A	C	Q271P	1.95744	11	225076	0.00488724	7	137063	0.00510714	14	214480	0.00652742	10	291058	0.00343574	2	90054	0.00222089	13	245761	0.00528969	10	230030	0.00434726	5	182704	0.00273667	0.672733	1.95744	1.23224
ERBB3	c.A877>C	A	C	N293H	1.9549	4	224950	0.00177817	3	136948	0.00219061	3	214348	0.00139959	7	290873	0.00240655	1	89871	0.00111271	8	245587	0.0032575	5	229861	0.00217523	3	182563	0.00164327	1.09857	1.9549	1.47682
ERBB3	c.T1237>G	T	G	S413A	1.95396	9	225123	0.00399781	3	136774	0.0021934	9	214394	0.00419788	7	291046	0.00240512	3	89211	0.00336281	9	245678	0.00366333	9	230024	0.00391264	12	182626	0.00657081	1.09653	1.1635	1.95396
ERBB3	c.T3836>G	T	G	M1279R	1.95393	41	224589	0.0182556	18	135349	0.013299	32	213403	0.0149951	32	291053	0.0109946	28	84496	0.0331377	69	245062	0.0281561	31	230025	0.0134768	30	46333	0.0647487	0.826724	0.406691	1.95393
ERBB3	c.G1218>T	G	T	M406I	1.95361	11	225069	0.00488739	5	136748	0.00365636	11	214365	0.00513143	13	291063	0.00446639	1	89220	0.00112082	10	245677	0.00407039	5	230045	0.00217349	4	182677	0.00218966	1.22154	1.93919	1.95361
ERBB3	c.T1230>G	T	G	S410R	1.95358	8	225135	0.00355342	7	136780	0.00511771	11	214382	0.00513103	17	291059	0.00584074	3	89217	0.00336259	16	245693	0.00651219	11	230043	0.00478171	12	182674	0.00656908	1.14128	1.42203	1.95358
ERBB3	c.C45>G	C	G	S15R	1.95147	20	224647	0.00890286	9	139619	0.00644611	24	215404	0.0111419	21	290495	0.00722904	5	93313	0.00535831	32	245442	0.0130377	24	229521	0.0104566	15	182333	0.00822671	1.12146	1.95147	1.53532
ERBB3	c.G2904>T	G	T	M968I	1.95135	26	224748	0.0115685	4	133489	0.0029965	8	213415	0.00374857	17	290736	0.00584723	10	81849	0.0122176	13	245012	0.00530586	6	229814	0.00261081	14	182426	0.00767434	1.95135	0.213692	0.628137
ERBB3	c.T939>A	T	A	D313E	1.95134	13	225068	0.00577603	14	136946	0.010223	16	214461	0.00746056	37	291021	0.0127139	6	89765	0.00668412	25	245712	0.0101745	30	230009	0.013043	23	182690	0.0125896	1.24365	1.95134	1.88351
ERBB3	c.A1246>T	A	T	T416S	1.95052	4	225139	0.00177668	3	136770	0.00219346	5	214398	0.00233211	4	291067	0.00137425	1	89058	0.00112286	5	245700	0.002035	3	230041	0.00130412	4	182634	0.00219017	0.626522	1.16142	1.95052
ERBB3	c.G1259>C	G	C	G420A	1.9501	4	225145	0.00177663	3	136792	0.00219311	2	214420	0.000932749	3	291073	0.00103067	2	89042	0.00224613	4	245707	0.00162796	1	230053	0.000434682	8	182641	0.00438018	0.469958	0.193525	1.9501
ERBB3	c.C4025>A	C	A	T1342K	1.947	19	223773	0.00849075	10	135662	0.00737126	17	213218	0.00797306	22	289614	0.00759632	4	84942	0.0047091	17	244080	0.00696493	21	229042	0.00916862	15	181830	0.00824946	1.03053	1.947	1.75181
ERBB3	c.T2079>A	T	A	S693R	1.94581	14	224907	0.0062248	13	133346	0.00974907	12	213434	0.00562235	19	291049	0.00652811	5	80776	0.00618996	15	245210	0.00611721	13	230041	0.00565117	22	182656	0.0120445	0.669613	0.912957	1.94581
ERBB3	c.A3902>T	A	T	Q1301L	1.94174	35	223659	0.0156488	6	135639	0.00442351	17	213424	0.00796536	25	291060	0.00858929	13	84817	0.0153271	33	245131	0.0134622	14	230048	0.00608569	5	182698	0.00273676	1.94174	0.397054	0.178557
ERBB3	c.T1377>A	T	A	N459K	1.94143	8	225134	0.00355344	5	136588	0.00366064	11	214411	0.00513033	16	291054	0.00549726	3	88640	0.00338448	14	245625	0.00569975	13	230040	0.00565119	12	182628	0.00657073	1.50172	1.66974	1.94143
ERBB3	c.C1133>A	C	A	A378D	1.94033	13	224220	0.00579788	2	136307	0.00146728	1	213621	0.000468119	8	290053	0.00275812	2	88954	0.00224835	8	244801	0.00326796	10	229224	0.00436254	1	182060	0.000549269	1.87975	1.94033	0.244299
ERBB3	c.C2596>A	C	A	L866M	1.93938	24	224940	0.0106695	9	133263	0.00675356	10	213422	0.00468555	10	291078	0.00343551	2	81116	0.0024656	7	245221	0.00285457	11	230041	0.00478176	3	182666	0.00164234	0.508695	1.93938	0.666101
ERBB3	c.T2804>G	T	G	I935S	1.93935	6	225017	0.00266647	4	133605	0.0029939	8	213612	0.00374511	7	291059	0.00240501	3	81757	0.00366941	7	245257	0.00285415	3	230055	0.00130404	13	182680	0.00711627	0.803304	0.35538	1.93935
ERBB3	c.T3946>A	T	A	L1316I	1.93895	31	224414	0.0138138	21	136047	0.0154358	33	213865	0.0154303	34	290843	0.0116902	6	84948	0.00706314	32	244823	0.0130707	20	229824	0.00870231	25	182547	0.0136951	0.757338	1.23207	1.93895
ERBB3	c.G3605>C	G	C	R1202P	1.93654	37	223951	0.0165215	11	134434	0.00818245	35	212709	0.0164544	46	290300	0.0158457	19	83660	0.022711	35	244191	0.014333	39	229334	0.0170058	35	182106	0.0192196	1.93654	0.748791	0.846268
ERBB3	c.A3911>T	A	T	H1304L	1.93643	26	224510	0.0115808	20	135644	0.0147445	38	213424	0.0178049	33	291042	0.0113386	6	84891	0.00706789	24	245121	0.00979108	21	230000	0.00913043	25	182662	0.0136865	0.769004	1.29182	1.93643
ERBB3	c.A2499>T	A	T	R833S	1.93407	8	224342	0.00356598	3	132903	0.00225729	6	212791	0.00281967	7	290340	0.00241097	2	80639	0.00248019	14	244498	0.00572602	11	229317	0.00479685	3	182086	0.00164757	1.06808	1.93407	0.664293
ERBB3	c.A1432>C	A	C	T478P	1.93269	7	225129	0.00310933	4	136339	0.00293386	4	214354	0.00186607	3	291059	0.00103072	2	88261	0.00226601	10	245584	0.00407193	3	230034	0.00130416	8	182670	0.00437948	0.351318	0.57553	1.93269
ERBB3	c.A2015>C	A	C	Q672P	1.93122	3	224922	0.0013338	3	133359	0.00224957	2	213402	0.000937198	7	291052	0.00240507	2	80775	0.00247601	8	245194	0.00326272	11	230042	0.00478174	3	182662	0.00164238	1.06913	1.93122	0.663315
ERBB3	c.G1472>C	G	C	R491T	1.93108	4	225128	0.00177677	1	136301	0.00073367	4	214363	0.00186599	4	291057	0.0013743	2	88188	0.00226788	4	245580	0.0016288	3	230039	0.00130413	8	182671	0.00437946	1.87319	0.575042	1.93108
ERBB3	c.A1348>C	A	C	S450R	1.9302	3	225118	0.00133263	3	136798	0.00219301	7	214412	0.00326474	6	291056	0.00206146	1	88805	0.00112606	10	245664	0.0040706	5	230041	0.00217353	3	182631	0.00164266	0.940012	1.9302	1.45876
ERBB3	c.C2762>A	C	A	P921Q	1.92675	17	225026	0.00755468	5	133528	0.00374453	13	213573	0.00608691	21	291069	0.00721478	12	81693	0.0146891	14	245263	0.00570816	14	230058	0.00608542	10	182673	0.00547426	1.92675	0.41428	0.372674
ERBB3	c.C1660>G	C	G	P554A	1.92533	2	225151	0.000888293	2	136188	0.00146856	7	214344	0.00326578	2	291071	0.000687118	1	87931	0.00113726	2	245573	0.000814422	4	230057	0.0017387	4	182682	0.0021896	0.467886	1.52886	1.92533
ERBB3	c.A2614>C	A	C	K872Q	1.92494	16	224826	0.00711661	16	133249	0.0120076	24	213290	0.0112523	17	290900	0.00584393	3	81092	0.0036995	36	245079	0.0146891	16	229889	0.00695988	13	182550	0.00712134	0.486686	1.8813	1.92494
ERBB3	c.T1666>G	T	G	C556G	1.92453	15	225139	0.00666255	4	136131	0.00293835	9	214331	0.00419911	4	291055	0.00137431	1	87885	0.00113785	8	245562	0.00325783	4	230046	0.00173878	4	182663	0.00218982	0.467716	1.52813	1.92453
ERBB3	c.G1729>T	G	T	A577S	1.92435	13	225153	0.00577385	6	136118	0.00440794	6	214321	0.00279954	7	291067	0.00240494	2	87863	0.00227627	9	245561	0.00366508	10	230054	0.00434681	8	182634	0.00438035	0.545594	1.90962	1.92435
ERBB3	c.G1727>T	G	T	C576F	1.92425	8	225150	0.00355319	4	136112	0.00293876	4	214315	0.00186641	7	291063	0.00240498	2	87860	0.00227635	4	245558	0.00162894	9	230051	0.00391218	8	182637	0.00438027	0.818366	1.71862	1.92425
ERBB3	c.G1766>C	G	C	C589S	1.92425	7	225128	0.00310934	5	136159	0.00367218	12	214298	0.00559968	8	291067	0.00274851	2	87875	0.00227596	7	245560	0.00285063	5	230054	0.0021734	8	182669	0.00437951	0.748468	0.954939	1.92425
ERBB3	c.T1799>G	T	G	I600S	1.92402	4	225136	0.0017767	3	136151	0.00220344	6	214316	0.0027996	6	291062	0.00206142	1	87847	0.00113834	4	245544	0.00162904	5	230052	0.00217342	4	182632	0.0021902	0.935546	1.90929	1.92402
ERBB3	c.A2876>C	A	C	K959T	1.923	23	225026	0.010221	15	133667	0.0112219	17	213633	0.00795757	17	291067	0.00584058	5	81926	0.00610307	20	245275	0.00815411	27	230057	0.0117362	17	182684	0.00930569	0.520462	1.923	1.52476
ERBB3	c.T1830>A	T	A	C610*	1.92232	9	225145	0.00399742	10	136150	0.00734484	3	214304	0.00139988	12	291067	0.00412276	2	87788	0.00227822	6	245563	0.00244336	5	230056	0.00217338	8	182671	0.00437946	0.561314	0.953985	1.92232
ERBB3	c.G1424>C	G	C	R475P	1.92128	11	222793	0.00493732	7	135114	0.00518081	7	212292	0.00329735	10	288268	0.00346899	3	87581	0.0034254	6	243279	0.0024663	15	227924	0.00658114	11	180918	0.0060801	0.669585	1.92128	1.775
ERBB3	c.A94>C	A	C	T32P	1.91996	12	225131	0.00533023	4	139733	0.0028626	14	215801	0.00648746	16	291116	0.00549609	4	93256	0.00428927	18	245997	0.00731716	8	230043	0.00347761	7	182780	0.00382974	1.91996	0.81077	0.892866
ERBB3	c.A137>T	A	T	Y46F	1.91706	18	225147	0.00799478	8	139308	0.00574267	11	215775	0.0050979	16	291103	0.00549634	4	92842	0.00430839	11	246020	0.00447118	19	230039	0.00825947	12	182762	0.00656592	0.957105	1.91706	1.52398
ERBB3	c.A2207>C	A	C	K736T	1.91513	14	224948	0.00622366	5	133333	0.00375001	9	213464	0.00421617	12	291071	0.00412271	3	80736	0.00371581	12	245233	0.00489331	15	230056	0.00652015	13	182680	0.00711627	1.09939	1.7547	1.91513
ERBB3	c.T2344>A	T	A	S782T	1.91468	15	224915	0.00666919	6	133270	0.00450214	10	213426	0.00468546	11	291029	0.00377969	3	80699	0.00371752	14	245200	0.00570962	8	230009	0.00347812	13	182639	0.00711787	0.839533	0.935604	1.91468
ERBB3	c.T1605>G	T	G	F535L	1.91231	8	225154	0.00355312	4	136144	0.00293807	11	214338	0.00513208	7	291074	0.00240489	4	87989	0.00454602	11	245582	0.00447916	20	230060	0.00869338	8	182685	0.00437912	0.818527	1.91231	0.963287
ERBB3	c.T1649>G	T	G	F550C	1.91176	4	225149	0.0017766	2	136187	0.00146857	6	214345	0.00279923	5	291064	0.00171784	1	87961	0.00113687	1	245573	0.000407211	5	230053	0.00217341	3	182677	0.00164224	1.16973	1.91176	1.44453
ERBB3	c.T1651>G	T	G	S551A	1.91162	5	225139	0.00222085	NA	NA	NA	2	214335	0.000933119	3	291067	0.00103069	1	87951	0.001137	4	245555	0.00162896	5	230043	0.00217351	2	182669	0.00109488	#VALUE!	1.91162	0.962955
ERBB3	c.G1678>A	G	A	E560K	1.91029	6	225155	0.00266483	5	136147	0.0036725	19	214349	0.00886405	15	291071	0.00515338	2	87896	0.00227542	19	245574	0.00773698	10	230059	0.00434671	7	182681	0.00383182	1.40323	1.91029	1.68401
ERBB3	c.G2997>C	G	C	K999N	1.90871	8	225012	0.00355537	7	133783	0.00523235	9	213604	0.0042134	12	291060	0.00412286	4	82042	0.00487555	17	245228	0.00693232	6	230047	0.00260816	17	182678	0.00930599	0.787955	0.534947	1.90871
ERBB3	c.A1972>C	A	C	M658L	1.90779	13	224886	0.00578071	5	133440	0.003747	20	213629	0.00936202	16	291056	0.00549722	7	81298	0.0086103	20	245251	0.00815491	27	230048	0.0117367	30	182630	0.0164267	1.4671	1.3631	1.90779
ERBB3	c.C2581>T	C	T	P861S	1.90772	19	224429	0.00846593	6	132994	0.00451148	18	212993	0.00845098	25	290474	0.00860662	9	80922	0.0111218	18	244703	0.00735586	9	229538	0.00392092	11	182234	0.0060362	1.90772	0.352543	0.542734
ERBB3	c.T556>A	T	A	C186S	1.9075	18	225128	0.00799545	20	138020	0.0144907	18	215351	0.00835845	26	291059	0.0089329	6	90915	0.00659957	21	245815	0.00854301	22	230031	0.00956393	23	182704	0.0125887	0.616459	1.44917	1.9075
ERBB3	c.A3070>C	A	C	T1024P	1.90598	20	225024	0.00888794	7	133901	0.00522774	17	213669	0.00795623	29	291049	0.00996396	7	82198	0.00851602	37	245239	0.0150873	24	230042	0.0104329	19	182668	0.0104014	1.90598	1.22509	1.22139
ERBB3	c.T2841>A	T	A	C947*	1.90314	20	224820	0.00889601	8	133528	0.00599125	14	213423	0.00655974	10	290795	0.00343885	4	81730	0.00489416	6	244996	0.00244902	17	229796	0.00739787	17	182515	0.0093143	0.573978	1.51157	1.90314
ERBB3	c.T263>C	T	C	L88P	1.9025	6	225152	0.00266487	2	138450	0.00144456	7	215595	0.00324683	8	291090	0.00274829	3	91776	0.00326883	8	245937	0.00325287	9	230036	0.00391243	3	182723	0.00164183	1.9025	1.19689	0.502268
ERBB3	c.A245>C	A	C	E82A	1.90209	5	225069	0.00222154	2	138373	0.00144537	7	215504	0.0032482	8	290991	0.00274923	5	91758	0.00544912	9	245813	0.00366132	6	229923	0.00260957	3	182653	0.00164246	1.90209	0.478898	0.301417
ERBB3	c.A365>T	A	T	N122I	1.90163	15	225177	0.00666143	3	138391	0.00216777	12	215592	0.00556607	12	291100	0.00412229	3	91402	0.0032822	19	245905	0.00772656	14	230045	0.00608577	6	182731	0.00328352	1.90163	1.85417	1.0004
ERBB3	c.C387>A	C	A	H129Q	1.90151	7	225159	0.00310891	2	138366	0.00144544	4	215553	0.00185569	8	291066	0.00274852	NA	NA	NA	8	245858	0.00325391	3	230037	0.00130414	3	182724	0.00164182	1.90151	#VALUE!	#VALUE!
ERBB3	c.T513>A	T	A	D171E	1.89866	10	225142	0.00444164	12	138076	0.00869087	19	215438	0.00881924	16	291034	0.00549764	5	90984	0.00549547	11	245840	0.00447445	24	230016	0.0104341	12	182663	0.00656947	0.632577	1.89866	1.19543
ERBB3	c.A2855>G	A	G	E952G	1.89824	12	224999	0.00533336	3	133658	0.00224453	6	213602	0.00280896	5	291030	0.00171804	3	81864	0.00366461	10	245215	0.00407805	16	230007	0.00695631	2	182653	0.00109497	0.765431	1.89824	0.298796
ERBB3	c.G499>T	G	T	V167L	1.89782	4	225166	0.00177647	1	138095	0.000724139	4	215454	0.00185654	4	291061	0.00137428	3	90997	0.00329681	9	245869	0.00366049	NA	NA	NA	2	182701	0.00109468	1.89782	#VALUE!	0.332043
ERBB3	c.G539>T	G	T	G180V	1.89712	1	225174	0.000444101	2	138050	0.00144875	7	215370	0.00325022	8	291073	0.00274845	NA	NA	NA	9	245878	0.00366035	5	230047	0.00217347	3	182719	0.00164187	1.89712	#VALUE!	#VALUE!
ERBB3	c.G539>C	G	C	G180A	1.89712	9	225174	0.00399691	2	138050	0.00144875	7	215370	0.00325022	8	291073	0.00274845	NA	NA	NA	6	245878	0.00244023	7	230047	0.00304286	4	182719	0.00218915	1.89712	#VALUE!	#VALUE!
ERBB3	c.T2821>A	T	A	Y941N	1.8959	8	225014	0.00355533	5	133629	0.0037417	9	213616	0.00421317	7	291066	0.00240495	3	81780	0.00366838	10	245256	0.00407737	16	230054	0.00695489	7	182676	0.00383192	0.642743	1.8959	1.04458
ERBB3	c.T630>G	T	G	C210W	1.89316	7	225080	0.00311001	3	137754	0.0021778	3	215146	0.0013944	12	291056	0.00412292	4	90492	0.00442028	6	245796	0.00244105	9	230025	0.00391262	7	182702	0.00383138	1.89316	0.885152	0.866772
ERBB3	c.C654>A	C	A	C218*	1.89293	3	225091	0.00133279	1	137745	0.000725979	2	215147	0.000929597	4	291073	0.00137423	3	90481	0.00331561	8	245803	0.00325464	5	230044	0.0021735	NA	NA	NA	1.89293	0.655534	#VALUE!
ERBB3	c.G2693>T	G	T	G898V	1.88927	14	224932	0.0062241	NA	NA	NA	11	213422	0.00515411	21	291061	0.00721498	8	81200	0.00985222	12	245217	0.00489362	32	230035	0.0139109	34	182663	0.0186135	#VALUE!	1.41196	1.88927
ERBB3	c.G3722>C	G	C	C1241S	1.88453	43	224624	0.0191431	41	135084	0.0303515	9	213416	0.00421712	12	291082	0.00412255	14	84300	0.0166074	17	245078	0.00693657	72	230054	0.031297	7	182720	0.003831	0.135827	1.88453	0.230681
ERBB3	c.G724>A	G	A	D242N	1.88405	1	225098	0.000444251	1	137098	0.000729405	2	214499	0.000932405	4	291071	0.00137424	1	90194	0.00110872	NA	NA	NA	NA	NA	NA	1	182710	0.000547315	1.88405	#VALUE!	0.493646
ERBB3	c.T881>G	T	G	F294C	1.88319	11	225103	0.00488665	3	137036	0.00218921	4	214487	0.00186491	12	291072	0.00412269	14	89936	0.0155666	19	245757	0.00773121	10	230035	0.00434716	11	182709	0.0060205	1.88319	0.279262	0.386757
ERBB3	c.A3228>T	A	T	E1076D	1.88286	17	225033	0.00755445	11	133942	0.00821251	19	213642	0.00889338	26	291068	0.00893262	4	82509	0.00484796	26	245264	0.0106008	21	230061	0.00912801	8	182713	0.00437845	1.08768	1.88286	0.903154
ERBB3	c.G910>A	G	A	A304T	1.88283	2	225098	0.000888502	1	137009	0.000729879	2	214481	0.000932484	4	291071	0.00137424	2	89897	0.00222477	12	245751	0.00488299	3	230040	0.00130412	2	182704	0.00109467	1.88283	0.586183	0.492036
ERBB3	c.G1003>C	G	C	G335R	1.88196	5	224624	0.00222594	1	136652	0.000731786	1	214055	0.00046717	4	290446	0.00137719	2	89481	0.00223511	5	245196	0.00203918	6	229547	0.00261384	4	182289	0.00219432	1.88196	1.16945	0.981749
ERBB3	c.T1019>C	T	C	F340S	1.88182	2	225101	0.00088849	2	136935	0.00146055	6	214472	0.00279757	8	291070	0.00274848	9	89655	0.0100385	20	245731	0.00813898	4	230045	0.00173879	7	182687	0.00383169	1.88182	0.173212	0.3817
ERBB3	c.G1023>T	G	T	Q341H	1.88106	8	225052	0.00355473	3	136876	0.00219176	2	214379	0.000932927	12	291061	0.00412285	6	89577	0.00669815	9	245545	0.00366532	9	230046	0.00391226	6	182686	0.00328432	1.88106	0.584081	0.490333
ERBB3	c.A1040>T	A	T	N347I	1.88071	15	225098	0.00666376	3	136856	0.00219209	8	214446	0.00373054	12	291073	0.00412268	6	89507	0.00670339	19	245729	0.0077321	16	230049	0.00695504	9	182692	0.00492632	1.88071	1.03754	0.734901
ERBB3	c.C1129>A	C	A	P377T	1.88064	11	225093	0.00488687	3	136850	0.00219218	7	214436	0.00326438	12	291071	0.00412271	6	89303	0.0067187	13	245712	0.00529075	11	230043	0.00478171	5	182684	0.00273697	1.88064	0.711702	0.407366
ERBB3	c.A1085>C	A	C	D362A	1.88052	8	225087	0.00355418	2	136840	0.00146156	1	214433	0.000466346	8	291069	0.00274849	2	89381	0.00223761	4	245715	0.0016279	5	230039	0.00217354	6	182685	0.00328434	1.88052	0.971368	1.46779
ERBB3	c.T1186>G	T	G	Y396D	1.88024	2	225100	0.000888494	1	136822	0.000730877	4	214424	0.00186546	4	291074	0.00137422	4	89243	0.00448214	NA	NA	NA	7	230049	0.00304283	5	182682	0.002737	1.88024	0.678878	0.610644
ERBB3	c.T1327>A	T	A	F443I	1.87995	19	224938	0.00844677	4	136683	0.00292648	20	214263	0.00933432	16	290823	0.00550163	10	88749	0.0112677	19	245484	0.00773981	16	229806	0.00696239	12	182461	0.00657675	1.87995	0.617906	0.58368
ERBB3	c.C1272>A	C	A	Y424*	1.87978	13	225142	0.00577413	2	136783	0.00146217	4	214419	0.00186551	8	291062	0.00274856	3	88997	0.0033709	9	245701	0.00366299	10	230043	0.00434701	8	182638	0.00438025	1.87978	1.28957	1.29943
ERBB3	c.A1246>C	A	C	T416P	1.87957	5	225139	0.00222085	2	136770	0.00146231	3	214398	0.00139927	8	291067	0.00274851	NA	NA	NA	7	245700	0.002849	10	230041	0.00434705	6	182634	0.00328526	1.87957	#VALUE!	#VALUE!
ERBB3	c.T188>G	T	G	L63R	1.87881	16	224908	0.00711402	9	139108	0.00646979	14	215545	0.00649516	17	290813	0.00584568	3	92514	0.00324275	8	245696	0.00325606	14	229790	0.00609252	11	182502	0.00602733	0.903534	1.87881	1.85871
ERBB3	c.A1376>C	A	C	N459T	1.87711	9	225144	0.00399744	5	136594	0.00366048	17	214421	0.00792833	20	291073	0.00687113	14	88656	0.0157914	24	245646	0.00977016	16	230051	0.00695498	14	182641	0.00766531	1.87711	0.440429	0.485411
ERBB3	c.C1384>A	C	A	L462I	1.87685	9	225108	0.00399808	1	136572	0.000732215	3	214414	0.00139916	4	291066	0.00137426	NA	NA	NA	3	245624	0.00122138	3	230038	0.00130413	5	182627	0.00273782	1.87685	#VALUE!	#VALUE!
ERBB3	c.C3446>T	C	T	P1149L	1.87665	25	224644	0.0111287	10	134787	0.00741911	33	213403	0.0154637	4	291083	0.00137418	10	83609	0.0119604	29	244999	0.0118368	5	230057	0.00217337	41	182664	0.0224456	0.185221	0.181714	1.87665
ERBB3	c.G1426>C	G	C	G476R	1.87665	NA	NA	NA	1	136562	0.000732268	NA	NA	NA	4	291076	0.00137421	1	88447	0.00113062	NA	NA	NA	NA	NA	NA	3	182682	0.0016422	1.87665	#VALUE!	1.45247
ERBB3	c.T2332>A	T	A	C778S	1.87451	11	224921	0.00489061	7	133280	0.0052521	20	213413	0.0093715	17	291055	0.00584082	4	80565	0.00496494	25	245212	0.0101953	18	230032	0.007825	17	182662	0.00930681	1.11209	1.57605	1.87451
ERBB3	c.G4020>C	G	C	Q1340H	1.87286	2	224257	0.000891834	1	136025	0.000735159	3	213773	0.00140336	4	290518	0.00137685	1	85126	0.00117473	5	244808	0.00204242	1	229634	0.000435476	3	182397	0.00164476	1.87286	0.370703	1.40012
ERBB3	c.A2123>C	A	C	E708A	1.8721	12	224939	0.00533478	12	133318	0.00900104	10	213464	0.00468463	15	291072	0.00515336	3	80752	0.00371508	14	245210	0.00570939	16	230050	0.00695501	8	182674	0.00437939	0.57253	1.8721	1.17881
ERBB3	c.G4009>T	G	T	A1337S	1.8721	3	224606	0.00133567	1	136216	0.000734128	NA	NA	NA	4	291045	0.00137436	NA	NA	NA	2	245190	0.000815694	1	230036	0.000434715	4	182682	0.0021896	1.8721	#VALUE!	#VALUE!
ERBB3	c.A1814>G	A	G	D605G	1.8711	2	225136	0.000888352	2	136149	0.00146898	6	214305	0.00279975	8	291056	0.00274861	2	87812	0.00227759	11	245549	0.00447976	3	230045	0.00130409	2	182627	0.00109513	1.8711	0.572575	0.480827
ERBB3	c.A1814>C	A	C	D605A	1.8711	5	225136	0.00222088	1	136149	0.000734489	6	214305	0.00279975	4	291056	0.00137431	3	87812	0.00341639	11	245549	0.00447976	12	230045	0.00521637	11	182627	0.00602321	1.8711	1.52687	1.76303
ERBB3	c.T1648>G	T	G	F550V	1.87109	4	225038	0.00177748	2	136110	0.0014694	9	214187	0.00420194	8	290975	0.00274938	20	87898	0.0227536	7	245373	0.0028528	6	229937	0.00260941	10	182583	0.00547696	1.87109	0.114681	0.240707
ERBB3	c.T1676>G	T	G	M559R	1.87084	5	225126	0.00222098	3	136122	0.00220391	7	214313	0.00326625	12	291040	0.00412314	11	87879	0.0125172	13	245537	0.00529452	11	230029	0.00478201	12	182650	0.00656994	1.87084	0.382034	0.524873
ERBB3	c.T1708>C	T	C	S570P	1.87079	7	225145	0.00310911	2	136130	0.00146918	7	214328	0.00326602	8	291064	0.00274854	5	87861	0.00569081	23	245555	0.00936654	3	230044	0.0013041	1	182671	0.000547432	1.87079	0.229159	0.0961959
ERBB3	c.A1852>C	A	C	T618P	1.87049	13	225132	0.00577439	3	136103	0.00220421	11	214299	0.00513302	12	291053	0.00412296	5	87767	0.0056969	15	245546	0.00610884	9	230039	0.00391238	13	182666	0.00711681	1.87049	0.686756	1.24924
ERBB3	c.G1526>C	G	C	C509S	1.87027	3	225131	0.00133256	1	136093	0.000734792	4	214320	0.00186637	4	291066	0.00137426	2	88067	0.002271	3	245572	0.00122164	1	230049	0.00043469	4	182676	0.00218967	1.87027	0.191409	0.964188
ERBB3	c.G1562>T	G	T	R521L	1.86955	4	225139	0.00177668	1	136045	0.000735051	6	214305	0.00279975	4	291075	0.00137422	3	88033	0.00340781	1	245575	0.000407208	4	230059	0.00173868	7	182686	0.00383171	1.86955	0.510205	1.12439
ERBB3	c.G1529>T	G	T	W510L	1.86916	45	224160	0.0200749	5	135514	0.00368966	21	213371	0.00984201	20	290000	0.00689655	9	87666	0.0102662	15	244509	0.00613474	9	229122	0.00392804	10	181973	0.00549532	1.86916	0.382617	0.535281
ERBB3	c.G1537>C	G	C	G513R	1.86822	4	224750	0.00177976	1	135765	0.000736567	1	213805	0.000467716	4	290683	0.00137607	2	87861	0.00227632	1	245148	0.000407917	1	229763	0.000435231	1	182389	0.000548279	1.86822	0.191199	0.240862
ERBB3	c.T102>A	T	A	N34K	1.86759	71	225171	0.0315316	9	139786	0.00643841	14	215839	0.00648632	35	291077	0.0120243	26	93270	0.0278761	16	246033	0.00650319	16	230018	0.00695598	9	182748	0.00492481	1.86759	0.249532	0.176668
ERBB3	c.G4015>A	G	A	A1339T	1.86743	48	224546	0.0213765	17	136124	0.0124886	55	213990	0.0257021	67	290791	0.0230406	11	85218	0.0129081	17	245027	0.00693801	52	229857	0.0226228	44	182535	0.024105	1.84493	1.75261	1.86743
ERBB3	c.T3900>G	T	G	H1300Q	1.86427	10	223547	0.00447333	2	135654	0.00147434	8	213441	0.00374811	8	291061	0.00274856	4	84814	0.0047162	9	245107	0.00367187	4	230045	0.00173879	15	182696	0.00821036	1.86427	0.368684	1.74088
ERBB3	c.C3937>A	C	A	L1313I	1.86191	20	224601	0.00890468	5	136197	0.00367115	11	214138	0.00513687	2	291031	0.000687212	3	85033	0.00352804	6	245174	0.00244724	7	230031	0.00304307	12	182679	0.0065689	0.187192	0.862537	1.86191
ERBB3	c.G3944>T	G	T	S1315I	1.86187	14	224600	0.0062333	4	136213	0.00293658	10	214136	0.00466993	5	291047	0.00171794	2	85033	0.00235203	16	245154	0.00652651	8	230027	0.00347785	8	182683	0.00437917	0.585013	1.47866	1.86187
ERBB3	c.G733>T	G	T	A245S	1.8616	12	225101	0.00533094	10	137085	0.00729474	10	214490	0.00466222	11	291065	0.00377922	4	90159	0.00443661	4	245780	0.00162747	19	230047	0.00825918	4	182708	0.00218929	0.518075	1.8616	0.49346
ERBB3	c.T2141>A	T	A	V714E	1.85688	22	224923	0.00978113	17	133307	0.0127525	30	213454	0.0140546	18	291053	0.00618444	5	80756	0.00619149	24	245210	0.00978753	16	230039	0.00695534	21	182659	0.0114968	0.484958	1.12337	1.85688
ERBB3	c.A3760>G	A	G	T1254A	1.85681	NA	NA	NA	1	135116	0.000740105	NA	NA	NA	4	291072	0.00137423	3	84337	0.00355716	12	245084	0.00489628	6	230039	0.00260825	4	182707	0.0021893	1.85681	0.733241	0.615463
ERBB3	c.T3737>G	T	G	V1246G	1.85666	4	224636	0.00178066	1	135104	0.000740171	3	213417	0.0014057	4	291069	0.00137424	4	84304	0.00474473	1	245075	0.000408038	4	230049	0.00173876	5	182711	0.00273656	1.85666	0.366461	0.576758
ERBB3	c.G2782>A	G	A	E928K	1.85603	26	225025	0.0115543	24	133618	0.0179617	30	213617	0.0140438	10	291069	0.00343561	9	81755	0.0110085	23	245268	0.0093775	47	230030	0.0204321	29	182644	0.0158779	0.191275	1.85603	1.44233
ERBB3	c.C3886>A	C	A	Q1296K	1.85577	11	224507	0.00489962	5	135561	0.00368838	8	213443	0.00374807	8	291079	0.00274839	1	84753	0.0011799	8	245112	0.00326381	3	230055	0.00130404	4	182680	0.00218962	0.74515	1.10521	1.85577
ERBB3	c.A3386>G	A	G	D1129G	1.85419	2	225038	0.000888739	1	134927	0.000741142	6	213915	0.00280485	4	291075	0.00137422	2	83547	0.00239386	8	245274	0.00326166	1	230051	0.000434686	1	182660	0.000547465	1.85419	0.181584	0.228695
ERBB3	c.T3630>A	T	A	H1210Q	1.85311	21	224602	0.00934987	5	134835	0.00370824	11	213318	0.00515662	20	291046	0.00687177	12	83912	0.0143007	24	244949	0.00979796	15	230034	0.00652078	14	182698	0.00766292	1.85311	0.455976	0.535842
ERBB3	c.T3630>G	T	G	H1210Q	1.85311	9	224602	0.00400709	2	134835	0.00148329	2	213318	0.000937567	8	291046	0.00274871	3	83912	0.00357517	8	244949	0.00326599	8	230034	0.00347775	5	182698	0.00273676	1.85311	0.972749	0.765489
ERBB3	c.G3614>T	G	T	R1205M	1.85283	31	224283	0.0138218	6	134676	0.00445514	15	213053	0.0070405	24	290747	0.0082546	9	83795	0.0107405	16	244642	0.00654017	15	229748	0.00652889	19	182503	0.0104108	1.85283	0.607876	0.969302
ERBB3	c.C3631>G	C	G	P1211A	1.85174	1	221747	0.000450964	1	133105	0.000751287	1	210641	0.000474741	4	287524	0.00139119	1	82799	0.00120774	1	241692	0.00041375	4	226926	0.00176269	1	180125	0.00055517	1.85174	1.45949	0.459675
ERBB3	c.G3949>T	G	T	E1317*	1.85095	3	224616	0.00133561	2	136208	0.00146834	1	214151	0.00046696	3	291035	0.0010308	1	85152	0.00117437	3	245189	0.00122355	5	230023	0.0021737	1	182689	0.000547378	0.702019	1.85095	0.466104
ERBB3	c.C3418>A	C	A	L1140M	1.85047	3	224611	0.00133564	2	134655	0.00148528	4	213329	0.00187504	8	291072	0.00274846	6	83231	0.00720885	8	244940	0.00326611	1	230053	0.000434682	2	182662	0.00109492	1.85047	0.0602984	0.151885
ERBB3	c.A322>G	A	G	T108A	1.85032	176	225137	0.0781746	73	138365	0.052759	169	215543	0.0784066	37	291094	0.0127107	61	91617	0.0665815	226	245815	0.0919391	21	230034	0.00912909	225	182634	0.123197	0.240919	0.137111	1.85032
ERBB3	c.A3751>G	A	G	T1251A	1.84582	1	224628	0.00044518	NA	NA	NA	NA	NA	NA	3	291058	0.00103072	1	84305	0.00118617	5	245079	0.00204016	1	230025	0.000434735	4	182694	0.00218945	#VALUE!	0.366504	1.84582
ERBB3	c.C2073>A	C	A	D691E	1.84278	20	223713	0.00894003	19	132643	0.0143242	18	212326	0.00847753	16	289566	0.00552551	4	80330	0.00497946	16	243744	0.00656426	21	228857	0.00917604	14	181637	0.00770768	0.385748	1.84278	1.54789
ERBB3	c.A271>T	A	T	M91L	1.84147	20	225130	0.00888376	8	138437	0.0057788	19	215574	0.00881368	20	291056	0.00687153	3	91757	0.00326951	19	245902	0.00772666	13	229995	0.0056523	11	182703	0.0060207	1.18909	1.72879	1.84147
ERBB3	c.A3172>T	A	T	N1058Y	1.8405	5	224863	0.00222358	2	133839	0.00149433	10	213508	0.00468367	8	290875	0.00275032	2	82399	0.00242721	6	245046	0.00244852	7	229871	0.00304519	8	182541	0.00438258	1.8405	1.2546	1.8056
ERBB3	c.G3046>T	G	T	E1016*	1.84021	13	225029	0.00577703	1	133905	0.000746798	2	213723	0.000935791	4	291064	0.00137427	12	82167	0.0146044	19	245252	0.00774713	1	230054	0.000434681	4	182681	0.00218961	1.84021	0.0297637	0.149928
ERBB3	c.T3044>G	T	G	L1015W	1.8402	14	225020	0.00622167	3	133899	0.00224049	10	213718	0.00467906	12	291053	0.00412296	8	82154	0.00973781	12	245248	0.00489301	12	230045	0.00521637	9	182673	0.00492684	1.8402	0.535682	0.505949
ERBB3	c.C2977>A	C	A	H993N	1.83881	52	225034	0.0231076	7	133804	0.00523153	14	213637	0.00655317	28	291066	0.00961981	8	82027	0.00975289	23	245276	0.00937719	13	230060	0.0056507	16	182684	0.00875829	1.83881	0.579387	0.898021
ERBB3	c.G3639>C	G	C	R1213S	1.83767	24	224640	0.0106838	9	134963	0.00666849	6	213399	0.00281163	7	291085	0.0024048	2	83944	0.00238254	18	245026	0.00734616	9	230057	0.00391207	8	182718	0.00437833	0.360621	1.64198	1.83767
ERBB3	c.A2887>G	A	G	N963D	1.83746	18	224630	0.00801318	1	133471	0.000749226	13	213297	0.00609479	4	290556	0.00137667	15	81755	0.0183475	46	244727	0.0187965	2	229545	0.000871289	1	182279	0.00054861	1.83746	0.0474881	0.029901
ERBB3	c.T3645>G	T	G	S1215R	1.8374	9	224497	0.00400896	13	134942	0.00963377	17	213267	0.00797123	12	290944	0.00412451	3	83881	0.0035765	17	244822	0.00694382	15	229935	0.00652358	12	182608	0.00657145	0.42813	1.82402	1.8374
ERBB3	c.T2925>G	T	G	Y975*	1.83715	7	225018	0.00311086	1	133674	0.000748089	5	213660	0.00234017	4	291046	0.00137435	2	81971	0.00243989	3	245258	0.0012232	4	230045	0.00173879	8	182671	0.00437946	1.83715	0.712652	1.79494
ERBB3	c.A2848>C	A	C	I950L	1.8367	2	225020	0.00088881	1	133646	0.000748245	6	213611	0.00280884	4	291056	0.00137431	6	81862	0.00732941	11	245252	0.00448518	7	230046	0.00304287	5	182679	0.00273704	1.8367	0.415159	0.373433
ERBB3	c.T2821>G	T	G	Y941D	1.83641	5	225014	0.00222208	1	133629	0.000748341	4	213616	0.00187252	4	291066	0.00137426	NA	NA	NA	4	245256	0.00163095	3	230054	0.00130404	2	182676	0.00109483	1.83641	#VALUE!	#VALUE!
ERBB3	c.A3584>C	A	C	E1195A	1.83581	8	224583	0.00356216	9	134811	0.00667601	7	213324	0.00328139	11	291024	0.00377976	2	83831	0.00238575	10	244877	0.00408368	8	230000	0.00347826	8	182657	0.00437979	0.56617	1.45793	1.83581
ERBB3	c.A2669>T	A	T	H890L	1.83546	21	224890	0.0093379	8	133285	0.00600218	11	213384	0.00515503	16	291027	0.00549777	5	81176	0.00615946	24	245170	0.00978913	26	229978	0.0113054	18	182617	0.00985669	0.915963	1.83546	1.60025
ERBB3	c.C2726>G	C	G	A909G	1.83471	6	225018	0.00266645	2	133502	0.0014981	7	213563	0.00327772	8	291059	0.00274858	NA	NA	NA	9	245251	0.00366971	5	230050	0.00217344	NA	NA	NA	1.83471	#VALUE!	#VALUE!
ERBB3	c.T2714>G	T	G	M905R	1.83438	12	225014	0.005333	4	133470	0.00299693	7	213526	0.00327829	16	291041	0.00549751	4	81614	0.00490112	12	245243	0.00489311	9	230031	0.00391252	11	182651	0.00602241	1.83438	0.79829	1.22878
ERBB3	c.A376>C	A	C	N126H	1.83399	22	224890	0.00978256	12	138240	0.00868056	18	215340	0.00835887	22	290781	0.00756583	6	91279	0.00657325	35	245612	0.0142501	20	229750	0.00870511	22	182493	0.0120553	0.871584	1.32432	1.83399
ERBB3	c.G1978>C	G	C	G660R	1.83386	4	224897	0.00177859	1	133446	0.000749367	2	213642	0.000936146	4	291072	0.00137423	1	81310	0.00122986	1	245267	0.000407719	1	230057	0.000434675	1	182639	0.000547528	1.83386	0.353434	0.445195
ERBB3	c.C2058>G	C	G	S686R	1.83276	9	224924	0.00400135	2	133351	0.0014998	6	213439	0.00281111	8	291039	0.00274877	4	80782	0.0049516	5	245192	0.00203922	6	230033	0.00260832	1	182653	0.000547486	1.83276	0.526764	0.110568
ERBB3	c.C2285>G	C	G	A762G	1.83261	4	224763	0.00177965	2	133265	0.00150077	4	213352	0.00187484	8	290875	0.00275032	5	80688	0.00619671	5	245010	0.00204073	1	229905	0.000434962	6	182539	0.00328697	1.83261	0.0701925	0.530438
ERBB3	c.A2077>T	A	T	S693C	1.83248	23	224922	0.0102258	5	133331	0.00375007	18	213416	0.00843423	20	291040	0.00687191	5	80783	0.00618942	8	245177	0.00326295	20	230037	0.00869425	13	182651	0.0071174	1.83248	1.4047	1.14993
ERBB3	c.C2068>A	C	A	L690M	1.83232	33	224916	0.0146721	2	133326	0.00150008	11	213416	0.00515425	8	291054	0.00274863	2	80759	0.0024765	5	245112	0.00203988	5	230034	0.00217359	4	182660	0.00218986	1.83232	0.877685	0.884255
ERBB3	c.G2263>T	G	T	A755S	1.83231	13	224879	0.00578089	2	133332	0.00150002	7	213444	0.00327955	8	291068	0.0027485	5	80734	0.00619318	7	245182	0.00285502	9	230055	0.00391211	2	182681	0.0010948	1.83231	0.63168	0.176776
ERBB3	c.A3505>C	A	C	T1169P	1.83231	2	224631	0.000890349	4	134762	0.0029682	6	213364	0.0028121	8	291074	0.00274844	3	83692	0.00358457	9	244954	0.00367416	9	230040	0.00391236	12	182703	0.00656804	0.925964	1.09144	1.83231
ERBB3	c.T2228>G	T	G	V743G	1.83231	10	224945	0.00444553	1	133331	0.000750013	4	213450	0.00187398	4	291067	0.00137425	10	80746	0.0123845	7	245221	0.00285457	6	230055	0.00260807	3	182678	0.00164223	1.83231	0.210591	0.132604
ERBB3	c.C3493>A	C	A	H1165N	1.83228	6	224633	0.00267102	4	134776	0.00296789	4	213373	0.00187465	2	291078	0.000687101	2	83695	0.00238963	9	244983	0.00367372	6	230052	0.00260811	8	182712	0.00437848	0.231512	1.09143	1.83228
ERBB3	c.G2177>T	G	T	G726V	1.83226	17	224946	0.00755737	3	133330	0.00225006	6	213465	0.00281077	12	291073	0.00412268	NA	NA	NA	10	245232	0.00407777	10	230055	0.00434679	6	182674	0.00328454	1.83226	#VALUE!	#VALUE!
ERBB3	c.T2186>G	T	G	I729S	1.83222	5	224939	0.00222282	2	133323	0.00150012	5	213458	0.00234238	8	291063	0.00274855	NA	NA	NA	9	245220	0.00367017	6	230051	0.00260812	4	182670	0.00218974	1.83222	#VALUE!	#VALUE!
ERBB3	c.C2414>G	C	G	A805G	1.83215	9	224942	0.00400103	3	133321	0.00225021	7	213464	0.00327924	12	291070	0.00412272	3	80851	0.00371053	10	245224	0.0040779	5	230055	0.00217339	7	182669	0.00383207	1.83215	0.585737	1.03276
ERBB3	c.C2664>A	C	A	Y888*	1.83205	6	224881	0.00266808	3	133280	0.0022509	4	213364	0.00187473	12	290997	0.00412375	5	81151	0.00616135	6	245141	0.00244757	6	229973	0.002609	2	182591	0.00109534	1.83205	0.423446	0.177777
ERBB3	c.T1237>C	T	C	S413P	1.83184	18	225123	0.00799563	11	136774	0.00804246	15	214394	0.00699646	20	291046	0.00687177	4	89211	0.00448375	14	245678	0.00569852	16	230024	0.0069558	15	182626	0.00821351	0.854435	1.55133	1.83184
ERBB3	c.G3757>A	G	A	G1253S	1.83178	24	224023	0.0107132	13	134699	0.00965115	35	212828	0.0164452	12	290413	0.00413205	2	84078	0.00237874	18	244394	0.00736516	10	229498	0.00435734	1	182258	0.000548673	0.42814	1.83178	0.230657
ERBB3	c.C2578>G	C	G	P860A	1.83103	7	224590	0.00311679	1	133034	0.000751688	3	213030	0.00140825	4	290621	0.00137636	NA	NA	NA	1	244773	0.000408542	NA	NA	NA	5	182341	0.00274212	1.83103	#VALUE!	#VALUE!
ERBB3	c.T26>G	T	G	V9G	1.82945	8	225186	0.00355262	8	139975	0.00571531	14	215856	0.00648581	16	291058	0.00549719	4	93504	0.00427789	12	246040	0.00487726	18	229997	0.00782619	6	182726	0.0032836	0.961836	1.82945	0.767575
ERBB3	c.A3349>G	A	G	S1117G	1.82867	11	225010	0.00488867	3	134919	0.00222356	4	213826	0.00187068	8	291073	0.00274845	2	83502	0.00239515	5	245259	0.00203866	5	230041	0.00217353	8	182651	0.00437994	1.23606	0.907469	1.82867
ERBB3	c.G3334>T	G	T	V1112L	1.82662	4	225010	0.0017777	3	134727	0.00222673	1	213764	0.000467806	4	291091	0.00137414	1	83414	0.00119884	4	245201	0.00163131	3	230060	0.00130401	4	182663	0.00218982	0.617113	1.08772	1.82662
ERBB3	c.A3320>T	A	T	E1107V	1.82649	14	225028	0.00622145	10	134767	0.00742021	10	213804	0.00467718	13	291063	0.00446639	4	83405	0.00479588	10	245277	0.00407702	7	230048	0.00304284	16	182656	0.00875964	0.601922	0.634471	1.82649
ERBB3	c.C833>A	C	A	T278N	1.8261	9	224644	0.00400634	10	136776	0.00731122	12	214036	0.00560653	19	290541	0.00653952	3	89831	0.0033396	17	245259	0.00693145	14	229567	0.00609844	11	182307	0.00603378	0.89445	1.8261	1.80673
ERBB3	c.A3598>T	A	T	M1200L	1.82355	22	224618	0.00979441	11	134851	0.00815715	14	213366	0.0065615	20	291059	0.00687146	4	83894	0.00476792	33	244989	0.01347	20	230029	0.00869456	14	182688	0.00766334	0.842385	1.82355	1.60727
ERBB3	c.G175>T	G	T	V59L	1.81815	11	225168	0.00488524	5	139279	0.00358992	13	215769	0.00602496	19	291099	0.00652699	5	92726	0.00539223	8	245986	0.00325222	19	230043	0.00825933	7	182735	0.00383068	1.81815	1.53171	0.710408
ERBB3	c.A625>C	A	C	I209L	1.816	15	225082	0.00666424	14	137751	0.0101633	26	215146	0.0120848	18	291055	0.0061844	3	90488	0.00331536	10	245801	0.00406833	11	230027	0.00478205	11	182703	0.0060207	0.608505	1.44239	1.816
ERBB3	c.A3430>T	A	T	T1144S	1.81581	15	224632	0.00667759	11	134754	0.00816302	12	213383	0.00562369	8	291071	0.00274847	4	83543	0.00478795	14	244981	0.00571473	20	230043	0.00869403	10	182655	0.0054748	0.336698	1.81581	1.14345
ERBB3	c.A671>C	A	C	N224T	1.81423	11	225102	0.00488667	6	137756	0.00435553	31	215159	0.0144079	23	291068	0.00790193	5	90454	0.00552767	18	245816	0.00732255	17	230047	0.00738979	16	182714	0.00875685	1.81423	1.33687	1.58419
ERBB3	c.G1280>C	G	C	G427A	1.81261	22	225147	0.00977139	7	136786	0.00511748	18	214426	0.0083945	27	291074	0.00927599	9	88999	0.0101125	23	245708	0.0093607	18	230055	0.00782422	12	182643	0.00657019	1.81261	0.773719	0.649712
ERBB3	c.A3783>C	A	C	E1261D	1.8075	16	224566	0.00712485	13	135060	0.00962535	22	213341	0.0103121	24	290966	0.00824839	11	84289	0.0130503	37	244950	0.0151051	22	229905	0.00956917	43	182292	0.0235885	0.856944	0.733251	1.8075
ERBB3	c.T846>G	T	G	Y282*	1.80667	16	225066	0.00710903	10	137065	0.00729581	18	214457	0.00839329	29	291022	0.00996488	6	90002	0.00666652	18	245735	0.00732496	18	229999	0.00782612	22	182661	0.0120442	1.36584	1.17394	1.80667
ERBB3	c.A3228>C	A	C	E1076D	1.80631	20	225033	0.00888759	18	133942	0.0134387	13	213642	0.00608495	24	291068	0.0082455	7	82509	0.00848392	30	245264	0.0122317	24	230061	0.010432	28	182713	0.0153246	0.613566	1.22962	1.80631
ERBB3	c.G3224>T	G	T	S1075I	1.80604	14	225022	0.00622161	5	133933	0.00373321	6	213629	0.00280861	13	291054	0.00446653	2	82492	0.00242448	16	245233	0.00652441	7	230044	0.0030429	8	182702	0.00437872	1.19643	1.25507	1.80604
ERBB3	c.A824>C	A	C	N275T	1.80551	7	225103	0.00310969	6	137096	0.0043765	12	214501	0.00559438	23	291073	0.0079018	11	90079	0.0122115	13	245789	0.00528909	15	230047	0.00652041	5	182714	0.00273652	1.80551	0.533956	0.224093
ERBB3	c.T3183>A	T	A	N1061K	1.8054	8	225019	0.00355526	5	133930	0.00373329	14	213644	0.00655296	14	291049	0.00481019	3	82464	0.00363795	15	245250	0.00611621	14	230045	0.00608577	12	182705	0.00656796	1.28846	1.67286	1.8054
ERBB3	c.A3173>C	A	C	N1058T	1.80539	18	225032	0.00799886	13	133936	0.00970613	20	213654	0.00936093	28	291064	0.00961988	6	82467	0.00727564	35	245265	0.0142703	27	230061	0.011736	24	182713	0.0131354	0.991114	1.61306	1.80539
ERBB3	c.A1301>C	A	C	K434T	1.80476	8	225145	0.00355327	4	136804	0.00292389	15	214429	0.00699532	13	291072	0.00446625	3	88970	0.00337192	17	245705	0.00691887	14	230054	0.00608553	11	182642	0.00602271	1.5275	1.80476	1.78614
ERBB3	c.A2990>C	A	C	N997T	1.79655	9	225033	0.00399941	13	133809	0.00971534	17	213634	0.00795753	19	291067	0.00652771	5	82050	0.00609385	21	245274	0.00856185	24	230060	0.0104321	20	182683	0.0109479	0.671897	1.7119	1.79655
ERBB3	c.A1036>C	A	C	S346R	1.79632	4	225085	0.00177711	6	136850	0.00438436	8	214439	0.00373066	15	291057	0.00515363	3	89498	0.00335203	8	245719	0.00325575	11	230042	0.00478174	11	182684	0.00602133	1.17546	1.42652	1.79632
ERBB3	c.C3030>A	C	A	D1010E	1.79627	16	224435	0.00712901	10	133584	0.00748593	17	213153	0.00797549	11	290631	0.00378487	3	81892	0.00366336	22	244540	0.00899648	9	229691	0.00391831	12	182360	0.00658039	0.505598	1.06959	1.79627
ERBB3	c.C3352>G	C	G	R1118G	1.79616	18	225015	0.00799947	8	134921	0.0059294	12	213832	0.00561188	31	291076	0.0106501	6	83507	0.00718503	18	245256	0.00733927	17	230043	0.00738992	12	182651	0.00656991	1.79616	1.02852	0.914389
ERBB3	c.A2938>G	A	G	R980G	1.79516	7	225016	0.00311089	7	133675	0.00523658	1	213663	0.000468027	3	291046	0.00103076	1	81978	0.00121984	5	245263	0.00203863	1	230038	0.000434711	4	182665	0.0021898	0.196839	0.356367	1.79516
ERBB3	c.G4020>T	G	T	Q1340H	1.79483	9	224257	0.00401325	6	136025	0.00441095	13	213773	0.00608122	23	290518	0.00791689	8	85126	0.00939783	13	244808	0.00531028	9	229634	0.00391928	7	182397	0.00383778	1.79483	0.417041	0.408369
ERBB3	c.C304>A	C	A	L102I	1.79372	14	225175	0.00621739	4	138424	0.00288967	8	215595	0.00371066	9	291103	0.00309169	4	91696	0.00436224	14	245931	0.00569265	18	230043	0.00782462	2	182728	0.00109452	1.06991	1.79372	0.250908
ERBB3	c.A1139>C	A	C	D380A	1.79189	20	225050	0.00888691	5	136767	0.00365585	12	214374	0.00559769	12	291062	0.00412283	3	89274	0.00336044	13	245652	0.00529204	10	230036	0.00434715	11	182678	0.00602152	1.12773	1.29362	1.79189
ERBB3	c.C3148>T	C	T	P1050S	1.79096	3	224755	0.00133479	4	133791	0.00298974	6	213356	0.0028122	9	290733	0.00309562	1	82312	0.00121489	5	244973	0.00204104	5	229798	0.00217582	3	182501	0.00164383	1.03542	1.79096	1.35307
ERBB3	c.T1236>G	T	G	F412L	1.79074	14	225145	0.00621821	7	136792	0.00511726	23	214419	0.0107267	20	291075	0.00687108	6	89219	0.00672502	15	245712	0.00610471	22	230054	0.00956297	22	182682	0.0120428	1.34273	1.422	1.79074
ERBB3	c.T1528>A	T	A	W510R	1.7903	42	225128	0.0186561	16	136080	0.0117578	25	214297	0.0116661	26	291045	0.00893333	7	88047	0.0079503	21	245558	0.00855195	20	230035	0.00869433	26	182669	0.0142334	0.759779	1.09359	1.7903
ERBB3	c.A2774>G	A	G	E925G	1.78861	2	225014	0.000888834	2	133520	0.0014979	5	213558	0.00234128	1	291052	0.000343581	1	81679	0.0012243	11	245249	0.00448524	1	230048	0.000434692	4	182665	0.0021898	0.229375	0.355052	1.78861
ERBB3	c.A370>T	A	T	N124Y	1.7876	16	224896	0.0071144	8	138206	0.00578846	12	215333	0.00557276	13	290812	0.00447024	4	91255	0.00438332	13	245525	0.00529478	18	229720	0.00783563	13	182471	0.00712442	0.772268	1.7876	1.62535
ERBB3	c.G2752>C	G	C	A918P	1.78754	16	225026	0.00711029	5	133508	0.00374509	11	213565	0.00515066	16	291067	0.00549702	3	81636	0.00367485	17	245266	0.00693125	14	230060	0.00608537	12	182678	0.00656894	1.46779	1.65595	1.78754
ERBB3	c.G3067>C	G	C	A1023P	1.78674	4	225032	0.00177752	2	133909	0.00149355	6	213691	0.00280779	7	291067	0.00240494	1	82212	0.00121637	8	245269	0.00326172	5	230061	0.00217334	1	182685	0.00054739	1.61022	1.78674	0.450021
ERBB3	c.A77>C	A	C	Q26P	1.786	9	225147	0.00399739	5	139811	0.00357626	9	215774	0.00417103	5	291095	0.00171765	2	93264	0.00214445	7	245922	0.00284643	6	230019	0.00260848	7	182768	0.00382999	0.480293	1.21639	1.786
ERBB3	c.A1634>C	A	C	H545P	1.78491	22	225099	0.00977348	19	136148	0.0139554	13	214291	0.00606652	25	291016	0.00859059	6	87960	0.00682128	14	245511	0.00570239	28	229973	0.0121753	12	182635	0.00657048	0.615575	1.78491	0.963233
ERBB3	c.A3917>C	A	C	H1306P	1.7829	16	224588	0.00712416	14	135732	0.0103144	21	213455	0.00983814	26	291043	0.00893339	6	84964	0.00706181	26	245137	0.0106063	21	230016	0.0091298	23	182677	0.0125905	0.866105	1.29284	1.7829
ERBB3	c.T652>A	T	A	C218S	1.78278	24	225079	0.0106629	12	137734	0.00871245	8	215152	0.0037183	19	291064	0.00652777	5	90480	0.00552608	15	245812	0.00610222	20	230035	0.00869433	18	182708	0.00985179	0.749247	1.57333	1.78278
ERBB3	c.T1976>G	T	G	L659R	1.7809	16	224871	0.00711519	12	133433	0.00899328	20	213615	0.00936264	26	291042	0.00893342	6	81304	0.00737971	30	245234	0.0122332	18	230028	0.00782513	24	182613	0.0131425	0.993344	1.06036	1.7809
ERBB3	c.A1890>C	A	C	L630F	1.78033	3	224892	0.00133397	NA	NA	NA	4	213635	0.00187235	9	291065	0.00309209	2	81303	0.00245993	4	245250	0.00163099	5	230048	0.00217346	8	182669	0.00437951	#VALUE!	0.883544	1.78033
ERBB3	c.A1880>T	A	T	Q627L	1.78005	6	224644	0.00267089	3	133374	0.00224931	6	213394	0.0028117	8	290772	0.0027513	2	81192	0.0024633	3	244919	0.00122489	4	229787	0.00174074	8	182449	0.00438479	1.22317	0.706672	1.78005
ERBB3	c.A520>C	A	C	I174L	1.77985	7	225137	0.00310922	6	138037	0.00434666	9	215328	0.00417967	12	291040	0.00412314	2	90979	0.00219831	10	245830	0.00406785	9	230022	0.00391267	4	182615	0.0021904	0.948578	1.77985	0.996402
ERBB3	c.A530>C	A	C	K177T	1.77984	19	225175	0.00843788	7	138053	0.00507052	12	215368	0.00557186	23	291073	0.0079018	4	90988	0.00439618	19	245876	0.00772747	18	230047	0.00782449	11	182660	0.00602212	1.55838	1.77984	1.36985
ERBB3	c.A543>C	A	C	R181S	1.77929	6	225052	0.00266605	2	137958	0.00144972	2	215239	0.0009292	4	290962	0.00137475	2	90922	0.00219969	6	245690	0.0024421	9	229951	0.00391388	6	182650	0.00328497	0.948289	1.77929	1.49338
ERBB3	c.C2688>G	C	G	S896R	1.7781	7	224943	0.0031119	9	133308	0.00675128	8	213410	0.00374865	11	291084	0.00377898	4	81201	0.00492605	9	245224	0.00367011	20	230052	0.00869369	16	182669	0.00875901	0.559742	1.76484	1.7781
ERBB3	c.A2678>C	A	C	D893A	1.77809	8	224935	0.00355658	5	133320	0.00375038	8	213421	0.00374846	17	291069	0.00584054	2	81196	0.00246318	18	245230	0.00734005	8	230032	0.00347778	8	182659	0.00437975	1.55732	1.41191	1.77809
ERBB3	c.G1655>T	G	T	C552F	1.77794	13	225124	0.0057746	5	136177	0.00367169	10	214321	0.0046659	19	291052	0.00652804	5	87950	0.00568505	7	245562	0.0028506	12	230038	0.00521653	12	182659	0.00656962	1.77794	0.917588	1.1556
ERBB3	c.G2833>T	G	T	V945F	1.77776	7	225024	0.00311078	3	133660	0.0022445	9	213625	0.00421299	5	291068	0.00171781	2	81796	0.00244511	5	245270	0.00203857	10	230054	0.00434681	3	182682	0.0016422	0.765342	1.77776	0.671626
ERBB3	c.A151>C	A	C	K51Q	1.77682	9	225058	0.00399897	4	139209	0.00287338	17	215646	0.00788329	11	291000	0.00378007	4	92739	0.00431318	39	245808	0.015866	13	229942	0.0056536	14	182678	0.00766376	1.31555	1.31077	1.77682
ERBB3	c.A2644>C	A	C	S882R	1.77672	7	224912	0.00311233	3	133300	0.00225056	6	213403	0.00281158	7	291070	0.00240492	2	81139	0.00246491	10	245222	0.00407794	8	230037	0.0034777	8	182671	0.00437946	1.06859	1.41089	1.77672
ERBB3	c.G1548>T	G	T	Q516H	1.7766	16	225123	0.00710723	5	136077	0.00367439	8	214309	0.00373293	19	291057	0.00652793	5	88036	0.00567949	16	245561	0.00651569	14	230035	0.00608603	9	182679	0.00492667	1.7766	1.07158	0.867449
ERBB3	c.A2765>G	A	G	D922G	1.77545	21	225017	0.00933263	13	133513	0.00973688	8	213567	0.0037459	6	291061	0.00206142	1	81691	0.00122413	7	245254	0.00285418	5	230057	0.00217337	3	182672	0.00164229	0.211713	1.77545	1.3416
ERBB3	c.G2518>C	G	C	V840L	1.77254	4	224948	0.00177819	NA	NA	NA	1	213421	0.000468557	1	291091	0.000343535	1	80949	0.00123535	3	245223	0.00122338	2	230044	0.000869399	4	182673	0.00218971	#VALUE!	0.70377	1.77254
ERBB3	c.A3787>C	A	C	M1263L	1.77094	14	224587	0.00623366	5	135094	0.00370113	10	213389	0.00468628	18	291022	0.0061851	6	84329	0.00711499	15	245033	0.00612162	14	229998	0.00608701	23	182536	0.0126003	1.67114	0.855519	1.77094
ERBB3	c.G2411>A	G	A	G804E	1.77064	6	224957	0.00266718	10	133336	0.00749985	19	213484	0.00889996	5	291076	0.00171776	1	80866	0.00123661	12	245246	0.00489305	2	230061	0.000869335	4	182682	0.0021896	0.22904	0.702996	1.77064
ERBB3	c.C632>A	C	A	A211D	1.76991	12	225058	0.00533196	4	137705	0.00290476	9	215079	0.00418451	2	291064	0.000687134	2	90468	0.00221073	8	245762	0.00325518	9	230015	0.00391279	4	182706	0.00218931	0.236555	1.76991	0.990312
ERBB3	c.T1937>G	T	G	L646W	1.76892	15	224898	0.00666969	7	133489	0.00524388	16	213646	0.00748902	27	291074	0.00927599	6	81359	0.00737472	21	245272	0.00856192	26	230059	0.0113014	21	182677	0.0114957	1.76892	1.53246	1.5588
ERBB3	c.T2259>G	T	G	F753L	1.76857	4	224949	0.00177818	2	133384	0.00149943	5	213489	0.00234204	3	291073	0.00103067	3	80772	0.00371416	5	245232	0.00203889	5	230059	0.00217336	12	182683	0.00656876	0.687374	0.585154	1.76857
ERBB3	c.A2119>C	A	C	T707P	1.76832	6	224935	0.00266744	4	133306	0.00300062	5	213445	0.00234252	8	291053	0.00274864	3	80751	0.00371512	9	245204	0.00367041	7	230039	0.00304296	12	182662	0.00656951	0.916026	0.819074	1.76832
ERBB3	c.C1949>G	C	G	A650G	1.76813	1	224882	0.000444678	4	133470	0.00299693	1	213624	0.000468112	1	291066	0.000343565	1	81350	0.00122926	NA	NA	NA	5	230045	0.00217349	3	182672	0.00164229	0.114639	1.76813	1.336
ERBB3	c.T1513>G	T	G	S505A	1.76811	9	225104	0.00399815	4	136138	0.0029382	7	214325	0.00326607	11	291039	0.00377956	3	88077	0.00340611	9	245537	0.00366544	9	230018	0.00391274	11	182652	0.00602238	1.28636	1.14874	1.76811
ERBB3	c.A2366>T	A	T	Y789F	1.7672	13	224927	0.00577965	5	133296	0.00375105	5	213447	0.0023425	8	291053	0.00274864	3	80701	0.00371743	14	245214	0.0057093	11	230035	0.00478188	12	182664	0.00656944	0.732766	1.28634	1.7672
ERBB3	c.A2056>C	A	C	S686R	1.76716	17	224915	0.00755841	7	133340	0.00524974	18	213438	0.00843336	27	291038	0.00927714	8	80762	0.00990565	41	245158	0.0167239	20	230030	0.00869452	16	182644	0.00876021	1.76716	0.877733	0.884365
ERBB3	c.C1894>A	C	A	Q632K	1.767	8	224888	0.00355733	5	133514	0.00374493	7	213648	0.00327642	2	291069	0.000687122	1	81301	0.00123	12	245260	0.00489277	5	230054	0.0021734	2	182672	0.00109486	0.183481	1.767	0.890131
ERBB3	c.A2626>T	A	T	K876*	1.76432	15	224748	0.00667414	10	133176	0.00750886	7	213234	0.00328278	8	290818	0.00275086	2	81077	0.00246679	15	244985	0.00612282	10	229768	0.00435222	6	182472	0.00328818	0.366349	1.76432	1.33298
ERBB3	c.G2333>C	G	C	C778S	1.76417	6	224935	0.00266744	8	133282	0.00600231	6	213440	0.00281109	9	291066	0.00309208	1	80569	0.00124117	8	245216	0.00326243	5	230054	0.0021734	4	182679	0.00218963	0.515149	1.75109	1.76417
ERBB3	c.A3173>T	A	T	N1058I	1.76395	13	225032	0.00577696	6	133936	0.00447975	14	213654	0.00655265	23	291064	0.00790204	7	82467	0.00848824	19	245265	0.00774672	15	230061	0.00652001	17	182713	0.00930421	1.76395	0.768122	1.09613
ERBB3	c.G737>C	G	C	C246S	1.76353	5	225064	0.00222159	6	137056	0.00437777	7	214476	0.00326377	4	291052	0.00137432	2	90145	0.00221865	6	245771	0.0024413	9	230023	0.00391265	7	182703	0.00383135	0.313932	1.76353	1.72689
ERBB3	c.A1042>C	A	C	I348L	1.76315	8	225068	0.00355448	4	136835	0.00292323	6	214415	0.00279831	15	291031	0.00515409	8	89490	0.00893955	11	245669	0.00447757	23	230003	0.00999987	9	182665	0.00492705	1.76315	1.11861	0.551152
ERBB3	c.T2586>G	T	G	D862E	1.76309	16	224931	0.00711329	10	133253	0.00750452	6	213407	0.00281153	10	291061	0.00343571	2	81112	0.00246573	7	245199	0.00285482	10	230028	0.0043473	7	182664	0.00383217	0.457818	1.76309	1.55418
ERBB3	c.A1106>C	A	C	N369T	1.76085	13	225092	0.00577542	9	136831	0.00657746	11	214441	0.00512962	15	291073	0.00515335	5	89357	0.00559553	8	245717	0.00325578	11	230046	0.00478165	18	182687	0.00985292	0.783486	0.854548	1.76085
ERBB3	c.T2559>G	T	G	F853L	1.76012	34	224955	0.0151141	30	133269	0.0225109	46	213430	0.0215527	41	291094	0.0140848	11	80981	0.0135834	52	245241	0.0212036	55	230044	0.0239085	32	182686	0.0175164	0.625689	1.76012	1.28954
ERBB3	c.T2788>G	T	G	L930V	1.75973	22	224843	0.00978461	6	133511	0.00449401	13	213444	0.00609059	23	290836	0.00790824	8	81673	0.00979516	21	245075	0.00856881	30	229872	0.0130507	19	182482	0.010412	1.75973	1.33237	1.06297
ERBB3	c.T2465>A	T	A	M822K	1.75721	30	224910	0.0133387	13	133275	0.00975427	27	213406	0.0126519	22	291054	0.00755873	6	80835	0.00742253	18	245197	0.00734104	30	230009	0.013043	20	182645	0.0109502	0.774916	1.75721	1.47527
ERBB3	c.A2452>C	A	C	I818L	1.75713	12	224957	0.00533435	3	133293	0.00225068	11	213436	0.00515377	9	291100	0.00309172	2	80849	0.00247375	10	245243	0.00407759	10	230060	0.00434669	7	182681	0.00383182	1.37368	1.75713	1.54899
ERBB3	c.A2090>T	A	T	N697I	1.7555	8	224948	0.00355638	4	133349	0.00299965	7	213457	0.00327935	9	291072	0.00309202	2	80773	0.00247607	12	245227	0.00489343	10	230057	0.00434675	6	182674	0.00328454	1.03079	1.7555	1.32651
ERBB3	c.C1479>G	C	G	C493W	1.75536	11	225129	0.00488609	4	136240	0.002936	8	214356	0.00373211	15	291051	0.00515374	9	88148	0.0102101	26	245584	0.010587	15	230043	0.00652052	15	182668	0.00821162	1.75536	0.638634	0.804264
ERBB3	c.A212>C	A	C	N71T	1.75514	201	225172	0.0892651	102	139254	0.0732474	222	215772	0.102886	25	291100	0.00858811	95	92611	0.10258	337	245991	0.136997	23	230050	0.00999783	329	182736	0.180041	0.117248	0.0974641	1.75514
ERBB3	c.T2549>G	T	G	V850G	1.75495	23	224942	0.0102249	6	133262	0.00450241	16	213425	0.00749678	23	291084	0.0079015	12	80966	0.014821	14	245235	0.00570881	13	230049	0.00565097	17	182674	0.0093062	1.75495	0.38128	0.627905
ERBB3	c.T3918>G	T	G	H1306Q	1.75441	13	224488	0.00579096	8	135673	0.00589653	15	213344	0.0070309	21	290918	0.00721853	4	84914	0.00471065	12	244996	0.00489804	19	229901	0.00826443	7	182560	0.00383436	1.2242	1.75441	0.813976
ERBB3	c.T1070>G	T	G	I357S	1.7506	14	225073	0.0062202	5	136842	0.00365385	8	214427	0.00373087	5	291056	0.00171788	2	89487	0.00223496	14	245700	0.00569801	9	230031	0.00391252	7	182674	0.00383196	0.470157	1.7506	1.71455
ERBB3	c.T426>G	T	G	I142M	1.74908	5	225171	0.00222053	1	138396	0.000722564	3	215582	0.00139158	3	291068	0.00103069	2	91313	0.00219027	4	245903	0.00162666	3	230047	0.00130408	7	182722	0.00383096	1.42643	0.595398	1.74908
ERBB3	c.T3092>C	T	C	L1031P	1.74852	8	225014	0.00355533	5	133922	0.00373352	10	213658	0.00468038	19	291049	0.00652811	5	82290	0.00607607	15	245245	0.00611633	11	230040	0.00478178	11	182689	0.00602116	1.74852	0.786985	0.990963
ERBB3	c.A422>C	A	C	E141A	1.74671	14	225151	0.00621805	13	138371	0.00939503	10	215557	0.00463914	24	291055	0.00824586	5	91315	0.00547555	19	245873	0.00772757	22	230024	0.00956422	16	182708	0.00875714	0.877683	1.74671	1.59932
ERBB3	c.A3547>T	A	T	S1183C	1.74318	25	224637	0.0111291	13	134797	0.00964413	12	213369	0.00562406	18	291076	0.00618395	5	83814	0.00596559	22	244976	0.00898047	13	230046	0.00565104	19	182708	0.0103991	0.641214	0.947273	1.74318
ERBB3	c.T1946>G	T	G	I649R	1.74261	7	224882	0.00311274	5	133473	0.00374608	5	213620	0.0023406	19	291057	0.00652793	5	81349	0.00614636	14	245257	0.0057083	10	230047	0.00434694	9	182654	0.00492735	1.74261	0.707238	0.80167
ERBB3	c.T561>A	T	A	H187Q	1.74176	17	225148	0.00755059	8	138042	0.00579534	14	215331	0.00650162	18	291036	0.0061848	4	90910	0.00439996	13	245817	0.00528849	14	230003	0.00608688	14	182680	0.00766367	1.0672	1.38339	1.74176
ERBB3	c.T2368>A	T	A	L790M	1.74032	30	224942	0.0133368	5	133306	0.00375077	10	213454	0.00468485	19	291074	0.00652755	10	80710	0.01239	24	245238	0.00978641	22	230057	0.00956285	17	182681	0.00930584	1.74032	0.771817	0.751074
ERBB3	c.A478>T	A	T	T160S	1.74006	3	225144	0.00133248	3	138127	0.00217191	7	215456	0.00324892	11	291063	0.00377925	9	91008	0.00988924	16	245827	0.00650864	5	230028	0.00217365	10	182711	0.00547312	1.74006	0.219799	0.553442
ERBB3	c.G4009>A	G	A	A1337T	1.73837	159	224606	0.0707906	7	136216	0.0051389	17	214172	0.00793755	26	291045	0.00893333	5	85257	0.00586462	7	245190	0.00285493	17	230036	0.00739015	13	182682	0.00711619	1.73837	1.26012	1.21341
ERBB3	c.T3310>G	T	G	S1104A	1.73494	11	225020	0.00488845	9	134769	0.00667809	15	213797	0.007016	10	291068	0.00343562	5	83390	0.00599592	18	245259	0.00733918	12	230034	0.00521662	19	182647	0.0104026	0.514462	0.870028	1.73494
ERBB3	c.T2704>G	T	G	W902G	1.73376	37	225019	0.0164431	16	133470	0.0119877	23	213547	0.0107705	27	291087	0.00927558	9	81584	0.0110316	33	245256	0.0134553	44	230052	0.0191261	34	182676	0.0186122	0.773757	1.73376	1.68717
ERBB3	c.A3590>C	A	C	Y1197S	1.73226	11	224624	0.00489707	6	134837	0.00444982	13	213371	0.00609267	13	291065	0.00446636	4	83891	0.00476809	7	245018	0.00285693	19	230036	0.00825958	10	182703	0.00547336	1.00372	1.73226	1.14791
ERBB3	c.A877>T	A	T	N293Y	1.72633	15	224950	0.00666815	3	136948	0.00219061	7	214348	0.00326572	11	290873	0.00378172	4	89871	0.00445082	10	245587	0.00407188	12	229861	0.00522055	9	182563	0.00492981	1.72633	1.17294	1.10762
ERBB3	c.A1502>G	A	G	D501G	1.72396	6	225115	0.0026653	7	136140	0.00514177	3	214333	0.00139969	4	291057	0.0013743	2	88124	0.00226953	7	245574	0.00285046	9	230028	0.00391257	4	182673	0.00218971	0.267282	1.72396	0.964828
ERBB3	c.G1325>T	G	T	G442V	1.7234	18	225145	0.00799485	3	136809	0.00219284	11	214432	0.00512983	11	291072	0.00377913	13	88936	0.0146173	9	245703	0.00366296	8	230054	0.00347744	9	182642	0.00492767	1.7234	0.2379	0.337113
ERBB3	c.A1177>C	A	C	I393L	1.72326	6	225081	0.00266571	3	136791	0.00219313	7	214431	0.00326445	11	291057	0.00377933	7	89243	0.00784375	10	245692	0.00407014	10	230032	0.00434722	9	182672	0.00492686	1.72326	0.554227	0.628126
ERBB3	c.A1343>C	A	C	E448A	1.72301	3	224628	0.00133554	3	136471	0.00219827	4	213898	0.00187005	11	290418	0.00378764	3	88582	0.00338669	8	245018	0.00326507	9	229425	0.00392285	6	182180	0.00329345	1.72301	1.15831	0.972467
ERBB3	c.T1629>G	T	G	F543L	1.72002	21	225154	0.00932695	14	136197	0.0102792	13	214345	0.00606499	18	291075	0.00618397	7	87983	0.00795608	36	245581	0.0146591	17	230059	0.00738941	25	182687	0.0136846	0.601599	0.928775	1.72002
ERBB3	c.T967>G	T	G	C323G	1.71847	11	225090	0.00488693	6	136949	0.00438119	8	214483	0.0037299	8	291060	0.00274857	2	89698	0.0022297	17	245735	0.00691802	6	230035	0.0026083	7	182687	0.00383169	0.627357	1.1698	1.71847
ERBB3	c.G1786>T	G	T	A596S	1.7182	16	225101	0.00710792	5	136092	0.00367399	9	214183	0.00420201	11	291065	0.00377922	2	87840	0.00227687	18	245469	0.0073329	9	230055	0.00391211	7	182674	0.00383196	1.02864	1.7182	1.683
ERBB3	c.T3514>G	T	G	S1172A	1.71785	7	224579	0.00311694	7	134723	0.00519585	8	213303	0.00375053	14	291004	0.00481093	4	83673	0.00478051	13	244882	0.00530868	6	229889	0.00260996	15	182655	0.0082122	0.925919	0.545957	1.71785
ERBB3	c.G1816>T	G	T	V606F	1.71764	8	225135	0.00355342	6	136151	0.00440687	5	214309	0.00233308	9	291057	0.00309218	2	87810	0.00227764	13	245543	0.00529439	9	230051	0.00391218	7	182630	0.00383289	0.701672	1.71764	1.68283
ERBB3	c.C4025>T	C	T	T1342M	1.71755	6	223773	0.00268129	3	135662	0.00221138	4	213218	0.00187601	11	289614	0.00379816	1	84942	0.00117727	3	244080	0.00122911	4	229042	0.0017464	3	181830	0.00164989	1.71755	1.48343	1.40145
ERBB3	c.G1480>C	G	C	V494L	1.71648	9	225136	0.00399758	3	136258	0.00220171	8	214368	0.0037319	11	291069	0.00377917	8	88173	0.00907307	21	245589	0.00855087	11	230052	0.00478153	14	182670	0.00766409	1.71648	0.527002	0.844708
ERBB3	c.A1595>C	A	C	H532P	1.71475	31	225138	0.0137693	6	136115	0.00440804	17	214314	0.00793229	22	291056	0.00755868	11	87986	0.012502	19	245562	0.00773735	22	230040	0.00956355	13	182670	0.00711666	1.71475	0.764963	0.569242
ERBB3	c.C1038>G	C	G	S346R	1.71464	1	225082	0.000444283	2	136848	0.00146148	2	214438	0.000932671	5	291064	0.00171784	2	89496	0.00223474	6	245703	0.00244197	6	230035	0.0026083	7	182683	0.00383177	1.17541	1.16716	1.71464
ERBB3	c.T3335>A	T	A	V1112E	1.71425	14	225037	0.0062212	14	134937	0.0103752	15	213844	0.00701446	29	291080	0.0099629	4	83498	0.00479053	16	245280	0.00652316	15	230051	0.00652029	15	182656	0.00821216	0.96026	1.36108	1.71425
ERBB3	c.T1861>G	T	G	C621G	1.71239	27	225031	0.0119983	9	135926	0.00662125	21	214246	0.00980182	33	291052	0.0113382	19	87346	0.0217526	36	245522	0.0146626	20	230030	0.00869452	19	182667	0.0104014	1.71239	0.399701	0.478171
ERBB3	c.A602>C	A	C	D201A	1.71165	4	225159	0.00177652	3	138001	0.0021739	1	215338	0.000464386	9	291068	0.00309206	3	90863	0.00330167	4	245800	0.00162734	13	230035	0.00565131	2	182711	0.00109462	1.42236	1.71165	0.331536
ERBB3	c.G709>T	G	T	G237C	1.70839	27	224912	0.0120047	8	137064	0.00583669	17	214320	0.00793206	29	290834	0.00997132	10	90209	0.0110854	21	245563	0.00855178	16	229876	0.00696027	13	182570	0.00712056	1.70839	0.627879	0.642338
ERBB3	c.T3477>A	T	A	Y1159*	1.70071	17	224617	0.00756844	11	134766	0.0081623	18	213349	0.00843688	17	291045	0.00584102	7	83633	0.0083699	28	244962	0.0114303	24	230017	0.010434	26	182651	0.0142348	0.71561	1.24661	1.70071
ERBB3	c.T3337>A	T	A	S1113T	1.6998	6	225037	0.00266623	3	134940	0.00222321	6	213840	0.00280584	11	291081	0.00377902	3	83506	0.00359256	13	245293	0.00529978	6	230058	0.00260804	8	182662	0.00437967	1.6998	0.725956	1.2191
ERBB3	c.A1360>C	A	C	I454L	1.69921	8	225130	0.0035535	3	136585	0.00219643	5	214410	0.00233198	5	291059	0.00171786	2	88663	0.00225573	8	245624	0.00325701	8	230041	0.00347764	7	182626	0.00383297	0.782115	1.54169	1.69921
ERBB3	c.G1532>C	G	C	G511A	1.69477	30	225113	0.0133266	8	136071	0.00587928	24	214306	0.0111989	29	291046	0.00996406	6	88043	0.00681485	13	245548	0.00529428	25	230030	0.0108681	9	182671	0.00492689	1.69477	1.59477	0.722964
ERBB3	c.A2403>C	A	C	Q801H	1.69467	11	224941	0.00489017	10	133334	0.00749996	17	213468	0.00796372	20	291056	0.00687153	6	80757	0.0074297	23	245221	0.00937929	23	230039	0.0099983	23	182672	0.0125909	0.916209	1.34572	1.69467
ERBB3	c.A893>C	A	C	Q298P	1.69381	14	224644	0.00623208	6	136765	0.00438709	8	214061	0.00373725	10	290535	0.00344193	3	89735	0.00334318	10	245181	0.00407862	13	229572	0.00566271	7	182318	0.00383945	0.784558	1.69381	1.14844
ERBB3	c.A3763>T	A	T	T1255S	1.69267	18	224648	0.00801254	6	135128	0.00444023	7	213438	0.00327964	8	291085	0.00274834	3	84351	0.00355657	5	245109	0.00203991	11	230059	0.00478138	11	182721	0.00602011	0.618962	1.34438	1.69267
ERBB3	c.T1907>A	T	A	L636Q	1.69097	21	224843	0.00933985	9	133461	0.00674354	16	213553	0.00749229	12	291060	0.00412286	5	81287	0.00615105	24	245146	0.00979008	16	230048	0.00695507	19	182671	0.0104012	0.611379	1.13071	1.69097
ERBB3	c.G414>C	G	C	Q138H	1.69074	21	225156	0.00932687	9	138403	0.00650275	14	215579	0.00649414	32	291056	0.0109944	16	91313	0.0175221	27	245886	0.0109807	37	230021	0.0160855	18	182709	0.00985173	1.69074	0.918009	0.562244
ERBB3	c.A377>C	A	C	N126T	1.6905	31	225173	0.0137672	9	138403	0.00650275	18	215586	0.00834934	32	291097	0.0109929	10	91396	0.0109414	22	245904	0.00894658	32	230047	0.0139102	21	182727	0.0114926	1.6905	1.27134	1.05037
ERBB3	c.A1475>C	A	C	D492A	1.68967	3	225135	0.00133253	2	136306	0.00146729	2	214374	0.000932949	6	291070	0.00206136	2	88189	0.00226786	4	245592	0.00162872	3	230050	0.00130406	7	182676	0.00383192	1.40488	0.575021	1.68967
ERBB3	c.T2519>A	T	A	V840E	1.68907	21	224945	0.00933562	12	133260	0.00900495	21	213405	0.00984044	19	291064	0.00652777	5	80946	0.00617696	20	245224	0.00815581	24	230032	0.0104333	13	182654	0.00711728	0.724909	1.68907	1.15223
ERBB3	c.A2495>C	A	C	H832P	1.68816	10	224943	0.00444557	14	133295	0.010503	12	213417	0.00562279	13	291075	0.0044662	5	80907	0.00617993	16	245217	0.00652483	24	230045	0.0104327	9	182666	0.00492703	0.42523	1.68816	0.797262
ERBB3	c.A1570>G	A	G	S524G	1.68654	2	225133	0.000888364	16	136069	0.0117587	13	214316	0.00606581	10	291066	0.00343565	2	88027	0.00227203	3	245579	0.0012216	8	230048	0.00347754	7	182678	0.00383188	0.292178	1.53058	1.68654
ERBB3	c.G1617>T	G	T	E539D	1.68608	18	225147	0.00799478	8	136188	0.00587423	21	214336	0.0097977	10	291068	0.00343562	2	88004	0.00227262	7	245569	0.00285052	7	230050	0.00304282	7	182681	0.00383182	0.584863	1.3389	1.68608
ERBB3	c.G3028>T	G	T	D1010Y	1.68529	19	224752	0.00845376	3	133755	0.00224291	9	213447	0.0042165	11	291010	0.00377994	7	82003	0.00853627	6	244885	0.00245013	5	229994	0.00217397	3	182630	0.00164267	1.68529	0.254674	0.192434
ERBB3	c.C2998>G	C	G	L1000V	1.68442	9	225017	0.0039997	10	133797	0.00747401	9	213617	0.00421315	12	291048	0.00412303	4	82049	0.00487514	12	245252	0.00489293	7	230040	0.00304295	15	182665	0.00821175	0.551649	0.624177	1.68442
ERBB3	c.A3581>C	A	C	D1194A	1.68253	10	224583	0.0044527	5	134819	0.00370868	9	213316	0.00421909	15	291027	0.00515416	3	83815	0.00357931	10	244886	0.00408353	12	229999	0.00521741	11	182655	0.00602228	1.38976	1.45766	1.68253
ERBB3	c.C1207>G	C	G	P403A	1.68084	4	224820	0.0017792	6	136625	0.00439158	11	214138	0.00513687	12	290760	0.00412712	3	89110	0.00336663	9	245400	0.00366748	13	229733	0.00565874	7	182430	0.00383709	0.939779	1.68084	1.13974
ERBB3	c.T98>A	T	A	L33Q	1.68067	9	225180	0.0039968	4	139785	0.00286154	10	215837	0.00463313	14	291103	0.00480929	7	93292	0.00750332	13	246053	0.00528341	19	230028	0.00825986	13	182773	0.00711265	1.68067	1.10083	0.947933
ERBB3	c.A100>T	A	T	N34Y	1.68065	11	224844	0.00489228	4	139586	0.00286562	7	215515	0.00324803	14	290691	0.00481611	NA	NA	NA	10	245666	0.00407057	8	229695	0.00348288	9	182451	0.00493283	1.68065	#VALUE!	#VALUE!
ERBB3	c.A1252>C	A	C	I418L	1.67838	8	225099	0.00355399	7	136765	0.00511827	14	214389	0.00653019	25	291023	0.00859039	7	89020	0.0078634	23	245639	0.00936333	26	229991	0.0113048	16	182594	0.00876261	1.67838	1.43765	1.11435
ERBB3	c.C3351>G	C	G	S1117R	1.67643	23	224720	0.010235	10	134732	0.00742214	6	213490	0.00281044	20	290676	0.00688051	6	83363	0.00719744	31	244843	0.0126612	14	229681	0.00609541	22	182331	0.012066	0.927025	0.846886	1.67643
ERBB3	c.C2596>G	C	G	L866V	1.67492	23	224940	0.0102249	12	133263	0.00900475	19	213422	0.00890255	43	291078	0.0147727	8	81116	0.00986242	22	245221	0.0089715	38	230041	0.0165188	24	182666	0.0131387	1.64054	1.67492	1.3322
ERBB3	c.G1862>T	G	T	C621F	1.67363	13	225034	0.0057769	3	135936	0.00220692	4	214262	0.00186687	9	291057	0.00309218	2	87346	0.00228974	8	245528	0.00325828	7	230045	0.00304288	7	182663	0.00383219	1.40113	1.32892	1.67363
ERBB3	c.A184>T	A	T	N62Y	1.67066	5	224490	0.00222727	2	138855	0.00144035	7	215522	0.00324793	7	290898	0.00240634	3	92350	0.00324851	11	245615	0.00447855	9	229861	0.00391541	1	182559	0.000547768	1.67066	1.20529	0.168621
ERBB3	c.T356>A	T	A	V119D	1.66847	8	225166	0.00355293	7	138383	0.00505842	8	215582	0.00371088	16	291086	0.00549666	3	91460	0.00328012	9	245895	0.0036601	8	230035	0.00347773	10	182722	0.00547279	1.08663	1.06024	1.66847
ERBB3	c.G1981>C	G	C	G661R	1.66841	19	224487	0.00846374	15	133160	0.0112646	19	213297	0.00890777	21	290644	0.00722533	4	81129	0.00493042	25	244857	0.01021	15	229717	0.00652977	15	182349	0.00822598	0.641417	1.32439	1.66841
ERBB3	c.G3996>C	G	C	R1332S	1.66702	14	224631	0.00623244	14	136234	0.0102764	27	214193	0.0126055	31	291061	0.0106507	7	85278	0.00820845	31	245235	0.0126409	19	230054	0.00825893	25	182700	0.0136836	1.03642	1.00615	1.66702
ERBB3	c.C3311>A	C	A	S1104Y	1.6665	19	224990	0.00844482	5	134736	0.00371096	13	213779	0.00608105	18	291059	0.00618431	11	83373	0.0131937	18	245272	0.00733879	11	230036	0.00478186	6	182648	0.00328501	1.6665	0.362435	0.248983
ERBB3	c.A257>C	A	C	Y86S	1.6646	10	225144	0.0044416	2	138442	0.00144465	2	215582	0.000927721	7	291089	0.00240476	4	91767	0.00435887	10	245923	0.00406631	8	230032	0.00347778	7	182723	0.00383094	1.6646	0.797863	0.878884
ERBB3	c.G801>C	G	C	K267N	1.66425	13	225087	0.00577554	8	137077	0.00583614	11	214471	0.0051289	13	291062	0.0044664	4	90080	0.0044405	17	245773	0.00691695	17	230038	0.00739008	13	182699	0.00711553	0.765301	1.66425	1.60242
ERBB3	c.A1733>T	A	T	H578L	1.6628	31	225118	0.0137706	9	136106	0.00661249	26	214289	0.0121331	32	291035	0.0109952	17	87844	0.0193525	31	245520	0.0126263	21	230014	0.00912988	22	182635	0.0120459	1.6628	0.471768	0.622446
ERBB3	c.G1998>C	G	C	W666C	1.66181	24	224891	0.0106718	9	132929	0.00677053	13	213409	0.00609159	32	291066	0.0109941	4	80485	0.00496987	8	245187	0.00326282	19	230052	0.008259	10	182640	0.00547525	1.62381	1.66181	1.10169
ERBB3	c.A2021>C	A	C	K674T	1.66128	23	224937	0.0102251	8	133393	0.00599732	23	213472	0.0107742	29	291070	0.00996324	12	80791	0.0148531	28	245227	0.011418	26	230056	0.0113016	22	182674	0.0120433	1.66128	0.760889	0.810826
ERBB3	c.A2500>T	A	T	N834Y	1.66101	18	224959	0.00800146	6	133305	0.00450096	14	213440	0.00655922	14	291099	0.00480936	4	80917	0.00494334	17	245245	0.00693184	14	230059	0.0060854	15	182683	0.00821094	1.06852	1.23103	1.66101
ERBB3	c.A530>G	A	G	K177R	1.66001	7	225175	0.00310869	4	138053	0.00289744	20	215368	0.00928643	14	291073	0.00480979	11	90988	0.0120895	19	245876	0.00772747	13	230047	0.00565102	10	182660	0.00547465	1.66001	0.467432	0.452843
ERBB3	c.G548>T	G	T	C183F	1.66001	5	225164	0.0022206	4	138049	0.00289752	5	215364	0.00232165	14	291065	0.00480992	5	90970	0.00549632	6	245866	0.00244035	6	230034	0.00260831	2	182714	0.00109461	1.66001	0.474556	0.199153
ERBB3	c.T1635>A	T	A	H545Q	1.65734	11	225127	0.00488613	6	136185	0.00440577	8	214322	0.0037327	17	291049	0.00584094	3	87969	0.00341029	14	245554	0.00570139	13	230006	0.00565203	10	182655	0.0054748	1.32575	1.65734	1.60538
ERBB3	c.G1699>T	G	T	G567C	1.65512	19	224904	0.00844805	10	135957	0.00735527	19	214099	0.0088744	17	290780	0.00584634	3	87775	0.00341783	18	245281	0.00733852	13	229807	0.00565692	5	182480	0.00274003	0.794851	1.65512	0.801686
ERBB3	c.A1340>C	A	C	K447T	1.65471	10	225142	0.00444164	14	136794	0.0102344	28	214431	0.0130578	22	291074	0.00755822	7	88822	0.00788093	16	245697	0.00651209	30	230050	0.0130406	13	182642	0.00711775	0.738513	1.65471	0.903161
ERBB3	c.T3514>C	T	C	S1172P	1.65442	43	224579	0.0191469	21	134723	0.0155875	35	213303	0.0164086	51	291004	0.0175255	11	83673	0.0131464	46	244882	0.0187846	50	229889	0.0217496	37	182655	0.0202568	1.12433	1.65442	1.54086
ERBB3	c.T1925>G	T	G	L642R	1.64949	9	224884	0.00400206	7	133474	0.00524447	7	213612	0.00327697	8	291054	0.00274863	3	81309	0.00368963	18	245241	0.00733972	14	230036	0.006086	NA	NA	NA	0.524101	1.64949	#VALUE!
ERBB3	c.G167>T	G	T	C56F	1.64946	9	225161	0.00399714	8	139270	0.00574424	5	215754	0.00231745	11	291082	0.003779	4	92739	0.00431318	7	245979	0.00284577	8	230028	0.00347784	13	182727	0.00711444	0.657877	0.806328	1.64946
ERBB3	c.G773>C	G	C	R258P	1.64841	3	225092	0.00133279	2	137086	0.00145894	3	214490	0.00139867	7	291069	0.00240493	5	90082	0.0055505	4	245784	0.00162745	2	230042	0.000869406	NA	NA	NA	1.64841	0.156636	#VALUE!
ERBB3	c.G760>C	G	C	A254P	1.64812	6	225083	0.00266568	2	137063	0.00145918	5	214496	0.00233105	7	291071	0.00240491	4	90083	0.00444035	8	245779	0.00325496	7	230040	0.00304295	5	182710	0.00273658	1.64812	0.685295	0.616298
ERBB3	c.C1668>A	C	A	C556*	1.6464	63	224716	0.0280354	23	135795	0.0169373	16	213796	0.00748377	NA	NA	NA	26	87709	0.0296435	8	245046	0.00326469	5	229704	0.00217671	89	182358	0.0488051	#VALUE!	0.0734298	1.6464
ERBB3	c.A1096>C	A	C	T366P	1.6452	19	225074	0.00844167	2	136814	0.00146184	13	214432	0.00606253	7	291059	0.00240501	4	89338	0.00447738	6	245707	0.00244193	9	230027	0.00391258	10	182681	0.00547402	1.6452	0.873856	1.2226
ERBB3	c.G1132>C	G	C	A378P	1.64517	10	225085	0.00444277	2	136816	0.00146182	6	214436	0.00279804	7	291067	0.00240494	NA	NA	NA	11	245703	0.00447695	13	230039	0.00565122	7	182681	0.00383182	1.64517	#VALUE!	#VALUE!
ERBB3	c.T1327>C	T	C	F443L	1.64495	3	224938	0.0013337	2	136683	0.00146324	4	214263	0.00186686	7	290823	0.00240696	4	88749	0.00450709	7	245484	0.00285151	6	229806	0.0026109	2	182461	0.00109612	1.64495	0.579286	0.2432
ERBB3	c.G1258>T	G	T	G420C	1.64391	32	224513	0.0142531	4	136373	0.00293313	6	213837	0.00280588	14	290348	0.0048218	11	88782	0.0123899	15	245052	0.00612115	10	229410	0.00435901	8	182148	0.00439203	1.64391	0.351819	0.354485
ERBB3	c.T1676>A	T	A	M559K	1.64275	15	225126	0.00666294	14	136122	0.0102849	20	214313	0.00933215	24	291040	0.00824629	10	87879	0.0113793	18	245537	0.00733087	43	230029	0.0186933	19	182650	0.0104024	0.801787	1.64275	0.914153
ERBB3	c.A4024>G	A	G	T1342A	1.63906	6	224016	0.00267838	2	135785	0.00147292	7	213501	0.00327867	7	289952	0.00241419	5	85036	0.00587986	6	244309	0.00245591	5	229349	0.00218008	3	182011	0.00164825	1.63906	0.370771	0.280322
ERBB3	c.A4021>G	A	G	R1341G	1.63866	13	224278	0.00579638	2	136015	0.00147043	7	213785	0.00327432	7	290513	0.00240953	6	85152	0.00704622	9	244804	0.00367641	14	229637	0.00609658	3	182385	0.00164487	1.63866	0.865226	0.23344
ERBB3	c.G2280>C	G	C	M760I	1.63852	11	224932	0.00489037	7	133377	0.00524828	5	213474	0.00234221	8	291063	0.00274855	3	80772	0.00371416	13	245221	0.00530134	14	230047	0.00608571	10	182670	0.00547435	0.523704	1.63852	1.47391
ERBB3	c.A1865>C	A	C	K622T	1.63835	19	224898	0.00844827	7	133525	0.00524246	19	213663	0.00889251	25	291071	0.00858897	7	81316	0.00860839	26	245270	0.0106006	20	230060	0.00869338	15	182680	0.00821108	1.63835	1.00987	0.953846
ERBB3	c.T1603>C	T	C	F535L	1.63804	23	224274	0.0102553	6	135580	0.00442543	21	213465	0.00983768	20	289829	0.00690062	5	87610	0.00570711	23	244558	0.00940472	13	229016	0.00567646	17	181848	0.00934847	1.55931	0.994629	1.63804
ERBB3	c.A933>C	A	C	E311D	1.63785	4	225102	0.00177697	4	136962	0.00292052	4	214490	0.00186489	10	291070	0.0034356	3	89775	0.00334169	8	245750	0.00325534	8	230041	0.00347764	10	182709	0.00547318	1.17637	1.04068	1.63785
ERBB3	c.G1775>T	G	T	G592V	1.63738	22	225147	0.00977139	2	136170	0.00146875	4	214324	0.00186633	7	291072	0.0024049	5	87878	0.00568971	9	245579	0.00366481	6	230056	0.00260806	5	182680	0.00273703	1.63738	0.458382	0.481049
ERBB3	c.A1790>C	A	C	K597T	1.63728	9	225148	0.00399737	2	136163	0.00146883	5	214321	0.00233295	7	291075	0.00240488	3	87866	0.00341429	8	245566	0.00325778	8	230058	0.00347738	7	182677	0.0038319	1.63728	1.01848	1.12231
ERBB3	c.T1736>G	T	G	F579C	1.63683	8	225155	0.00355311	8	136122	0.00587708	8	214327	0.00373261	21	291075	0.00721464	7	87866	0.00796668	21	245568	0.0085516	30	230059	0.0130401	13	182681	0.00711623	1.22759	1.63683	0.89325
ERBB3	c.C1732>A	C	A	H578N	1.63679	41	225156	0.0182096	8	136122	0.00587708	32	214327	0.0149305	28	291074	0.00961955	12	87863	0.0136576	20	245566	0.00814445	23	230060	0.00999739	20	182679	0.0109482	1.63679	0.732001	0.801616
ERBB3	c.A1570>C	A	C	S524R	1.6362	8	225133	0.00355346	2	136069	0.00146984	9	214316	0.00419941	7	291066	0.00240495	4	88027	0.00454406	5	245579	0.002036	3	230048	0.00130408	4	182678	0.00218965	1.6362	0.286985	0.48187
ERBB3	c.G1791>T	G	T	K597N	1.63606	26	224398	0.0115866	10	135758	0.00736605	22	213649	0.0102973	17	290134	0.00585936	5	87591	0.00570835	30	244799	0.012255	19	229297	0.0082862	17	182028	0.00933922	0.795455	1.45159	1.63606
ERBB3	c.A3983>C	A	C	Y1328S	1.63362	7	224606	0.00311657	7	136221	0.00513871	12	214163	0.00560321	14	291038	0.00481037	2	85270	0.00234549	13	245214	0.00530149	5	230027	0.00217366	7	182689	0.00383165	0.936105	0.926739	1.63362
ERBB3	c.T3919>G	T	G	Y1307D	1.63239	5	224629	0.00222589	2	135754	0.00147325	8	213474	0.00374753	7	291070	0.00240492	4	84986	0.00470666	13	245180	0.00530223	5	230054	0.0021734	3	182707	0.00164197	1.63239	0.461772	0.348862
ERBB3	c.G3876>T	G	T	M1292I	1.63206	51	224494	0.0227178	9	135586	0.00663785	6	213358	0.00281217	9	290912	0.00309372	10	84745	0.0118001	20	244992	0.00816353	3	229922	0.00130479	35	181738	0.0192585	0.466072	0.110574	1.63206
ERBB3	c.A1963>C	A	C	I655L	1.63203	6	224884	0.00266804	9	133434	0.00674491	4	213625	0.00187244	13	291049	0.0044666	3	81304	0.00368986	7	245251	0.00285422	10	230040	0.00434707	11	182665	0.00602195	0.662218	1.17811	1.63203
ERBB3	c.A1915>C	A	C	K639Q	1.63194	16	224211	0.00713614	18	133070	0.0135267	19	213022	0.00891927	27	290349	0.00929915	9	81083	0.0110997	23	244590	0.00940349	30	229447	0.0130749	33	182178	0.0181142	0.687466	1.17795	1.63194
ERBB3	c.A2303>T	A	T	H768L	1.62925	27	224926	0.0120039	9	133366	0.00674835	25	213465	0.0117115	32	291048	0.0109948	6	80744	0.00743089	16	245221	0.00652473	16	230034	0.00695549	22	182670	0.0120436	1.62925	0.936024	1.62074
ERBB3	c.A349>C	A	C	I117L	1.62714	9	225158	0.00399719	6	138396	0.00433539	5	215577	0.00231936	9	291076	0.00309198	4	91479	0.00437259	10	245876	0.00406709	9	230025	0.00391262	13	182717	0.00711483	0.713195	0.894806	1.62714
ERBB3	c.A142>T	A	T	T48S	1.62687	5	225144	0.0022208	5	139278	0.00358994	9	215749	0.00417151	17	291078	0.00584036	NA	NA	NA	4	245962	0.00162627	10	230027	0.00434732	5	182729	0.00273629	1.62687	#VALUE!	#VALUE!
ERBB3	c.C22>A	C	A	Q8K	1.62617	7	225192	0.00310846	3	139973	0.00214327	3	215850	0.00138985	5	291075	0.00171777	2	93500	0.00213904	8	246054	0.00325132	8	229988	0.00347844	3	182733	0.00164174	0.801472	1.62617	0.767513
ERBB3	c.G55>T	G	T	G19C	1.62462	22	225216	0.0097684	5	140007	0.00357125	26	215887	0.0120433	14	291113	0.00480913	3	93429	0.00321099	12	246090	0.00487626	12	230033	0.00521664	8	182780	0.00437685	1.34662	1.62462	1.36308
ERBB3	c.A70>C	A	C	N24H	1.62405	9	225092	0.00399837	7	139913	0.00500311	7	215769	0.00324421	9	290961	0.0030932	3	93351	0.00321368	12	245943	0.00487918	12	229922	0.00521916	9	182659	0.00492721	0.618255	1.62405	1.5332
ERBB3	c.A3673>C	A	C	M1225L	1.62387	7	224613	0.00311647	6	135028	0.00444352	20	213377	0.00937308	21	291032	0.0072157	7	83948	0.0083385	30	244994	0.0122452	20	230007	0.00869539	13	182688	0.00711596	1.62387	1.0428	0.853386
ERBB3	c.G2444>T	G	T	G815V	1.62277	22	224958	0.0097796	9	133297	0.00675184	9	213436	0.00421672	17	291093	0.00584006	3	80850	0.00371058	30	245240	0.0122329	5	230058	0.00217336	11	182681	0.00602143	0.864958	0.585722	1.62277
ERBB3	c.A3587>C	A	C	E1196A	1.62122	4	224619	0.00178079	2	134818	0.00148348	8	213367	0.00374941	7	291055	0.00240504	4	83844	0.00477076	8	244916	0.00326643	12	230020	0.00521694	9	182699	0.00492614	1.62122	1.09352	1.03257
ERBB3	c.A2393>C	A	C	H798P	1.62121	14	224926	0.00622427	6	133304	0.00450099	16	213436	0.00749639	19	291044	0.00652822	3	80754	0.00371499	17	245195	0.00693326	9	230012	0.00391284	11	182640	0.00602278	1.4504	1.05326	1.62121
ERBB3	c.T3475>G	T	G	Y1159D	1.62069	3	224644	0.00133545	2	134786	0.00148383	5	213384	0.00234319	7	291081	0.00240483	2	83653	0.00239083	7	244995	0.0028572	3	230053	0.00130405	3	182669	0.00164231	1.62069	0.545437	0.686923
ERBB3	c.T3535>G	T	G	S1179A	1.62062	5	224648	0.0022257	2	134783	0.00148387	5	213384	0.00234319	7	291087	0.00240478	3	83705	0.00358402	6	244985	0.00244913	11	230063	0.0047813	10	182718	0.00547291	1.62062	1.33406	1.52703
ERBB3	c.T3489>G	T	G	D1163E	1.62059	7	224628	0.00311626	2	134767	0.00148404	8	213371	0.00374934	7	291058	0.00240502	5	83643	0.00597779	11	244966	0.00449042	9	230039	0.00391238	7	182698	0.00383146	1.62059	0.654486	0.64095
ERBB3	c.G3308>C	G	C	G1103A	1.62051	14	225041	0.00622109	4	134775	0.00296791	20	213819	0.00935371	14	291089	0.00480953	4	83408	0.0047957	10	245300	0.00407664	9	230061	0.00391201	13	182666	0.00711681	1.62051	0.815731	1.484
ERBB3	c.C3436>A	C	A	L1146I	1.62045	12	224586	0.00534316	2	134731	0.00148444	5	213338	0.0023437	7	291004	0.00240547	2	83541	0.00239403	16	244894	0.00653344	4	229978	0.0017393	2	182589	0.00109536	1.62045	0.726513	0.457536
ERBB3	c.C3527>A	C	A	T1176N	1.61938	23	224116	0.0102625	8	134474	0.00594911	17	212894	0.00798519	28	290642	0.00963385	18	83525	0.0215504	22	244521	0.00899718	22	229666	0.00957913	13	182388	0.00712766	1.61938	0.444498	0.330743
ERBB3	c.T223>A	T	A	S75T	1.61761	13	225103	0.00577513	5	138474	0.00361079	14	215584	0.00649399	17	291054	0.00584084	4	91821	0.0043563	21	245866	0.00854124	15	230006	0.00652157	11	182705	0.00602063	1.61761	1.49704	1.38205
ERBB3	c.A3787>T	A	T	M1263L	1.61695	11	224587	0.00489788	7	135094	0.00518158	17	213389	0.00796667	13	291022	0.00446702	6	84329	0.00711499	14	245033	0.00571352	12	229998	0.00521744	21	182536	0.0115046	0.862096	0.733302	1.61695
ERBB3	c.A3879>C	A	C	R1293S	1.61555	48	224578	0.0213734	22	135626	0.0162211	45	213431	0.0210841	72	291037	0.0247391	21	84786	0.0247682	58	245095	0.0236643	75	230013	0.0326069	73	182435	0.0400143	1.52512	1.31648	1.61555
ERBB3	c.A130>C	A	C	N44H	1.61507	3	224879	0.00133405	2	139177	0.00143702	5	215442	0.00232081	4	290884	0.00137512	1	92804	0.00107754	5	245638	0.00203552	4	229845	0.0017403	1	182585	0.00054769	0.956924	1.61507	0.508278
ERBB3	c.C159>G	C	G	Y53*	1.61365	8	225157	0.00355308	3	139285	0.00215386	8	215767	0.0037077	10	291096	0.00343529	1	92800	0.00107759	7	245993	0.00284561	4	230037	0.00173885	3	182730	0.00164177	1.59495	1.61365	1.52356
ERBB3	c.G160>C	G	C	E54Q	1.61324	11	225102	0.00488667	3	139248	0.00215443	6	215716	0.00278143	9	291022	0.00309255	1	92760	0.00107805	13	245914	0.0052864	4	229997	0.00173915	3	182694	0.00164209	1.43544	1.61324	1.5232
ERBB3	c.G172>T	G	T	V58L	1.61259	26	225159	0.0115474	28	139272	0.0201045	33	215761	0.0152947	16	291088	0.00549662	4	92741	0.00431309	15	245986	0.00609791	16	230042	0.00695525	8	182723	0.00437821	0.273402	1.61259	1.0151
ERBB3	c.G3119>C	G	C	R1040P	1.6103	20	224705	0.00890056	2	133721	0.00149565	5	213340	0.00234368	7	290643	0.00240845	2	82216	0.00243262	12	244828	0.0049014	5	229708	0.00217668	4	182426	0.00219267	1.6103	0.894788	0.901363
ERBB3	c.C2991>A	C	A	N997K	1.60902	8	225032	0.00355505	2	133807	0.00149469	10	213629	0.00468101	7	291062	0.00240499	7	82049	0.00853149	6	245266	0.00244632	7	230058	0.00304271	12	182677	0.00656897	1.60902	0.356645	0.769968
ERBB3	c.A3671>C	A	C	Y1224S	1.60823	2	224616	0.000890409	3	135044	0.0022215	4	213386	0.00187454	7	291060	0.002405	2	83948	0.00238243	5	245019	0.00204066	3	230045	0.00130409	7	182697	0.00383148	1.0826	0.54738	1.60823
ERBB3	c.G3662>T	G	T	G1221V	1.60817	34	224642	0.0151352	17	135057	0.0125873	19	213405	0.00890326	37	291084	0.0127111	6	83955	0.00714669	26	245018	0.0106115	23	230056	0.00999757	21	182719	0.0114931	1.00984	1.39891	1.60817
ERBB3	c.A3612>T	A	T	R1204S	1.60726	5	224501	0.00222716	7	134776	0.0051938	5	213202	0.00234519	5	290926	0.00171865	2	83860	0.00238493	7	244820	0.00285924	5	229926	0.00217461	7	182615	0.0038332	0.330904	0.911815	1.60726
ERBB3	c.C3234>A	C	A	C1078*	1.60724	17	222827	0.00762924	2	132536	0.00150902	5	211383	0.00236537	7	288617	0.00242536	3	81633	0.00367498	7	242628	0.00288508	4	227986	0.00175449	7	181027	0.00386683	1.60724	0.477415	1.0522
ERBB3	c.G2838>T	G	T	K946N	1.60688	8	224981	0.00355586	2	133623	0.00149675	6	213605	0.00280892	7	291048	0.0024051	4	81809	0.00488944	10	245234	0.00407774	7	230050	0.00304282	2	182671	0.00109486	1.60688	0.622324	0.223924
ERBB3	c.C3984>A	C	A	Y1328*	1.60635	3	224611	0.00133564	9	136220	0.00660696	9	214163	0.00420241	11	291053	0.00377938	3	85277	0.00351795	9	245232	0.00366999	13	230045	0.00565107	9	182695	0.00492624	0.57203	1.60635	1.40032
ERBB3	c.T3582>A	T	A	D1194E	1.60588	44	224542	0.0195954	15	134791	0.0111283	33	213287	0.0154721	52	290978	0.0178708	24	83817	0.0286338	60	244850	0.0245048	47	229922	0.0204417	26	182582	0.0142402	1.60588	0.713901	0.49732
ERBB3	c.G3560>T	G	T	G1187V	1.60586	24	224645	0.0106835	12	134814	0.00890115	21	213389	0.00984118	22	291084	0.00755796	4	83834	0.00477133	28	244992	0.0114289	16	230062	0.00695465	14	182718	0.00766208	0.849099	1.45759	1.60586
ERBB3	c.T2768>A	T	A	L923Q	1.60561	44	225014	0.0195543	10	133520	0.00748951	21	213558	0.00983339	35	291054	0.0120253	8	81685	0.00979372	34	245247	0.0138636	17	230044	0.00738989	22	182665	0.0120439	1.60561	0.754554	1.22976
ERBB3	c.T1863>G	T	G	C621W	1.60552	4	224878	0.00177874	4	133505	0.00299614	11	213646	0.0051487	14	291039	0.00481035	25	81285	0.030756	8	245240	0.00326211	9	230027	0.00391258	9	182663	0.00492711	1.60552	0.127214	0.1602
ERBB3	c.A1897>T	A	T	T633S	1.60549	11	224898	0.00489111	2	133518	0.00149793	10	213650	0.00468055	7	291071	0.00240491	7	81305	0.00860956	9	245262	0.00366955	8	230057	0.0034774	4	182677	0.00218966	1.60549	0.4039	0.254329
ERBB3	c.A2932>C	A	C	I978L	1.60368	14	225003	0.00622214	8	133662	0.00598525	15	213649	0.00702086	20	291031	0.00687212	4	81966	0.00488007	23	245227	0.00937907	18	230001	0.00782605	11	182653	0.00602235	1.14818	1.60368	1.23407
ERBB3	c.C2251>A	C	A	Q751K	1.60354	13	224942	0.00577927	2	133355	0.00149976	4	213471	0.00187379	7	291070	0.00240492	2	80765	0.00247632	7	245228	0.00285449	4	230053	0.00173873	5	182678	0.00273706	1.60354	0.702143	1.10529
ERBB3	c.A2221>C	A	C	I741L	1.60342	7	224926	0.00311213	4	133336	0.00299994	8	213466	0.00374767	14	291050	0.00481017	4	80751	0.0049535	22	245209	0.00897194	5	230030	0.00217363	5	182663	0.00273728	1.60342	0.438807	0.552595
ERBB3	c.G2236>T	G	T	D746Y	1.60338	11	224947	0.00489004	2	133343	0.00149989	4	213473	0.00187377	7	291073	0.00240489	2	80761	0.00247644	7	245233	0.00285443	2	230058	0.000869346	6	182682	0.0032844	1.60338	0.351046	1.32626
ERBB3	c.C2414>A	C	A	A805E	1.60313	28	224942	0.0124477	4	133321	0.00300028	11	213464	0.00515309	14	291070	0.00480984	3	80851	0.00371053	9	245224	0.00367011	13	230055	0.00565082	7	182669	0.00383207	1.60313	1.52292	1.03276
ERBB3	c.G2479>T	G	T	E827*	1.60241	17	224957	0.007557	2	133273	0.00150068	3	213429	0.00140562	7	291097	0.0024047	5	80908	0.00617986	7	245242	0.00285432	4	230060	0.00173868	3	182683	0.00164219	1.60241	0.281346	0.265732
ERBB3	c.C2353>A	C	A	L785I	1.602	5	224888	0.00222333	2	133224	0.00150123	7	213391	0.00328036	7	291063	0.00240498	NA	NA	NA	6	245151	0.00244747	2	230054	0.000869361	4	182682	0.0021896	1.602	#VALUE!	#VALUE!
ERBB3	c.T808>G	T	G	F270V	1.60135	11	225103	0.00488665	5	137092	0.00364719	17	214499	0.00792544	17	291075	0.00584042	5	90080	0.00555062	18	245792	0.00732327	20	230048	0.00869384	15	182714	0.00820955	1.60135	1.56628	1.47903
ERBB3	c.G2851>T	G	T	D951Y	1.60122	26	225006	0.0115552	26	133662	0.0194521	18	213622	0.0084261	6	291045	0.00206154	2	81858	0.00244326	11	245236	0.00448548	9	230050	0.00391219	3	182666	0.00164234	0.10598	1.60122	0.672194
ERBB3	c.T882>G	T	G	F294L	1.59985	12	225096	0.00533106	7	137034	0.00510822	24	214483	0.0111897	17	291066	0.0058406	4	89934	0.00444771	17	245746	0.00691771	8	230044	0.0034776	13	182696	0.00711565	1.14337	0.781885	1.59985
ERBB3	c.A246>T	A	T	E82D	1.59975	17	225156	0.00755032	11	138448	0.00794522	25	215600	0.0115955	37	291101	0.0127104	12	91798	0.0130722	14	245946	0.00569231	19	230049	0.00825911	18	182734	0.00985038	1.59975	0.631808	0.753538
ERBB3	c.T2806>G	T	G	C936G	1.59929	7	225015	0.0031109	28	133599	0.0209582	8	213605	0.00374523	7	291058	0.00240502	2	81758	0.00244624	11	245256	0.00448511	9	230046	0.00391226	7	182673	0.00383198	0.114753	1.59929	1.56648
ERBB3	c.G1229>T	G	T	S410I	1.59769	4	225131	0.00177674	5	136772	0.00365572	7	214381	0.00326521	17	291060	0.00584072	5	89216	0.00560438	12	245682	0.00488436	13	230040	0.00565119	7	182680	0.00383184	1.59769	1.00835	0.683722
ERBB3	c.G2741>T	G	T	G914V	1.59674	26	225023	0.0115544	6	133502	0.00449431	4	213564	0.00187297	6	291065	0.0020614	2	81631	0.00245005	10	245263	0.00407726	9	230056	0.00391209	2	182679	0.00109482	0.458667	1.59674	0.446855
ERBB3	c.A286>C	A	C	T96P	1.59552	7	225141	0.00310916	2	138409	0.00144499	2	215573	0.00092776	4	291080	0.00137419	1	91755	0.00108986	6	245916	0.00243986	4	230031	0.0017389	3	182708	0.00164196	0.951003	1.59552	1.50658
ERBB3	c.T281>C	T	C	F94S	1.59551	8	225116	0.00355372	6	138412	0.00433488	11	215552	0.00510318	3	291054	0.00103074	2	91744	0.00217998	4	245885	0.00162678	8	230005	0.00347819	5	182692	0.00273685	0.237777	1.59551	1.25545
ERBB3	c.A185>C	A	C	N62T	1.59449	18	225167	0.00799407	9	139250	0.0064632	16	215775	0.00741513	30	291106	0.0103055	11	92635	0.0118746	23	245990	0.00934997	18	230053	0.00782428	20	182739	0.0109446	1.59449	0.658911	0.921682
ERBB3	c.T295>G	T	G	L99V	1.59447	15	225044	0.00666536	11	138338	0.00795154	17	215452	0.00789039	17	290936	0.00584321	5	91640	0.00545613	7	245768	0.00284821	20	229894	0.00869966	14	182602	0.00766695	0.734853	1.59447	1.4052
ERBB3	c.C269>G	C	G	A90G	1.59343	17	224442	0.00757434	17	137846	0.0123326	16	214714	0.00745177	16	290438	0.00550892	3	91425	0.00328138	12	244986	0.00489824	12	229505	0.00522864	5	182297	0.00274278	0.446696	1.59343	0.835861
ERBB3	c.T1044>G	T	G	I348M	1.59226	11	225093	0.00488687	2	136854	0.00146141	15	214446	0.00699477	6	291071	0.00206135	4	89504	0.00446907	26	245721	0.0105811	7	230044	0.0030429	13	182689	0.00711592	1.41052	0.680878	1.59226
ERBB3	c.G346>C	G	C	A116P	1.59082	1	225175	0.000444099	1	138403	0.000722528	3	215589	0.00139154	3	291093	0.0010306	1	91489	0.00109303	5	245899	0.00203336	4	230042	0.00173881	3	182726	0.0016418	1.42638	1.59082	1.50207
ERBB3	c.T1815>G	T	G	D605E	1.59048	16	225110	0.00710764	5	136143	0.00367261	7	214294	0.00326654	17	291035	0.00584122	7	87800	0.00797267	21	245515	0.00855345	7	230023	0.00304317	9	182608	0.00492859	1.59048	0.381701	0.618186
ERBB3	c.T1234>G	T	G	F412V	1.58726	12	225147	0.00532985	8	136793	0.00584825	16	214411	0.0074623	19	291075	0.00652753	8	89219	0.0089667	22	245712	0.00895357	23	230054	0.00999765	26	182681	0.0142325	1.11615	1.11498	1.58726
ERBB3	c.G2595>C	G	C	Q865H	1.58665	27	224927	0.0120039	13	133256	0.00975566	18	213415	0.00843427	42	291082	0.0144289	8	81109	0.00986327	28	245212	0.0114187	36	230038	0.0156496	26	182670	0.0142333	1.47903	1.58665	1.44306
ERBB3	c.T3919>A	T	A	Y1307N	1.58575	20	224629	0.00890357	5	135754	0.00368313	21	213474	0.00983726	17	291070	0.00584052	9	84986	0.01059	32	245180	0.0130516	6	230054	0.00260808	17	182707	0.00930451	1.58575	0.246278	0.878615
ERBB3	c.A3116>C	A	C	N1039T	1.58493	17	225033	0.00755445	9	133932	0.00671983	15	213683	0.00701974	31	291067	0.0106505	23	82360	0.0279262	34	245264	0.0138626	30	230060	0.0130401	29	182706	0.0158725	1.58493	0.466948	0.568373
ERBB3	c.A445>C	A	C	I149L	1.58202	6	225133	0.00266509	3	138129	0.00217188	5	215473	0.00232048	10	291040	0.00343595	3	91068	0.00329424	12	245854	0.00488095	7	230017	0.00304325	4	182693	0.00218947	1.58202	0.92381	0.664634
ERBB3	c.T580>G	T	G	C194G	1.58094	6	225157	0.00266481	3	138042	0.00217325	12	215344	0.00557248	10	291054	0.00343579	11	90880	0.0121039	14	245801	0.00569566	6	230016	0.00260851	14	182691	0.00766321	1.58094	0.215511	0.633121
ERBB3	c.T2222>G	T	G	I741S	1.57977	7	224762	0.00311441	6	133225	0.00450366	12	213265	0.0056268	13	290811	0.00447026	2	80683	0.00247884	20	245009	0.00816297	9	229827	0.00391599	7	182512	0.00383536	0.992583	1.57977	1.54724
ERBB3	c.G2195>T	G	T	G732V	1.5794	12	224950	0.00533452	14	133331	0.0105002	7	213460	0.0032793	20	291072	0.00687115	4	80745	0.00495387	9	245226	0.00367008	18	230057	0.00782415	6	182678	0.00328447	0.654384	1.5794	0.663011
ERBB3	c.T3143>G	T	G	L1048*	1.5787	3	225031	0.00133315	NA	NA	NA	7	213669	0.0032761	6	291061	0.00206142	2	82412	0.00242683	3	245256	0.00122321	6	230059	0.00260803	7	182708	0.00383125	#VALUE!	1.07466	1.5787
ERBB3	c.C3166>G	C	G	P1056A	1.57837	17	223958	0.00759071	6	133343	0.00449967	17	212687	0.00799297	15	289840	0.00517527	4	82047	0.00487525	4	244045	0.00163904	9	229054	0.0039292	14	181937	0.00769497	1.15014	0.805949	1.57837
ERBB3	c.T2156>A	T	A	V719D	1.57814	7	224896	0.00311255	6	133244	0.00450302	9	213223	0.00422093	3	291055	0.00103073	2	80675	0.00247908	9	245066	0.00367248	9	230041	0.00391235	7	182667	0.00383211	0.228898	1.57814	1.54578
ERBB3	c.T2999>A	T	A	L1000Q	1.57622	37	225020	0.016443	7	133806	0.00523145	8	213612	0.00374511	24	291053	0.00824592	9	82058	0.0109679	10	245247	0.00407752	19	230037	0.00825954	12	182673	0.00656912	1.57622	0.753068	0.598943
ERBB3	c.C3604>G	C	G	R1202G	1.57543	40	224642	0.0178061	15	134873	0.0111216	25	213389	0.0117157	51	291075	0.0175213	16	83928	0.019064	31	245033	0.0126514	39	230055	0.0169525	39	182714	0.0213448	1.57543	0.889242	1.11964
ERBB3	c.A3637>T	A	T	R1213W	1.57536	7	224629	0.00311625	5	134870	0.00370727	9	213385	0.00421773	17	291081	0.0058403	3	83945	0.00357377	9	245023	0.00367312	7	230057	0.00304272	4	182712	0.00218924	1.57536	0.851405	0.612585
ERBB3	c.A3056>C	A	C	E1019A	1.57446	6	225025	0.00266637	5	133906	0.00373396	10	213714	0.00467915	6	291061	0.00206142	2	82176	0.0024338	12	245249	0.00489299	7	230052	0.00304279	7	182676	0.00383192	0.552074	1.25022	1.57446
ERBB3	c.A650>C	A	C	H217P	1.57356	12	225093	0.00533113	7	137745	0.00508185	11	215146	0.00511281	13	291056	0.00446649	3	90491	0.00331525	11	245808	0.00447504	12	230029	0.00521673	7	182704	0.00383133	0.87891	1.57356	1.15567
ERBB3	c.A2311>T	A	T	I771F	1.57008	27	224879	0.0120065	7	133271	0.00525246	20	213406	0.00937181	24	291023	0.00824677	11	80554	0.0136554	20	245151	0.00815824	20	229978	0.00869648	18	182637	0.00985562	1.57008	0.636851	0.721736
ERBB3	c.A839>C	A	C	Y280S	1.56997	7	225069	0.00311016	3	137072	0.00218863	10	214473	0.00466259	10	291029	0.00343608	8	90010	0.0088879	9	245748	0.00366229	14	230004	0.00608685	12	182685	0.00656868	1.56997	0.684847	0.739059
ERBB3	c.C761>G	C	G	A254G	1.56973	11	224846	0.00489224	3	136911	0.0021912	5	214229	0.00233395	10	290731	0.00343961	4	89975	0.00444568	12	245477	0.00488844	9	229765	0.00391705	9	182499	0.00493153	1.56973	0.88109	1.10929
ERBB3	c.C867>G	C	G	S289R	1.5693	6	225093	0.00266556	3	137033	0.00218925	12	214486	0.00559477	10	291070	0.0034356	6	89932	0.00667171	14	245749	0.00569687	7	230047	0.00304286	7	182711	0.00383119	1.5693	0.456084	0.574244
ERBB3	c.C715>A	C	A	Q239K	1.56829	25	225094	0.0111065	10	137132	0.00729224	20	214488	0.00932453	8	291061	0.00274856	1	90187	0.00110881	8	245773	0.00325504	4	230027	0.00173893	1	182699	0.000547348	0.376916	1.56829	0.493637
ERBB3	c.G728>T	G	T	C243F	1.56772	9	225074	0.00399868	3	137059	0.00218884	1	214487	0.000466229	7	291067	0.00240494	1	90160	0.00110914	4	245765	0.00162757	4	230041	0.00173882	2	182714	0.00109461	1.09873	1.56772	0.986898
ERBB3	c.C1122>A	C	A	H374Q	1.56711	6	225088	0.00266562	3	136841	0.00219233	8	214436	0.00373072	10	291069	0.00343561	4	89304	0.00447908	14	245709	0.0056978	9	230045	0.00391228	5	182685	0.00273695	1.56711	0.873455	0.611052
ERBB3	c.A461>C	A	C	K154T	1.56598	37	225172	0.0164319	28	138149	0.020268	20	215504	0.00928057	20	291074	0.0068711	7	91041	0.00768884	20	245882	0.00813398	27	230043	0.0117369	22	182715	0.0120406	0.339013	1.52649	1.56598
ERBB3	c.C1412>A	C	A	T471N	1.56371	12	224781	0.00533853	3	136326	0.00220061	9	214001	0.00420559	10	290603	0.00344112	6	88293	0.00679556	10	245231	0.00407779	9	229689	0.00391834	7	182394	0.00383785	1.56371	0.576604	0.564758
ERBB3	c.A3718>T	A	T	S1240C	1.56341	53	224638	0.0235935	28	135093	0.0207265	25	213416	0.0117142	12	291080	0.00412258	18	84291	0.0213546	77	245076	0.0314188	11	230054	0.00478149	61	182711	0.0333861	0.198904	0.223909	1.56341
ERBB3	c.A275>C	A	C	N92T	1.56269	33	225155	0.0146566	7	138448	0.00505605	18	215601	0.00834876	23	291101	0.00790104	11	91774	0.011986	20	245943	0.00813197	17	230049	0.00738973	14	182731	0.00766154	1.56269	0.616532	0.639209
ERBB3	c.T85>A	T	A	C29S	1.56097	18	225191	0.00799321	8	139804	0.0057223	14	215838	0.00648635	26	291078	0.00893231	10	93305	0.0107175	19	246054	0.00772188	13	230020	0.00565168	8	182745	0.00437768	1.56097	0.52733	0.40846
ERBB3	c.T1587>G	T	G	C529W	1.55863	4	225149	0.0017766	3	136095	0.00220434	4	214316	0.0018664	10	291057	0.00343575	5	88002	0.00568169	6	245572	0.00244328	9	230038	0.0039124	4	182672	0.00218972	1.55863	0.688598	0.385399
ERBB3	c.C1834>T	C	T	P612S	1.55821	60	224543	0.0267209	3	135752	0.00220991	5	213725	0.00233945	10	290402	0.0034435	16	87511	0.0182834	19	244840	0.00776017	4	229406	0.00174363	2	182176	0.00109784	1.55821	0.0953669	0.0600456
ERBB3	c.A2276>C	A	C	H759P	1.5582	9	224891	0.00400194	5	133368	0.00374903	9	213430	0.00421684	17	291009	0.00584174	8	80752	0.00990688	22	245162	0.00897366	7	230003	0.00304344	5	182626	0.00273784	1.5582	0.307205	0.276357
ERBB3	c.G2294>C	G	C	S765T	1.55798	15	224924	0.00666892	5	133373	0.00374888	8	213473	0.00374755	17	291061	0.0058407	11	80769	0.0136191	14	245212	0.00570935	24	230052	0.0104324	7	182673	0.00383198	1.55798	0.766015	0.281369
ERBB3	c.G2634>T	G	T	M878I	1.55736	33	224608	0.0146923	5	133161	0.00375485	9	213148	0.00422242	17	290715	0.00584765	7	81024	0.00863942	16	244912	0.00653296	14	229718	0.00609443	9	182393	0.0049344	1.55736	0.705421	0.57115
ERBB3	c.T2679>A	T	A	D893E	1.55728	16	224941	0.00711298	5	133313	0.00375057	26	213413	0.012183	17	291061	0.0058407	6	81194	0.00738971	19	245213	0.00774837	24	230023	0.0104337	11	182661	0.00602208	1.55728	1.41193	0.814929
ERBB3	c.A3566>C	A	C	E1189A	1.55642	7	223550	0.00313129	7	134090	0.00522037	3	212119	0.0014143	7	290391	0.00241054	5	83380	0.00599664	15	243684	0.00615551	19	229487	0.00827934	17	182144	0.00933327	0.461757	1.38066	1.55642
ERBB3	c.T1043>G	T	G	I348S	1.55634	14	224763	0.00622878	7	136645	0.00512276	15	214119	0.00700545	22	290671	0.00756869	4	89356	0.00447648	20	245322	0.00815255	16	229657	0.00696691	12	182387	0.00657942	1.47746	1.55634	1.46978
ERBB3	c.A1031>C	A	C	D344A	1.55621	7	225088	0.00310989	5	136842	0.00365385	6	214437	0.00279802	5	291066	0.00171782	2	89499	0.00223466	12	245705	0.00488391	8	230044	0.0034776	4	182687	0.00218954	0.470141	1.55621	0.979807
ERBB3	c.C4010>G	C	G	A1337G	1.55577	9	224593	0.00400725	5	136208	0.00367086	12	214156	0.00560339	7	291005	0.00240546	3	85252	0.00351898	7	245176	0.00285509	11	230017	0.00478226	10	182658	0.00547471	0.655285	1.35899	1.55577
ERBB3	c.T3260>G	T	G	M1087R	1.555	14	225001	0.00622219	5	134003	0.00373126	12	213654	0.00561656	6	291062	0.00206142	3	82544	0.00363443	14	245216	0.00570925	13	230026	0.00565154	8	182627	0.00438051	0.552472	1.555	1.20528
ERBB3	c.T3912>G	T	G	H1304Q	1.55373	22	224512	0.00979903	6	135666	0.00442263	19	213434	0.00890205	20	291054	0.00687158	11	84897	0.0129569	16	245132	0.0065271	15	230023	0.00652109	21	182684	0.0114953	1.55373	0.503292	0.887194
ERBB3	c.A3182>C	A	C	N1061T	1.55332	18	225032	0.00799886	12	133937	0.00895944	14	213649	0.0065528	20	291066	0.00687129	6	82467	0.00727564	17	245261	0.00693139	26	230060	0.0113014	20	182710	0.0109463	0.766934	1.55332	1.50452
ERBB3	c.G1138>C	G	C	D380H	1.55282	2	225093	0.000888522	1	136811	0.000730935	1	214437	0.000466337	1	291074	0.000343555	1	89306	0.00111975	3	245717	0.00122092	4	230048	0.00173877	1	182686	0.000547387	0.470021	1.55282	0.48885
ERBB3	c.T1136>G	T	G	L379R	1.55276	22	225077	0.00977443	9	136790	0.00657943	8	214417	0.00373105	15	291058	0.00515361	4	89297	0.00447943	7	245689	0.00284913	16	230034	0.00695549	9	182672	0.00492686	0.783292	1.55276	1.09989
ERBB3	c.T1160>A	T	A	F387Y	1.55252	5	225097	0.00222126	3	136811	0.00219281	1	214431	0.00046635	4	291067	0.00137425	2	89287	0.00223997	5	245715	0.00203488	8	230044	0.0034776	4	182679	0.00218963	0.62671	1.55252	0.977529
ERBB3	c.G1163>C	G	C	R388P	1.55218	48	224647	0.0213669	25	136539	0.0183098	42	214058	0.0196209	55	290529	0.018931	12	89102	0.0134677	30	245186	0.0122356	48	229618	0.0209043	34	182295	0.0186511	1.03393	1.55218	1.38487
ERBB3	c.A2017>T	A	T	N673Y	1.54794	14	224443	0.00623766	3	133113	0.00225372	2	213021	0.000938875	7	290459	0.00240998	2	80606	0.0024812	11	244699	0.00449532	5	229574	0.00217795	7	182256	0.00384075	1.06933	0.877778	1.54794
ERBB3	c.T2289>G	T	G	I763M	1.54763	14	224947	0.00622369	9	133378	0.00674774	10	213483	0.00468421	19	291071	0.00652762	4	80778	0.00495184	14	245238	0.00570874	13	230057	0.00565077	14	182681	0.00766363	0.967378	1.14115	1.54763
ERBB3	c.A1271>C	A	C	Y424S	1.54759	6	225131	0.00266511	3	136775	0.00219338	5	214412	0.00233196	4	291060	0.00137429	2	88999	0.00224722	7	245693	0.00284908	8	230033	0.00347776	2	182634	0.00109509	0.62656	1.54759	0.487308
ERBB3	c.A2234>C	A	C	E745A	1.54711	9	224934	0.00400117	6	133325	0.00450028	11	213459	0.00515321	6	291063	0.00206141	2	80748	0.00247684	4	245219	0.00163119	8	230041	0.00347764	7	182675	0.00383194	0.458062	1.40406	1.54711
ERBB3	c.A1263>C	A	C	R421S	1.54681	6	224985	0.00266684	5	136635	0.00365938	3	214067	0.00140143	5	290931	0.00171862	1	88918	0.00112463	2	245410	0.000814963	4	229939	0.00173959	2	182541	0.00109564	0.469647	1.54681	0.974225
ERBB3	c.G1206>C	G	C	W402C	1.54675	8	225093	0.00355409	16	136790	0.0116968	24	214410	0.0111935	27	291063	0.00927634	6	89230	0.0067242	14	245702	0.00569796	17	230038	0.00739008	19	182681	0.0104006	0.793069	1.09903	1.54675
ERBB3	c.G1312>T	G	T	V438F	1.54664	2	225135	0.000888356	3	136795	0.00219306	4	214423	0.00186547	4	291063	0.00137427	2	88951	0.00224843	8	245685	0.0032562	8	230049	0.00347752	3	182633	0.00164264	0.626646	1.54664	0.730572
ERBB3	c.C224>A	C	A	S75Y	1.54562	19	224848	0.00845015	4	138276	0.00289277	4	215315	0.00185774	13	290755	0.00447112	6	91709	0.00654243	7	245555	0.00285069	3	229776	0.00130562	5	182480	0.00274003	1.54562	0.199562	0.418808
ERBB3	c.T901>A	T	A	C301S	1.5405	52	225087	0.0231022	11	136995	0.00802949	23	214471	0.0107241	36	291041	0.0123694	22	89879	0.0244774	29	245728	0.0118017	16	230003	0.00695643	19	182679	0.0104008	1.5405	0.284199	0.424913
ERBB3	c.A3782>G	A	G	E1261G	1.54005	8	224243	0.00356756	8	134910	0.00592988	5	213038	0.002347	13	290554	0.00447421	3	84172	0.00356413	11	244617	0.00449683	7	229575	0.00304911	10	182185	0.00548893	0.75452	0.8555	1.54005
ERBB3	c.T3771>G	T	G	D1257E	1.53902	11	224626	0.00489703	2	135112	0.00148025	11	213420	0.00515416	5	291054	0.00171789	3	84342	0.00355695	16	245078	0.00652853	8	230032	0.00347778	10	182675	0.0054742	1.16054	0.977742	1.53902
ERBB3	c.T640>G	T	G	C214G	1.53815	11	225088	0.00488698	4	137749	0.00290383	10	215145	0.00464803	13	291054	0.00446653	13	90491	0.0143661	13	245803	0.00528879	12	230024	0.00521685	11	182696	0.00602093	1.53815	0.363137	0.419108
ERBB3	c.C1400>T	C	T	S467F	1.53801	4	225149	0.0017766	NA	NA	NA	9	214389	0.00419798	2	291068	0.000687125	1	88454	0.00113053	6	245628	0.00244272	4	230048	0.00173877	1	182681	0.000547402	#VALUE!	1.53801	0.484199
ERBB3	c.C12>G	C	G	N4K	1.53495	2	225033	0.000888759	4	139834	0.00286053	3	215594	0.0013915	4	290777	0.00137562	1	93400	0.00107066	5	245860	0.00203368	2	229754	0.000870496	3	182547	0.00164341	0.480898	0.813044	1.53495
ERBB3	c.T3704>G	T	G	L1235R	1.53463	32	224574	0.0142492	39	135023	0.028884	32	213354	0.0149985	10	291012	0.00343628	5	84028	0.0059504	45	244955	0.0183707	21	229969	0.00913167	14	182657	0.00766464	0.118969	1.53463	1.28809
ERBB3	c.C3068>A	C	A	A1023E	1.53353	19	225025	0.00844351	3	133902	0.00224044	5	213683	0.00233991	10	291054	0.00343579	4	82208	0.00486571	10	245246	0.00407754	4	230056	0.00173871	1	182677	0.000547414	1.53353	0.357339	0.112505
ERBB3	c.T3085>G	T	G	S1029A	1.53339	10	225027	0.00444391	3	133893	0.0022406	4	213672	0.00187203	10	291061	0.00343571	3	82278	0.00364618	11	245235	0.00448549	2	230055	0.000869357	2	182678	0.00109482	1.53339	0.23843	0.300266
ERBB3	c.G1483>T	G	T	A495S	1.53316	10	225142	0.00444164	3	136190	0.0022028	5	214358	0.00233255	7	291073	0.00240489	1	88176	0.0011341	5	245601	0.00203582	4	230051	0.00173874	3	182679	0.00164222	1.09174	1.53316	1.44805
ERBB3	c.T65>C	T	C	V22A	1.533	7	225195	0.00310842	9	139967	0.00643009	16	215849	0.00741259	4	291090	0.00137415	1	93386	0.00107082	12	246056	0.00487694	1	230018	0.000434749	3	182752	0.00164157	0.213706	0.405994	1.533
ERBB3	c.A3920>T	A	T	Y1307F	1.53253	14	224622	0.00623269	7	135759	0.0051562	16	213468	0.00749527	23	291064	0.00790204	10	84983	0.0117671	25	245175	0.0101968	22	230042	0.00956347	16	182700	0.00875753	1.53253	0.812732	0.744241
ERBB3	c.C415>G	C	G	L139V	1.53203	22	225130	0.00977213	9	138385	0.0065036	14	215533	0.00649553	29	291057	0.00996368	15	91313	0.016427	27	245848	0.0109824	34	230021	0.0147813	18	182719	0.00985119	1.53203	0.899814	0.599695
ERBB3	c.A3653>T	A	T	E1218V	1.53162	12	224620	0.00534236	9	135023	0.00666553	12	213368	0.00562409	12	291065	0.00412279	3	83947	0.00357368	23	244986	0.00938829	9	230021	0.00391269	10	182698	0.00547351	0.618524	1.09486	1.53162
ERBB3	c.T1528>G	T	G	W510G	1.53102	10	225128	0.00444192	5	136080	0.00367431	11	214297	0.00513306	13	291045	0.00446666	4	88047	0.00454303	12	245558	0.00488683	16	230035	0.00695546	10	182669	0.00547438	1.21565	1.53102	1.20501
ERBB3	c.C1535>A	C	A	P512Q	1.53094	46	225140	0.0204317	12	136087	0.00881789	17	214316	0.00793221	17	291075	0.00584042	6	88049	0.00681439	19	245580	0.00773679	24	230052	0.0104324	11	182689	0.00602116	0.662338	1.53094	0.883595
ERBB3	c.C2881>A	C	A	L961I	1.53093	12	225004	0.00533324	6	133674	0.00448853	9	213663	0.00421224	20	291051	0.00687165	5	81930	0.00610277	14	245256	0.00570832	19	230042	0.00825936	5	182666	0.00273724	1.53093	1.35338	0.448524
ERBB3	c.C1534>T	C	T	P512S	1.53093	2	225138	0.000888344	NA	NA	NA	3	214324	0.00139975	1	291073	0.000343556	1	88049	0.00113573	2	245574	0.000814418	4	230054	0.00173872	NA	NA	NA	#VALUE!	1.53093	#VALUE!
ERBB3	c.T2861>A	T	A	I954N	1.5306	22	224900	0.00978213	12	133595	0.00898237	26	213500	0.012178	40	290942	0.0137484	9	81847	0.0109961	24	245121	0.00979108	22	229926	0.0095683	21	182575	0.0115021	1.5306	0.870151	1.04602
ERBB3	c.G1639>A	G	A	A547T	1.52965	8	225145	0.00355327	9	136189	0.00660846	5	214341	0.00233273	1	291071	0.000343559	1	87975	0.00113669	4	245577	0.00162882	4	230052	0.00173874	2	182683	0.00109479	0.0519877	1.52965	0.963144
ERBB3	c.A3562>C	A	C	T1188P	1.52924	5	224632	0.00222586	4	134802	0.00296732	6	213379	0.0028119	12	291072	0.00412269	3	83821	0.00357906	10	244961	0.00408228	8	230034	0.00347775	10	182707	0.00547324	1.38937	0.971694	1.52924
ERBB3	c.G1663>C	G	C	E555Q	1.52891	9	225148	0.00399737	8	136186	0.00587432	13	214340	0.00606513	9	291062	0.00309212	2	87933	0.00227446	7	245566	0.00285056	8	230054	0.00347744	5	182674	0.00273712	0.52638	1.52891	1.20341
ERBB3	c.C2721>A	C	A	F907L	1.52872	29	225010	0.0128883	6	133483	0.00449495	6	213525	0.00280998	20	291056	0.00687153	7	81615	0.00857685	41	245228	0.0167191	5	230051	0.00217343	5	182673	0.00273713	1.52872	0.253407	0.31913
ERBB3	c.A3412>T	A	T	S1138C	1.52801	32	224616	0.0142465	15	134672	0.0111382	32	213342	0.0149994	33	291071	0.0113374	9	83251	0.0108107	34	244957	0.01388	38	230041	0.0165188	23	182647	0.0125926	1.01789	1.52801	1.16483
ERBB3	c.G1325>C	G	C	G442A	1.52756	42	225145	0.0186546	12	136809	0.00877135	18	214432	0.00839427	39	291072	0.0133987	7	88936	0.00787083	40	245703	0.0162798	23	230054	0.00999765	15	182642	0.00821279	1.52756	1.27022	1.04345
ERBB3	c.A1180>T	A	T	T394S	1.52747	11	225085	0.00488704	4	136794	0.0029241	12	214423	0.00559641	13	291056	0.00446649	10	89248	0.0112047	15	245699	0.00610503	6	230033	0.00260832	6	182668	0.00328465	1.52747	0.232787	0.293148
ERBB3	c.A1345>C	A	C	I449L	1.52741	6	225143	0.00266497	4	136797	0.00292404	7	214434	0.00326441	13	291075	0.0044662	NA	NA	NA	17	245696	0.00691912	7	230051	0.0030428	7	182639	0.0038327	1.52741	#VALUE!	#VALUE!
ERBB3	c.T2060>G	T	G	I687R	1.52736	11	224937	0.00489026	3	133362	0.00224952	16	213460	0.00749555	10	291052	0.00343581	NA	NA	NA	11	245208	0.00448599	5	230033	0.0021736	4	182651	0.00218997	1.52736	#VALUE!	#VALUE!
ERBB3	c.T1807>G	T	G	Y603D	1.52683	4	225145	0.00177663	2	136154	0.00146892	2	214311	0.000933223	3	291062	0.00103071	1	87812	0.0011388	6	245552	0.00244347	4	230050	0.00173875	3	182636	0.00164261	0.701675	1.52683	1.44241
ERBB3	c.G1813>C	G	C	D605H	1.52668	2	225106	0.00088847	1	136124	0.000734624	2	214263	0.000933432	1	291058	0.000343574	1	87800	0.00113895	1	245508	0.000407319	4	230042	0.00173881	2	182629	0.00109512	0.467687	1.52668	0.961512
ERBB3	c.C2150>G	C	G	S717W	1.52652	24	224916	0.0106707	9	133293	0.00675204	19	213455	0.00890117	30	291061	0.0103071	6	80722	0.00743292	25	245211	0.0101953	26	230053	0.0113017	18	182672	0.00985373	1.52652	1.5205	1.32569
ERBB3	c.T2496>A	T	A	H832Q	1.52649	6	224952	0.00266724	3	133304	0.0022505	6	213436	0.00281115	10	291090	0.00343536	2	80911	0.00247185	15	245239	0.00611648	4	230053	0.00173873	2	182678	0.00109482	1.52649	0.703412	0.442916
ERBB3	c.C2371>A	C	A	P791T	1.52643	6	224686	0.00267039	3	133153	0.00225305	7	213200	0.0032833	10	290773	0.00343911	5	80599	0.00620355	5	244936	0.00204135	2	229796	0.000870337	4	182468	0.00219217	1.52643	0.140297	0.353373
ERBB3	c.A2594>C	A	C	Q865P	1.52573	17	224924	0.00755811	3	133236	0.00225164	6	213366	0.00281207	10	291087	0.0034354	4	81110	0.00493157	12	245175	0.00489446	12	230044	0.00521639	8	182668	0.00437953	1.52573	1.05775	0.888059
ERBB3	c.G1383>C	G	C	Q461H	1.52503	7	225124	0.0031094	4	136572	0.00292886	12	214387	0.00559735	13	291049	0.0044666	7	88621	0.00789881	15	245611	0.00610722	12	230036	0.00521657	10	182629	0.00547558	1.52503	0.660426	0.693216
ERBB3	c.T1399>G	T	G	S467A	1.52481	1	225145	0.000444158	4	136556	0.0029292	5	214376	0.00233235	13	291057	0.00446648	2	88452	0.00226111	2	245611	0.000814296	5	230036	0.00217357	6	182673	0.00328456	1.52481	0.961284	1.45263
ERBB3	c.A137>C	A	C	Y46S	1.52398	4	225147	0.00177662	9	139308	0.0064605	12	215775	0.00556135	8	291103	0.00274817	3	92842	0.0032313	5	246020	0.00203236	7	230039	0.00304296	9	182762	0.00492444	0.42538	0.941716	1.52398
ERBB3	c.G3350>C	G	C	S1117T	1.52373	16	224989	0.00711146	3	134905	0.00222379	4	213814	0.00187078	7	291071	0.00240491	3	83493	0.00359312	23	245212	0.00937964	12	230038	0.00521653	10	182651	0.00547492	1.08145	1.45181	1.52373
ERBB3	c.A443>T	A	T	Y148F	1.52354	48	225064	0.0213273	24	138129	0.0173751	42	215402	0.0194984	60	290950	0.0206221	18	91050	0.0197694	54	245752	0.0219734	46	229909	0.0200079	55	182606	0.0301195	1.18688	1.01207	1.52354
ERBB3	c.G153>C	G	C	K51N	1.52347	23	225144	0.0102157	4	139274	0.00287204	15	215740	0.00695281	6	291070	0.00206136	4	92796	0.00431053	24	245958	0.00975776	8	230004	0.0034782	12	182733	0.00656696	0.717735	0.806908	1.52347
ERBB3	c.A140>C	A	C	Q47P	1.5234	6	225140	0.00266501	3	139275	0.00215401	9	215707	0.00417233	7	291092	0.00240474	3	92805	0.00323258	8	245922	0.00325306	7	230013	0.00304331	9	182759	0.00492452	1.1164	0.941447	1.5234
ERBB3	c.A3340>C	A	C	M1114L	1.52322	13	225047	0.00577657	7	134945	0.0051873	11	213860	0.00514355	23	291088	0.00790139	11	83511	0.0131719	19	245300	0.00774562	20	230062	0.00869331	17	182666	0.0093066	1.52322	0.659988	0.706549
ERBB3	c.C154>G	C	G	L52V	1.52296	36	225061	0.0159957	10	139190	0.00718442	24	215543	0.0111347	7	291036	0.0024052	4	92750	0.00431267	23	245721	0.00936021	8	229986	0.00347847	12	182703	0.00656804	0.33478	0.806571	1.52296
ERBB3	c.A3481>C	A	C	M1161L	1.5215	14	224622	0.00623269	7	134774	0.00519388	18	213359	0.00843648	23	291047	0.0079025	10	83639	0.0119561	22	244973	0.00898058	19	230030	0.00825979	16	182658	0.00875954	1.5215	0.690841	0.732639
ERBB3	c.G1850>A	G	A	C617Y	1.52047	147	225146	0.065291	67	136104	0.0492271	161	214304	0.0751269	5	291067	0.00171782	61	87783	0.0694895	147	245555	0.0598644	4	230053	0.00173873	193	182667	0.105657	0.0348958	0.0250215	1.52047
ERBB3	c.T556>G	T	G	C186G	1.51744	8	225128	0.00355353	5	138020	0.00362266	6	215351	0.00278615	16	291059	0.00549717	3	90915	0.00329979	12	245815	0.00488172	4	230031	0.0017389	7	182704	0.00383133	1.51744	0.526972	1.16109
ERBB3	c.C681>A	C	A	C227*	1.51418	3	224743	0.00133486	5	137547	0.00363512	15	214844	0.00698181	16	290686	0.00550422	15	90257	0.0166192	17	245442	0.00692628	8	229742	0.00348217	15	182456	0.00822116	1.51418	0.209527	0.494678
ERBB3	c.C3431>A	C	A	T1144N	1.51224	27	223692	0.0120702	13	134176	0.00968877	21	212424	0.00988589	28	289985	0.00965567	6	83154	0.00721553	11	243764	0.00451256	25	229114	0.0109116	18	181869	0.00989723	0.996584	1.51224	1.37166
ERBB3	c.C3101>A	C	A	P1034Q	1.51187	8	225032	0.00355505	7	133930	0.00522661	10	213681	0.00467987	23	291068	0.00790193	4	82361	0.00485667	10	245267	0.00407719	16	230057	0.0069548	6	182706	0.00328396	1.51187	1.43201	0.676176
ERBB3	c.T803>A	T	A	L268Q	1.51048	19	225083	0.00844133	9	137077	0.00656565	18	214471	0.00839274	24	291056	0.00824584	7	90081	0.00777078	27	245751	0.0109867	27	230030	0.0117376	13	182703	0.00711537	1.2559	1.51048	0.915657
ERBB3	c.A386>T	A	T	H129L	1.50925	19	225126	0.00843972	11	138377	0.0079493	18	215546	0.00835089	31	291021	0.0106522	5	91346	0.00547369	35	245832	0.0142374	19	229992	0.00826116	12	182684	0.00656872	1.34001	1.50925	1.20005
ERBB3	c.T83>A	T	A	V28E	1.50658	30	225112	0.0133267	19	139789	0.0135919	28	215782	0.0129761	32	290999	0.0109966	7	93261	0.00750582	45	245958	0.0182958	26	229924	0.0113081	19	182668	0.0104014	0.809055	1.50658	1.38578
ERBB3	c.A3355>C	A	C	S1119R	1.50629	19	225006	0.00844422	4	134905	0.00296505	8	213815	0.00374155	13	291073	0.00446623	6	83496	0.00718597	13	245219	0.00530138	14	230037	0.00608598	8	182639	0.00438023	1.50629	0.846925	0.609552
ERBB3	c.A2501>C	A	C	N834T	1.50598	38	224957	0.0168921	26	133306	0.019504	39	213440	0.0182721	49	291094	0.0168331	15	80917	0.0185375	50	245247	0.0203876	54	230059	0.0234722	51	182683	0.0279172	0.863056	1.2662	1.50598
ERBB3	c.T296>G	T	G	L99W	1.50558	16	225178	0.00710549	10	138427	0.00722402	13	215595	0.00602982	22	291102	0.00755749	5	91705	0.00545227	20	245936	0.0081322	9	230048	0.00391223	15	182730	0.00820883	1.04616	0.717542	1.50558
ERBB3	c.T329>A	T	A	V110D	1.50494	16	225125	0.00710716	6	138338	0.0043372	11	215466	0.00510521	19	291088	0.00652724	4	91586	0.00436748	10	245798	0.00406838	11	230023	0.00478213	11	182715	0.0060203	1.50494	1.09494	1.37844
ERBB3	c.A332>C	A	C	Y111S	1.5042	7	225162	0.00310887	3	138388	0.00216782	1	215568	0.000463891	7	291072	0.0024049	2	91607	0.00218324	4	245891	0.00162674	6	230017	0.0026085	6	182703	0.00328402	1.10937	1.19479	1.5042
ERBB3	c.A496>C	A	C	I166L	1.50233	13	225150	0.00577393	6	138076	0.00434543	12	215436	0.0055701	19	291041	0.00652829	8	90987	0.00879246	23	245845	0.00935549	10	230027	0.00434732	12	182696	0.00656829	1.50233	0.494437	0.747036
ERBB3	c.C354>G	C	G	F118L	1.50156	NA	NA	NA	1	138352	0.000722794	1	215541	0.000463949	3	291096	0.00103059	1	91459	0.00109339	1	245854	0.000406745	3	230040	0.00130412	3	182728	0.00164178	1.42584	1.19274	1.50156
ERBB3	c.T401>G	T	G	L134R	1.49995	8	225165	0.00355295	6	138399	0.00433529	13	215585	0.0060301	7	291063	0.00240498	4	91358	0.00437838	15	245889	0.00610031	10	230033	0.0043472	12	182722	0.00656735	0.554744	0.992879	1.49995
ERBB3	c.G2000>C	G	C	R667P	1.49821	10	224877	0.00444688	9	132953	0.00676931	14	213402	0.00656039	15	291049	0.00515377	5	80472	0.00621334	30	245158	0.012237	17	230047	0.00738979	17	182621	0.0093089	0.761344	1.18934	1.49821
ERBB3	c.T3289>G	T	G	S1097A	1.49634	13	225010	0.00577752	4	134016	0.00298472	7	213675	0.003276	13	291079	0.00446614	7	82608	0.00847376	17	245235	0.00693213	15	230053	0.00652024	7	182659	0.00383228	1.49634	0.769462	0.452253
ERBB3	c.A3062>T	A	T	N1021I	1.49526	16	225029	0.00711019	4	133911	0.00298706	7	213725	0.00327524	13	291061	0.00446642	3	82204	0.00364946	11	245262	0.004485	9	230055	0.00391211	4	182682	0.0021896	1.49526	1.07197	0.599979
ERBB3	c.A3047>C	A	C	E1016A	1.49521	4	224947	0.0017782	4	133849	0.00298844	4	213640	0.00187231	13	290935	0.00446835	8	82130	0.00974066	19	245150	0.00775036	6	229953	0.00260923	10	182598	0.00547651	1.49521	0.26787	0.562232
ERBB3	c.A451>C	A	C	K151Q	1.49484	13	224859	0.0057814	4	137917	0.0029003	5	215101	0.00232449	12	290761	0.0041271	2	90937	0.00219932	7	245435	0.00285208	6	229748	0.00261156	6	182502	0.00328764	1.42299	1.18744	1.49484
ERBB3	c.A2500>C	A	C	N834H	1.49482	14	224959	0.00622336	12	133305	0.00900191	17	213440	0.00796477	24	291099	0.00824462	8	80917	0.00988667	17	245245	0.00693184	34	230059	0.0147788	25	182683	0.0136849	0.915874	1.49482	1.38418
ERBB3	c.G557>C	G	C	C186S	1.49286	2	225166	0.000888234	NA	NA	NA	2	215362	0.000928669	1	291060	0.000343572	1	90920	0.00109987	NA	NA	NA	1	230038	0.000434711	3	182710	0.00164195	#VALUE!	0.395239	1.49286
ERBB3	c.A2795>C	A	C	Q932P	1.49191	6	225001	0.00266665	4	133606	0.00299388	6	213608	0.00280888	13	291050	0.00446659	7	81750	0.00856269	18	245247	0.00733954	19	230038	0.0082595	13	182661	0.00711701	1.49191	0.964592	0.831165
ERBB3	c.G503>T	G	T	R168M	1.49124	40	224333	0.0178306	7	137605	0.00508702	18	214642	0.00838606	22	290008	0.007586	10	90664	0.0110297	21	244974	0.00857234	15	229210	0.00654422	16	181992	0.0087916	1.49124	0.593325	0.797081
ERBB3	c.T1904>G	T	G	V635G	1.49077	7	224879	0.00311279	4	133506	0.00299612	12	213619	0.00561748	13	291053	0.00446654	9	81294	0.0110709	15	245220	0.00611696	12	230031	0.00521669	10	182654	0.00547483	1.49077	0.471206	0.494523
ERBB3	c.A3575>C	A	C	D1192A	1.49062	12	224465	0.00534605	9	134706	0.00668122	3	213196	0.00140716	13	291018	0.00446708	4	83781	0.00477435	16	244767	0.00653683	15	229999	0.00652177	13	182668	0.00711674	0.668602	1.366	1.49062
ERBB3	c.A1039>T	A	T	N347Y	1.48876	27	224899	0.0120054	6	136727	0.00438831	18	214245	0.0084016	19	290826	0.00653312	17	89416	0.0190123	16	245501	0.00651729	8	229831	0.00348082	9	182522	0.00493091	1.48876	0.183083	0.259354
ERBB3	c.T2168>G	T	G	V723G	1.48866	7	224938	0.00311197	4	133322	0.00300026	9	213448	0.00421648	13	291064	0.00446637	5	80745	0.00619233	6	245210	0.00244688	6	230050	0.00260813	7	182668	0.00383209	1.48866	0.421187	0.618844
ERBB3	c.A2364>C	A	C	Q788H	1.48843	17	224938	0.00755764	8	133302	0.00600141	13	213446	0.00609053	26	291067	0.00893265	8	80705	0.00991264	27	245233	0.0110099	22	230051	0.0095631	14	182674	0.00766393	1.48843	0.964737	0.773146
ERBB3	c.A1733>C	A	C	H578P	1.48802	26	225118	0.0115495	11	136106	0.00808194	24	214289	0.0111998	35	291035	0.012026	13	87844	0.014799	44	245520	0.0179211	24	230014	0.0104341	20	182635	0.0109508	1.48802	0.705059	0.739971
ERBB3	c.T626>G	T	G	I209S	1.48586	4	225093	0.00177704	6	137758	0.00435546	9	215154	0.00418305	8	291057	0.0027486	2	90491	0.00221016	14	245812	0.00569541	5	230031	0.00217362	6	182704	0.003284	0.63107	0.983465	1.48586
ERBB3	c.C1429>G	C	G	P477A	1.48555	23	224969	0.0102236	6	136440	0.00439754	11	214204	0.00513529	19	290841	0.00653278	6	88377	0.0067891	22	245412	0.00896452	20	229872	0.00870049	15	182534	0.00821765	1.48555	1.28154	1.21042
ERBB3	c.A4021>T	A	T	R1341*	1.48325	21	224278	0.00936338	6	136015	0.00441128	9	213785	0.00420984	19	290513	0.00654015	5	85152	0.00587185	23	244804	0.00939527	20	229637	0.0087094	11	182385	0.0060312	1.4826	1.48325	1.02714
ERBB3	c.C3988>G	C	G	H1330D	1.4828	2	224621	0.000890389	NA	NA	NA	4	214172	0.00186766	9	291051	0.00309224	1	85276	0.00117266	5	245229	0.00203891	4	230041	0.00173882	3	182695	0.00164208	#VALUE!	1.4828	1.4003
ERBB3	c.C3953>G	C	G	A1318G	1.48218	15	224635	0.0066775	6	136234	0.00440419	13	214188	0.00606943	19	291062	0.00652782	8	85160	0.00939408	16	245207	0.0065251	19	230042	0.00825936	11	182691	0.0060211	1.48218	0.879209	0.640946
ERBB3	c.A1697>C	A	C	N566T	1.48114	16	225155	0.00710622	6	136144	0.0044071	7	214355	0.00326561	19	291075	0.00652753	5	87885	0.00568925	12	245575	0.00488649	13	230058	0.00565075	7	182681	0.00383182	1.48114	0.993232	0.673518
ERBB3	c.A721>T	A	T	T241S	1.48103	8	225085	0.00355421	11	137089	0.00802398	12	214490	0.00559467	16	291059	0.00549717	6	90191	0.00665255	18	245761	0.00732419	15	230039	0.00652063	18	182693	0.00985259	0.685092	0.980171	1.48103
ERBB3	c.A749>C	A	C	N250T	1.47985	18	225103	0.00799634	6	137097	0.00437646	12	214496	0.00559451	16	291073	0.0054969	5	90130	0.00554754	18	245787	0.00732341	14	230047	0.00608571	15	182715	0.00820951	1.25601	1.09701	1.47985
ERBB3	c.T2576>A	T	A	L859Q	1.47976	34	224953	0.0151143	14	133260	0.0105058	17	213416	0.00796566	27	291081	0.00927577	6	81096	0.00739864	34	245223	0.0138649	18	230044	0.00782459	20	182678	0.0109482	0.882921	1.05757	1.47976
ERBB3	c.A818>T	A	T	E273V	1.47857	14	224862	0.00622604	7	136938	0.0051118	2	214189	0.000933755	13	290827	0.00447001	2	89951	0.00222343	8	245459	0.0032592	6	229799	0.00261098	6	182509	0.00328751	0.874449	1.1743	1.47857
ERBB3	c.A875>C	A	C	H292P	1.47674	18	225068	0.00799758	8	137016	0.00583873	16	214461	0.00746056	21	291033	0.00721568	6	89925	0.00667223	25	245707	0.0101747	21	230017	0.00912976	18	182683	0.00985313	1.23583	1.36832	1.47674
ERBB3	c.C3910>A	C	A	H1304N	1.47638	45	223825	0.020105	28	135678	0.0206371	43	213477	0.0201427	40	291077	0.0137421	8	84912	0.00942152	33	245177	0.0134597	32	230054	0.0139098	20	182712	0.0109462	0.665892	1.47638	1.16183
ERBB3	c.T905>G	T	G	V302G	1.47604	4	225100	0.00177699	3	137010	0.00218962	2	214468	0.00093254	3	291062	0.00103071	1	89894	0.00111242	11	245739	0.00447629	1	230035	0.000434716	3	182706	0.00164198	0.470724	0.390784	1.47604
ERBB3	c.A938>C	A	C	D313A	1.47419	5	225085	0.00222138	NA	NA	NA	2	214473	0.000932518	6	291046	0.00206153	2	89776	0.00222777	4	245734	0.00162778	4	230037	0.00173885	6	182696	0.00328414	#VALUE!	0.780535	1.47419
ERBB3	c.A2234>G	A	G	E745G	1.47344	31	224934	0.0137818	14	133325	0.0105007	8	213459	0.00374779	8	291063	0.00274855	3	80748	0.00371526	10	245219	0.00407799	6	230041	0.00260823	10	182675	0.0054742	0.26175	0.702031	1.47344
ERBB3	c.T960>G	T	G	C320W	1.47331	4	225082	0.00177713	6	136946	0.00438129	5	214471	0.00233132	8	291047	0.0027487	4	89710	0.00445881	14	245715	0.00569766	8	230018	0.00347799	12	182670	0.00656922	0.627372	0.780026	1.47331
ERBB3	c.G3197>T	G	T	C1066F	1.47251	22	225020	0.00977691	5	133936	0.00373313	9	213634	0.00421281	16	291064	0.00549707	7	82460	0.00848896	12	245241	0.00489315	11	230054	0.00478149	6	182708	0.00328393	1.47251	0.563259	0.386847
ERBB3	c.G2352>C	G	C	Q784H	1.47236	11	224906	0.00489093	7	133265	0.00525269	16	213410	0.00749731	11	291068	0.00377919	6	80691	0.00743577	10	245122	0.0040796	9	230053	0.00391214	20	182680	0.0109481	0.719476	0.526124	1.47236
ERBB3	c.C695>A	C	A	A232D	1.47215	19	224417	0.00846638	8	137165	0.00583239	7	214272	0.00326688	12	290312	0.00413348	4	90055	0.00444173	15	244786	0.0061278	15	229396	0.00653891	5	182210	0.00274409	0.708712	1.47215	0.617797
ERBB3	c.T3085>A	T	A	S1029T	1.47205	13	225027	0.00577708	5	133893	0.00373433	13	213672	0.00608409	16	291061	0.00549713	7	82278	0.00850774	23	245235	0.00937876	10	230055	0.00434679	11	182678	0.00602152	1.47205	0.510921	0.70777
ERBB3	c.C3945>G	C	G	S1315R	1.47013	57	224624	0.0253757	26	136221	0.0190866	30	214153	0.0140087	66	291061	0.0226757	19	85050	0.0223398	66	245196	0.0269172	67	230043	0.029125	60	182691	0.0328423	1.18804	1.30373	1.47013
ERBB3	c.A1063>C	A	C	T355P	1.46961	14	225080	0.00622001	7	136826	0.00511599	14	214432	0.00652888	15	291061	0.00515356	6	89485	0.00670503	25	245702	0.0101749	20	230026	0.00869467	18	182671	0.00985378	1.00734	1.29674	1.46961
ERBB3	c.T1877>G	T	G	L626R	1.46773	6	224797	0.00266907	5	133451	0.00374669	10	213523	0.00468334	16	290954	0.00549915	9	81267	0.0110746	11	245128	0.00448745	9	229967	0.0039136	15	182596	0.00821486	1.46773	0.353385	0.741774
ERBB3	c.A1093>T	A	T	I365F	1.46773	28	225087	0.0124396	13	136831	0.00950077	8	214431	0.0037308	9	291069	0.00309205	3	89376	0.00335661	10	245701	0.00406999	7	230040	0.00304295	9	182682	0.00492659	0.325453	0.906555	1.46773
ERBB3	c.G2740>T	G	T	G914W	1.46762	35	224314	0.0156031	5	133084	0.00375703	10	212906	0.00469691	16	290176	0.0055139	11	81350	0.0135218	10	244498	0.00409001	11	229320	0.00479679	8	182060	0.00439416	1.46762	0.354744	0.324968
ERBB3	c.T102>G	T	G	N34K	1.46733	24	225171	0.0106586	15	139786	0.0107307	31	215839	0.0143626	22	291077	0.00755814	8	93270	0.00857725	24	246033	0.00975479	22	230018	0.00956447	23	182748	0.0125856	0.704348	1.1151	1.46733
ERBB3	c.T3875>G	T	G	M1292R	1.46595	10	224604	0.00445228	5	135654	0.00368585	6	213453	0.00281092	12	291019	0.00412344	7	84795	0.0082552	15	245107	0.00611978	12	230013	0.0052171	22	181792	0.0121017	1.11872	0.631977	1.46595
ERBB3	c.T2394>G	T	G	H798Q	1.46583	14	224895	0.00622513	5	133297	0.00375102	12	213415	0.00562285	16	290995	0.00549838	8	80734	0.00990908	26	245136	0.0106064	10	229959	0.0043486	11	182608	0.00602383	1.46583	0.43885	0.60791
ERBB3	c.A2642>T	A	T	E881V	1.46579	14	224916	0.00622455	5	133307	0.00375074	7	213380	0.00328053	16	291025	0.00549781	8	81137	0.00985987	10	245209	0.00407815	6	229994	0.00260876	7	182598	0.00383356	1.46579	0.264584	0.388804
ERBB3	c.T1190>G	T	G	L397R	1.46527	7	225067	0.00311018	3	136799	0.002193	6	214410	0.00279838	4	291065	0.00137426	2	89226	0.0022415	6	245701	0.00244199	4	230041	0.00173882	6	182682	0.0032844	0.62666	0.77574	1.46527
ERBB3	c.A3459>C	A	C	E1153D	1.46523	13	224625	0.00578742	6	134774	0.0044519	10	213372	0.00468665	14	291064	0.00480994	5	83631	0.00597864	17	244977	0.00693943	14	230039	0.00608592	16	182646	0.00876012	1.08042	1.01794	1.46523
ERBB3	c.A1199>C	A	C	Q400P	1.4649	16	225019	0.00711051	8	136750	0.00585009	8	214402	0.00373131	9	291044	0.00309232	2	89194	0.0022423	24	245666	0.00976936	7	230026	0.00304313	6	182662	0.00328476	0.528593	1.35715	1.4649
ERBB3	c.C3846>A	C	A	C1282*	1.46348	56	223334	0.0250746	16	134920	0.0118589	8	212246	0.00376921	8	289436	0.002764	24	84217	0.0284978	46	243699	0.0188757	4	228745	0.00174867	19	45557	0.041706	0.233074	0.0613616	1.46348
ERBB3	c.A995>T	A	T	E332V	1.4616	15	225080	0.0066643	7	136923	0.00511236	5	214463	0.0023314	10	291060	0.00343572	4	89644	0.00446209	20	245716	0.00813948	15	229998	0.0065218	7	182683	0.00383177	0.672041	1.4616	0.858739
ERBB3	c.A3643>C	A	C	S1215R	1.4596	13	224646	0.00578688	4	134964	0.00296375	10	213406	0.0046859	11	291086	0.00377895	3	83949	0.0035736	9	245028	0.00367305	12	230060	0.00521603	7	182719	0.00383102	1.27506	1.4596	1.07203
ERBB3	c.A3668>T	A	T	E1223V	1.4595	6	224620	0.00267118	11	135038	0.00814586	12	213384	0.00562366	20	291073	0.00687113	3	83940	0.00357398	13	244999	0.00530614	12	230051	0.00521623	6	182708	0.00328393	0.843512	1.4595	0.918843
ERBB3	c.G3644>T	G	T	S1215I	1.45925	8	224621	0.00356155	9	134942	0.00666953	8	213375	0.00374927	10	291078	0.00343551	3	83926	0.00357458	12	244929	0.00489938	12	230053	0.00521619	5	182712	0.00273655	0.515104	1.45925	0.765558
ERBB3	c.A1339>C	A	C	K447Q	1.45792	13	224899	0.00578037	5	136599	0.00366035	7	214204	0.00326791	6	290875	0.00206274	3	88691	0.00338253	8	245376	0.0032603	7	229888	0.00304496	9	182502	0.00493145	0.563537	0.900202	1.45792
ERBB3	c.A1124>T	A	T	K375M	1.45743	26	225092	0.0115508	10	136845	0.00730754	27	214441	0.0125909	31	291073	0.0106502	9	89302	0.0100782	26	245717	0.0105813	23	230046	0.009998	13	182687	0.007116	1.45743	0.992046	0.706081
ERBB3	c.T1363>G	T	G	Y455D	1.45671	12	225038	0.00533243	27	136538	0.0197747	75	214329	0.0349929	1	290932	0.000343723	1	88624	0.00112836	4	245509	0.00162927	3	229879	0.00130503	3	182516	0.00164369	0.0173819	1.15657	1.45671
ERBB3	c.T3883>G	T	G	F1295V	1.45654	17	224638	0.00756773	8	135670	0.00589666	8	213488	0.00374728	25	291079	0.00858873	7	84823	0.00825248	36	245158	0.0146844	22	230062	0.00956264	10	182508	0.00547921	1.45654	1.15876	0.663947
ERBB3	c.G3592>T	G	T	E1198*	1.45541	10	224636	0.00445165	7	134792	0.00519319	6	213301	0.00281293	22	291074	0.00755822	9	83855	0.0107328	17	244924	0.00694093	11	230056	0.00478144	8	182710	0.00437852	1.45541	0.445498	0.407957
ERBB3	c.G3524>C	G	C	G1175A	1.45525	8	224649	0.00356111	3	134781	0.00222583	7	213384	0.00328047	3	291089	0.00103061	1	83700	0.00119474	7	244988	0.00285728	4	230064	0.00173865	3	182719	0.00164187	0.463023	1.45525	1.37424
ERBB3	c.C3445>G	C	G	P1149A	1.45301	2	223823	0.000893563	NA	NA	NA	1	212647	0.000470263	2	290065	0.000689501	1	83263	0.00120101	4	244087	0.00163876	4	229215	0.00174509	1	181928	0.000549668	#VALUE!	1.45301	0.45767
ERBB3	c.G3362>C	G	C	S1121T	1.45235	13	225008	0.00577757	10	134903	0.00741273	40	213781	0.0187107	7	291068	0.00240494	2	83526	0.00239446	7	245263	0.00285408	8	230044	0.0034776	2	182654	0.00109497	0.324433	1.45235	0.457291
ERBB3	c.A3367>C	A	C	S1123R	1.45199	14	225015	0.00622181	5	134905	0.00370631	13	213810	0.00608016	11	291081	0.00377902	3	83506	0.00359256	9	245253	0.00366968	12	230046	0.00521635	8	182648	0.00438001	1.01962	1.45199	1.21919
ERBB3	c.T1955>A	T	A	L652*	1.45177	8	224894	0.00355723	6	133440	0.0044964	10	213636	0.00468086	19	291066	0.00652773	5	81320	0.00614855	12	245266	0.00489265	3	230050	0.00130406	6	182677	0.00328449	1.45177	0.212093	0.534189
ERBB3	c.A1679>T	A	T	E560V	1.45161	15	225152	0.00666217	11	136137	0.0080801	28	214342	0.0130632	15	291060	0.00515358	5	87879	0.00568964	24	245565	0.00977338	19	230048	0.00825915	12	182671	0.00656919	0.637811	1.45161	1.15459
ERBB3	c.C1097>A	C	A	T366N	1.45138	20	224718	0.00890004	11	136539	0.00805631	26	214016	0.0121486	34	290778	0.0116928	33	89161	0.0370117	56	245148	0.0228433	45	229840	0.0195788	24	182517	0.0131495	1.45138	0.528991	0.355278
ERBB3	c.A1798>C	A	C	I600L	1.45115	9	225147	0.00399739	9	136161	0.00660982	17	214321	0.00793203	13	291073	0.00446623	5	87855	0.0056912	25	245562	0.0101807	19	230059	0.00825875	8	182677	0.00437931	0.675696	1.45115	0.769489
ERBB3	c.G504>T	G	T	R168S	1.4505	11	225172	0.00488515	9	138096	0.00651721	11	215460	0.00510536	7	291071	0.00240491	3	91004	0.00329656	6	245881	0.0024402	11	230046	0.00478165	3	182715	0.0016419	0.36901	1.4505	0.498065
ERBB3	c.A665>C	A	C	N222T	1.45003	52	225098	0.023101	22	137755	0.0159704	38	215159	0.0176614	52	291065	0.0178654	16	90460	0.0176874	60	245813	0.0244088	59	230044	0.0256473	44	182710	0.0240819	1.11866	1.45003	1.36153
ERBB3	c.G1442>A	G	A	R481Q	1.44917	NA	NA	NA	4	136298	0.00293475	7	214369	0.0032654	5	291074	0.00171778	1	88243	0.00113323	6	245594	0.00244306	2	230050	0.000869376	3	182676	0.00164225	0.585324	0.767164	1.44917
ERBB3	c.G2051>T	G	T	G684V	1.44862	17	224938	0.00755764	14	133362	0.0104977	20	213467	0.00936913	19	291059	0.00652789	8	80789	0.00990234	19	245223	0.00774805	33	230050	0.0143447	19	182663	0.0104017	0.621837	1.44862	1.05043
ERBB3	c.T1510>G	T	G	C504G	1.44742	10	225127	0.00444194	7	136149	0.00514143	11	214336	0.00513213	8	291062	0.00274856	2	88136	0.00226922	7	245584	0.00285035	6	230032	0.00260833	6	182675	0.00328452	0.53459	1.14944	1.44742
ERBB3	c.A1874>C	A	C	E625A	1.44645	8	224881	0.00355744	7	133497	0.00524356	8	213630	0.00374479	7	291066	0.00240495	4	81300	0.00492005	20	245250	0.00815494	10	230048	0.00434692	13	182671	0.00711662	0.458649	0.883511	1.44645
ERBB3	c.A823>C	A	C	N275H	1.44633	27	224863	0.0120073	24	136978	0.0175211	45	214312	0.0209974	37	290849	0.0127214	15	89995	0.0166676	45	245514	0.0183289	40	229840	0.0174034	44	182521	0.0241068	0.726062	1.04415	1.44633
ERBB3	c.T1553>C	T	C	L518S	1.44564	3	225139	0.00133251	NA	NA	NA	8	214319	0.00373275	3	291076	0.00103066	1	88032	0.00113595	7	245572	0.00285049	NA	NA	NA	3	182685	0.00164217	#VALUE!	#VALUE!	1.44564
ERBB3	c.A1601>T	A	T	N534I	1.44503	13	225154	0.00577383	17	136138	0.0124873	11	214337	0.00513211	16	291074	0.00549688	6	87996	0.00681849	12	245583	0.00488633	7	230057	0.00304272	18	182687	0.00985292	0.440197	0.446246	1.44503
ERBB3	c.A10>T	A	T	N4Y	1.44468	8	223870	0.0035735	9	139186	0.00646617	13	214251	0.00606765	27	289032	0.00934153	7	92875	0.00753701	7	244647	0.00286127	8	228407	0.00350252	7	181710	0.00385229	1.44468	0.464709	0.511117
ERBB3	c.C8>A	C	A	A3E	1.44361	5	224598	0.0022262	2	139522	0.00143347	6	215115	0.00278921	6	289944	0.00206937	NA	NA	NA	3	245376	0.00122261	4	229309	0.00174437	4	182105	0.00219653	1.44361	#VALUE!	#VALUE!
ERBB3	c.G1756>T	G	T	V586L	1.44308	10	225152	0.00444144	5	136172	0.00367183	4	214311	0.00186645	9	291062	0.00309212	2	87870	0.00227609	6	245557	0.00244342	4	230053	0.00173873	6	182672	0.00328458	0.842122	0.763911	1.44308
ERBB3	c.G1754>C	G	C	C585S	1.44299	31	225111	0.013771	4	136149	0.00293796	6	214279	0.00280009	9	291025	0.00309252	2	87849	0.00227663	11	245496	0.00448072	7	229992	0.00304358	6	182639	0.00328517	1.05261	1.33688	1.44299
ERBB3	c.A14>T	A	T	D5V	1.44288	13	225139	0.00577421	5	139919	0.0035735	11	215778	0.00509783	15	290916	0.00515613	6	93443	0.00642103	16	245971	0.00650483	15	229924	0.00652389	12	182608	0.00657145	1.44288	1.01602	1.02343
ERBB3	c.T35>A	T	A	L12*	1.4428	12	225201	0.00532857	5	140001	0.0035714	15	215871	0.00694859	15	291103	0.00515282	5	93514	0.00534679	12	246083	0.0048764	8	230014	0.00347805	10	182759	0.00547169	1.4428	0.650493	1.02336
ERBB3	c.G2780>T	G	T	G927V	1.44276	40	225026	0.0177757	7	133618	0.00523882	19	213617	0.00889442	22	291069	0.00755835	10	81749	0.0122326	20	245270	0.00815428	12	230061	0.00521601	12	182676	0.00656901	1.44276	0.426403	0.53701
ERBB3	c.G1149>C	G	C	K383N	1.44107	24	225019	0.0106658	11	136739	0.00804452	22	214319	0.0102651	20	291055	0.00687155	7	89250	0.00784314	22	245595	0.00895784	26	230037	0.0113025	11	182672	0.00602172	0.85419	1.44107	0.76777
ERBB3	c.G82>C	G	C	V28L	1.44105	2	225131	0.000888372	1	139801	0.000715302	NA	NA	NA	3	291039	0.00103079	NA	NA	NA	1	245986	0.000406527	3	229954	0.00130461	2	182702	0.00109468	1.44105	#VALUE!	#VALUE!
ERBB3	c.G1231>T	G	T	V411F	1.44056	15	225136	0.00666264	19	136789	0.01389	24	214391	0.0111945	27	291058	0.0092765	7	89220	0.00784577	32	245701	0.013024	26	230042	0.0113023	17	182669	0.00930645	0.667854	1.44056	1.18617
ERBB3	c.C88>A	C	A	P30T	1.43967	14	224830	0.00622693	4	139485	0.00286769	4	215394	0.00185706	12	290661	0.00412852	4	93121	0.00429549	11	245505	0.00448056	7	229678	0.00304775	7	182435	0.00383698	1.43967	0.709523	0.893259
ERBB3	c.A3430>C	A	C	T1144P	1.43748	31	224632	0.0138003	17	134754	0.0126156	37	213383	0.0173397	45	291071	0.0154601	14	83543	0.0167578	45	244981	0.0183688	35	230043	0.0152145	44	182655	0.0240891	1.22548	0.907906	1.43748
ERBB3	c.T2041>G	T	G	L681V	1.43707	4	224868	0.00177882	7	133338	0.00524982	7	213413	0.00328003	9	291007	0.00309271	4	80747	0.00495374	6	245148	0.0024475	11	229975	0.00478313	13	182613	0.00711888	0.589108	0.965558	1.43707
ERBB3	c.T179>A	T	A	M60K	1.43648	29	225124	0.0128818	17	139218	0.0122111	25	215733	0.0115884	41	291044	0.0140872	12	92633	0.0129543	25	245928	0.0101656	23	230007	0.0099997	34	182711	0.0186086	1.15364	0.771918	1.43648
ERBB3	c.G2909>C	G	C	R970P	1.43568	14	224956	0.00622344	11	133643	0.00823088	17	213643	0.0079572	23	291045	0.00790256	5	81951	0.00610121	14	245252	0.00570841	14	230034	0.00608606	16	182661	0.0087594	0.960111	0.997517	1.43568
ERBB3	c.A211>G	A	G	N71D	1.43506	NA	NA	NA	2	139129	0.00143751	4	215539	0.00185581	6	290850	0.00206292	2	92511	0.00216191	12	245645	0.0048851	4	229775	0.00174083	3	182521	0.00164365	1.43506	0.805231	0.760277
ERBB3	c.C3229>G	C	G	R1077G	1.43455	2	225032	0.000888762	2	133938	0.00149323	3	213641	0.00140422	3	291066	0.00103069	1	82508	0.001212	2	245263	0.000815451	4	230060	0.00173868	NA	NA	NA	0.690246	1.43455	#VALUE!
ERBB3	c.T3212>G	T	G	V1071G	1.43357	15	224748	0.00667414	10	133719	0.00747837	21	213347	0.00984312	20	290745	0.00687888	6	82351	0.00728589	27	244847	0.0110273	24	229779	0.0104448	19	182446	0.010414	0.919837	1.43357	1.42934
ERBB3	c.C3132>G	C	G	S1044R	1.43298	3	224834	0.00133432	3	133806	0.00224205	5	213499	0.00234193	5	290838	0.00171917	1	82342	0.00121445	6	245040	0.00244858	4	229849	0.00174027	3	182566	0.00164324	0.766784	1.43298	1.35308
ERBB3	c.G16>T	G	T	A6S	1.43272	115	225172	0.0510721	48	139928	0.0343034	86	215805	0.0398508	143	290964	0.049147	50	93465	0.053496	63	245997	0.0256101	62	229954	0.0269619	51	182641	0.0279236	1.43272	0.503999	0.521976
ERBB3	c.A341>T	A	T	K114M	1.43134	62	225176	0.027534	26	138405	0.0187854	61	215595	0.0282938	32	291101	0.0109927	7	91542	0.00764676	25	245906	0.0101665	21	230045	0.00912865	20	182730	0.0109451	0.585174	1.19379	1.43134
ERBB3	c.C3091>T	C	T	L1031F	1.43096	6	225023	0.00266639	2	133932	0.0014933	8	213668	0.00374413	4	291056	0.00137431	2	82298	0.00243019	10	245259	0.00407732	8	230049	0.00347752	6	182701	0.00328405	0.920318	1.43096	1.35136
ERBB3	c.A2020>T	A	T	K674*	1.42914	32	223953	0.0142887	19	132772	0.0143102	29	212661	0.0136367	24	290032	0.00827495	13	80343	0.0161806	35	244222	0.0143312	53	229196	0.0231243	23	181972	0.0126393	0.578253	1.42914	0.781138
ERBB3	c.C1395>A	C	A	H465Q	1.42878	38	224872	0.0168985	12	136442	0.00879495	25	214094	0.0116771	28	290724	0.00963113	7	88390	0.00791945	20	245265	0.00815445	26	229780	0.0113152	4	182403	0.00219295	1.09508	1.42878	0.276906
ERBB3	c.G236>T	G	T	W79L	1.4271	19	224940	0.0084467	3	138343	0.00216852	8	215412	0.00371381	9	290820	0.0030947	4	91714	0.00436138	6	245707	0.00244193	9	229815	0.00391619	5	182528	0.00273931	1.4271	0.897924	0.628082
ERBB3	c.T226>A	T	A	F76I	1.42708	15	224975	0.00666741	10	138374	0.00722679	19	215383	0.00882149	30	290889	0.0103132	10	91759	0.0108981	27	245713	0.0109884	17	229847	0.00739622	18	182609	0.00985713	1.42708	0.67867	0.90448
ERBB3	c.A250>C	A	C	T84P	1.4268	11	225148	0.00488568	2	138441	0.00144466	3	215591	0.00139152	6	291088	0.00206123	5	91790	0.00544722	6	245918	0.00243984	7	230041	0.00304294	8	182730	0.00437804	1.4268	0.558622	0.803721
ERBB3	c.G3821>A	G	A	G1274D	1.42673	156	224643	0.0694435	90	135186	0.0665749	153	213429	0.0716866	1	291079	0.000343549	34	84398	0.0402853	152	245110	0.062013	3	230046	0.00130409	26	45236	0.0574763	0.00516034	0.0323713	1.42673
ERBB3	c.T296>A	T	A	L99*	1.42658	16	225178	0.00710549	6	138427	0.00433441	11	215595	0.00510216	18	291102	0.0061834	11	91705	0.011995	9	245936	0.00365949	21	230048	0.00912853	9	182730	0.0049253	1.42658	0.761029	0.410613
ERBB3	c.C400>G	C	G	L134V	1.42645	44	225159	0.0195417	3	138396	0.00216769	7	215582	0.00324702	9	291064	0.0030921	5	91351	0.00547339	22	245859	0.00894822	13	230037	0.00565126	3	182719	0.00164187	1.42645	1.0325	0.299972
ERBB3	c.C415>A	C	A	L139I	1.42637	17	225130	0.00755119	2	138385	0.00144524	7	215533	0.00324776	6	291057	0.00206145	7	91313	0.00766594	27	245848	0.0109824	3	230021	0.00130423	3	182719	0.00164187	1.42637	0.170133	0.214177
ERBB3	c.C391>A	C	A	L131M	1.42635	19	225153	0.00843871	3	138388	0.00216782	8	215555	0.00371135	9	291067	0.00309207	5	91358	0.00547297	6	245863	0.00244038	8	230040	0.00347766	4	182721	0.00218913	1.42635	0.635423	0.399989
ERBB3	c.T350>G	T	G	I117S	1.42633	7	225157	0.00310894	2	138392	0.00144517	7	215580	0.00324705	6	291079	0.0020613	2	91485	0.00218615	3	245893	0.00122004	7	230024	0.00304316	5	182709	0.00273659	1.42633	1.39202	1.25179
ERBB3	c.T425>C	T	C	I142T	1.42623	14	225049	0.00622087	1	138306	0.000723034	NA	NA	NA	3	290920	0.00103121	5	91258	0.00547897	6	245741	0.0024416	NA	NA	NA	NA	NA	NA	1.42623	#VALUE!	#VALUE!
ERBB3	c.A2912>G	A	G	D971G	1.42527	6	225024	0.00266638	4	133679	0.00299224	5	213668	0.00234008	11	291060	0.00377929	3	81969	0.00365992	8	245267	0.00326175	12	230045	0.00521637	5	182678	0.00273706	1.26303	1.42527	0.747846
ERBB3	c.C2866>T	C	T	P956S	1.4241	3	225026	0.00133318	NA	NA	NA	2	213634	0.000936181	1	291067	0.000343564	1	81907	0.0012209	2	245273	0.000815418	4	230060	0.00173868	1	182684	0.000547393	#VALUE!	1.4241	0.448353
ERBB3	c.G499>C	G	C	V167L	1.42336	3	225166	0.00133235	1	138095	0.000724139	2	215454	0.000928272	3	291061	0.00103071	3	90997	0.00329681	2	245869	0.000813441	5	230039	0.00217354	3	182701	0.00164203	1.42336	0.659287	0.498065
ERBB3	c.C498>G	C	G	I166M	1.42329	4	225166	0.00177647	1	138091	0.00072416	2	215452	0.000928281	3	291067	0.00103069	2	90991	0.00219802	2	245876	0.000813418	5	230037	0.00217356	3	182715	0.0016419	1.42329	0.988874	0.746991
ERBB3	c.G509>C	G	C	R170P	1.42325	4	225168	0.00177645	1	138086	0.000724186	NA	NA	NA	3	291065	0.0010307	1	91000	0.0010989	NA	NA	NA	2	230033	0.00086944	1	182703	0.000547336	1.42325	0.791191	0.498076
ERBB3	c.C590>T	C	T	P197L	1.42289	26	225175	0.0115466	1	138056	0.000724344	3	215365	0.00139298	3	291075	0.00103066	4	90880	0.00440141	16	245835	0.00650843	1	230048	0.000434692	2	182717	0.00109459	1.42289	0.098762	0.248691
ERBB3	c.G532>T	G	T	D178Y	1.42288	7	225176	0.00310868	2	138055	0.0014487	2	215372	0.000928626	6	291075	0.00206132	6	90985	0.00659449	7	245878	0.00284694	2	230045	0.000869395	6	182716	0.00328378	1.42288	0.131837	0.497959
ERBB3	c.A541>G	A	G	R181G	1.42272	3	225166	0.00133235	2	138031	0.00144895	7	215355	0.00325045	6	291058	0.00206144	1	90966	0.00109931	9	245869	0.00366049	NA	NA	NA	2	182712	0.00109462	1.42272	#VALUE!	0.995731
ERBB3	c.G601>T	G	T	D201Y	1.42251	18	225166	0.0079941	3	138014	0.00217369	4	215347	0.00185747	9	291065	0.00309209	9	90872	0.00990404	6	245814	0.00244087	8	230043	0.00347761	6	182716	0.00328378	1.42251	0.35113	0.33156
ERBB3	c.G2687>C	G	C	S896T	1.42207	8	224933	0.00355661	12	133308	0.00900171	12	213417	0.00562279	11	291085	0.00377896	5	81180	0.00615915	9	245245	0.0036698	20	230054	0.00869361	16	182674	0.00875877	0.419805	1.41149	1.42207
ERBB3	c.C3434>A	C	A	P1145Q	1.42204	57	224634	0.0253746	14	134767	0.0103883	21	213399	0.00984072	43	291080	0.0147726	11	83554	0.0131651	49	244996	0.0200003	18	230054	0.00782425	14	182662	0.00766443	1.42204	0.594316	0.582176
ERBB3	c.T1226>G	T	G	F409C	1.42194	4	225100	0.00177699	6	136771	0.00438689	9	214391	0.00419794	2	291074	0.00068711	3	89214	0.0033627	10	245708	0.00406987	11	230050	0.00478157	7	182684	0.00383175	0.156628	1.42194	1.13949
ERBB3	c.G2818>T	G	T	V940F	1.42184	8	225008	0.00355543	6	133635	0.00448984	8	213614	0.00374507	9	291051	0.00309224	2	81773	0.0024458	10	245255	0.00407739	8	230049	0.00347752	1	182672	0.000547429	0.68872	1.42184	0.223825
ERBB3	c.T2813>C	T	C	I938T	1.42184	5	224680	0.00222539	3	133448	0.00224807	3	213305	0.00140644	4	290638	0.00137628	1	81640	0.00122489	NA	NA	NA	4	229675	0.00174159	1	182325	0.000548471	0.612207	1.42184	0.447772
ERBB3	c.T2624>G	T	G	I875S	1.4217	12	224582	0.00534326	10	133126	0.00751168	7	213100	0.00328484	14	290681	0.00481628	5	81009	0.00617215	17	244806	0.00694427	13	229657	0.00566062	16	182337	0.00877496	0.641172	0.917122	1.4217
ERBB3	c.A2888>C	A	C	N963T	1.42045	7	225028	0.00311072	9	133685	0.00673224	10	213670	0.00468011	20	291069	0.00687122	6	81945	0.00732198	9	245270	0.00366943	15	230060	0.00652004	19	182683	0.0104005	1.02064	0.890474	1.42045
ERBB3	c.G629>C	G	C	C210S	1.41997	4	225078	0.00177716	1	137759	0.000725905	3	215129	0.00139451	3	291047	0.00103076	2	90483	0.00221036	1	245791	0.00040685	3	230015	0.00130426	2	182686	0.00109477	1.41997	0.590068	0.495292
ERBB3	c.A665>T	A	T	N222I	1.41984	21	225098	0.00932927	4	137755	0.00290371	19	215159	0.00883068	12	291065	0.00412279	7	90460	0.00773823	13	245813	0.00528857	7	230044	0.0030429	9	182710	0.00492584	1.41984	0.393229	0.636559
ERBB3	c.C662>A	C	A	P221H	1.41983	16	225106	0.00710776	3	137757	0.00217775	9	215161	0.00418291	9	291070	0.00309204	6	90488	0.00663071	10	245820	0.00406802	8	230046	0.00347757	7	182716	0.00383108	1.41983	0.524463	0.577778
ERBB3	c.G79>C	G	C	A27P	1.41981	6	225210	0.00266418	3	139854	0.00214509	7	215867	0.00324274	4	291117	0.00137402	2	93321	0.00214314	2	246080	0.000812744	7	230048	0.00304284	5	182786	0.00273544	0.64054	1.41981	1.27637
ERBB3	c.G698>C	G	C	G233A	1.41979	8	225094	0.00355407	2	137744	0.00145197	4	215146	0.0018592	6	291052	0.00206149	4	90377	0.0044259	6	245786	0.00244115	8	230037	0.0034777	2	182705	0.00109466	1.41979	0.785761	0.24733
ERBB3	c.G3944>C	G	C	S1315T	1.41968	71	224600	0.0316118	34	136213	0.0249609	38	214136	0.0177457	64	291047	0.0219896	20	85033	0.0235203	66	245154	0.0269219	69	230027	0.0299965	61	182683	0.0333912	0.880961	1.27535	1.41968
ERBB3	c.A686>C	A	C	D229A	1.41965	7	225074	0.00311009	3	137736	0.00217808	6	215131	0.002789	9	291064	0.0030921	2	90404	0.00221229	11	245743	0.00447622	7	230039	0.00304296	5	182700	0.00273673	1.41965	1.37548	1.23706
ERBB3	c.A2708>C	A	C	E903A	1.41855	4	225000	0.00177778	3	133463	0.00224781	2	213542	0.000936584	3	291056	0.00103073	1	81586	0.0012257	7	245254	0.00285418	4	230054	0.00173872	NA	NA	NA	0.458547	1.41855	#VALUE!
ERBB3	c.G383>C	G	C	S128T	1.41712	12	225151	0.00532976	7	138380	0.00505853	10	215561	0.00463906	12	291046	0.00412306	6	91388	0.00656541	13	245867	0.00528741	20	230021	0.00869486	17	182717	0.00930401	0.81507	1.32434	1.41712
ERBB3	c.A1915>G	A	G	K639E	1.41354	3	224211	0.00133803	1	133070	0.000751484	7	213022	0.00328605	2	290349	0.000688826	1	81083	0.0012333	4	244590	0.00163539	4	229447	0.00174332	NA	NA	NA	0.916621	1.41354	#VALUE!
ERBB3	c.G740>C	G	C	R247P	1.41322	13	224652	0.00578673	7	136819	0.00511625	13	214002	0.00607471	21	290442	0.00723036	8	89943	0.00889452	19	245251	0.00774717	20	229545	0.00871289	12	182323	0.00658173	1.41322	0.979579	0.739975
ERBB3	c.C770>A	C	A	P257H	1.413	26	225103	0.0115503	3	137094	0.00218828	5	214499	0.00233101	9	291071	0.00309203	5	90097	0.00554957	9	245792	0.00366163	9	230048	0.00391223	4	182715	0.0021892	1.413	0.70496	0.394481
ERBB3	c.G733>C	G	C	A245P	1.41293	3	225101	0.00133274	2	137085	0.00145895	2	214490	0.000932444	6	291065	0.0020614	2	90159	0.0022183	6	245780	0.00244121	4	230047	0.00173878	2	182708	0.00109464	1.41293	0.783831	0.49346
ERBB3	c.A725>C	A	C	D242A	1.41291	1	225075	0.000444296	2	137082	0.00145898	4	214484	0.00186494	6	291064	0.0020614	3	90183	0.00332657	2	245764	0.000813789	4	230044	0.0017388	7	182705	0.00383131	1.41291	0.5227	1.15173
ERBB3	c.C802>A	C	A	L268I	1.41289	11	225097	0.00488678	4	137084	0.00291792	4	214471	0.00186505	12	291072	0.00412269	3	90076	0.00333052	12	245769	0.00488263	5	230040	0.00217354	4	182711	0.00218925	1.41289	0.652611	0.65733
ERBB3	c.G728>A	G	A	C243Y	1.41265	5	225074	0.00222149	1	137059	0.000729613	1	214487	0.000466229	3	291067	0.00103069	2	90160	0.00221828	2	245765	0.000813786	1	230041	0.000434705	NA	NA	NA	1.41265	0.195965	#VALUE!
ERBB3	c.T157>G	T	G	Y53D	1.41192	17	225146	0.00755066	8	139283	0.0057437	7	215741	0.00324463	10	291095	0.0034353	4	92798	0.00431044	19	245969	0.00772455	14	230037	0.00608598	8	182747	0.00437764	0.598099	1.41192	1.01559
ERBB3	c.T950>G	T	G	L317R	1.41164	4	225093	0.00177704	1	136960	0.00073014	3	214480	0.00139873	3	291066	0.00103069	4	89766	0.00445603	4	245726	0.00162783	5	230044	0.0021735	8	182709	0.00437855	1.41164	0.487765	0.982612
ERBB3	c.T991>C	T	C	C331R	1.41149	9	225068	0.00399879	1	136918	0.000730364	3	214437	0.00139901	3	291007	0.0010309	3	89640	0.00334672	5	245684	0.00203513	3	229986	0.00130443	5	182655	0.0027374	1.41149	0.389763	0.817935
ERBB3	c.A1024>G	A	G	T342A	1.41126	3	225091	0.00133279	1	136923	0.000730337	NA	NA	NA	3	291066	0.00103069	2	89618	0.00223169	8	245718	0.00325576	3	230038	0.00130413	2	182683	0.00109479	1.41126	0.584369	0.490566
ERBB3	c.A2615>G	A	G	K872R	1.41117	7	224962	0.00311164	21	133335	0.0157498	23	213441	0.0107758	10	291100	0.00343525	3	81163	0.00369627	29	245254	0.0118245	12	230058	0.00521608	7	182684	0.00383175	0.218114	1.41117	1.03666
ERBB3	c.G1061>T	G	T	C354F	1.41049	8	225091	0.00355412	2	136850	0.00146145	4	214443	0.0018653	6	291069	0.00206137	NA	NA	NA	6	245723	0.00244177	7	230048	0.00304284	2	182688	0.00109476	1.41049	#VALUE!	#VALUE!
ERBB3	c.G1076>C	G	C	G359A	1.41049	5	225097	0.00222126	3	136852	0.00219215	9	214449	0.0041968	9	291074	0.003092	3	89494	0.00335218	10	245728	0.00406954	8	230049	0.00347752	3	182691	0.00164212	1.41049	1.03739	0.489865
ERBB3	c.T2602>A	T	A	Y868N	1.41047	14	224943	0.0062238	14	133305	0.0105022	12	213423	0.00562264	18	291086	0.00618374	4	81116	0.00493121	19	245225	0.00774799	16	230040	0.00695531	8	182664	0.00437963	0.588802	1.41047	0.888144
ERBB3	c.A1112>T	A	T	D371V	1.41027	2	225064	0.000888636	1	136811	0.000730935	4	214423	0.00186547	3	291032	0.00103081	2	89329	0.00223891	2	245690	0.000814034	1	230000	0.000434783	2	182658	0.00109494	1.41027	0.194193	0.489051
ERBB3	c.G1109>T	G	T	G370V	1.41026	20	225085	0.00888553	7	136827	0.00511595	11	214435	0.00512976	21	291067	0.00721483	9	89353	0.0100724	12	245707	0.00488387	8	230033	0.00347776	8	182675	0.00437936	1.41026	0.345276	0.434788
ERBB3	c.A1145>T	A	T	E382V	1.41005	5	225063	0.0022216	2	136802	0.00146197	3	214412	0.00139918	6	291058	0.00206144	NA	NA	NA	5	245679	0.00203518	4	230034	0.00173887	2	182671	0.00109486	1.41005	#VALUE!	#VALUE!
ERBB3	c.T1151>G	T	G	L384R	1.41004	12	225086	0.0053313	5	136805	0.00365484	8	214430	0.00373082	15	291067	0.00515345	6	89285	0.00672005	13	245710	0.00529079	21	230045	0.00912865	14	182678	0.00766376	1.41004	1.35842	1.14043
ERBB3	c.T1253>G	T	G	I418S	1.40997	12	224906	0.00533556	5	136671	0.00365842	10	214235	0.00466777	15	290796	0.00515826	8	88932	0.00899564	14	245394	0.00570511	14	229751	0.00609355	18	182428	0.00986691	1.40997	0.67739	1.09685
ERBB3	c.G1231>C	G	C	V411L	1.40991	NA	NA	NA	1	136789	0.000731053	NA	NA	NA	3	291058	0.00103072	NA	NA	NA	NA	NA	NA	1	230042	0.000434703	NA	NA	NA	1.40991	#VALUE!	#VALUE!
ERBB3	c.G1118>C	G	C	W373S	1.40981	1	224124	0.000446182	1	136246	0.000733967	NA	NA	NA	3	289925	0.00103475	NA	NA	NA	2	244793	0.000817017	3	229112	0.0013094	NA	NA	NA	1.40981	#VALUE!	#VALUE!
ERBB3	c.C1213>A	C	A	H405N	1.40964	56	225090	0.0248789	11	136766	0.00804293	20	214386	0.00932897	33	291065	0.0113377	9	89239	0.0100853	21	245705	0.00854683	16	230045	0.00695516	17	182679	0.00930594	1.40964	0.689635	0.922725
ERBB3	c.A1222>C	A	C	N408H	1.40958	12	224980	0.00533381	4	136682	0.0029265	5	214277	0.00233343	12	290899	0.00412514	12	89157	0.0134594	11	245510	0.00448047	11	229873	0.00478525	5	182546	0.00273904	1.40958	0.355532	0.203504
ERBB3	c.G1277>C	G	C	R426P	1.40919	60	223292	0.0268706	21	135672	0.0154785	47	212828	0.0220836	63	288829	0.0218122	24	88254	0.0271942	40	243728	0.0164117	44	228280	0.0192746	27	181101	0.0149088	1.40919	0.708774	0.548234
ERBB3	c.T213>G	T	G	N71K	1.409	10	225143	0.00444162	11	139237	0.0079002	13	215748	0.00602555	10	291066	0.00343565	4	92599	0.0043197	19	245965	0.00772468	14	230018	0.00608648	6	182709	0.00328391	0.434881	1.409	0.760217
ERBB3	c.A1405>C	A	C	N469H	1.40749	10	224905	0.00444632	1	136431	0.000732971	4	214167	0.0018677	3	290796	0.00103165	4	88386	0.0045256	3	245379	0.0012226	7	229800	0.00304613	6	182494	0.00328778	1.40749	0.673087	0.726484
ERBB3	c.C2517>A	C	A	N839K	1.40746	10	224933	0.00444577	3	133250	0.00225141	8	213412	0.00374862	5	291094	0.00171766	2	80947	0.00247075	13	245240	0.00530093	8	230052	0.00347747	6	182665	0.0032847	0.762927	1.40746	1.32943
ERBB3	c.T1421>G	T	G	L474R	1.40743	9	225057	0.00399899	6	136508	0.00439535	13	214296	0.00606638	18	290972	0.00618616	5	88386	0.005657	15	245497	0.00611005	11	229958	0.00478348	10	182591	0.00547672	1.40743	0.845586	0.968131
ERBB3	c.T240>G	T	G	I80M	1.40684	7	225157	0.00310894	5	138504	0.00361	12	215631	0.00556506	10	291103	0.00343521	5	91813	0.00544585	12	245947	0.0048791	13	230050	0.00565095	14	182733	0.00766145	0.951581	1.03766	1.40684
ERBB3	c.A2477>T	A	T	E826V	1.40678	5	224950	0.00222272	3	133266	0.00225114	5	213427	0.00234272	8	291091	0.00274828	2	80907	0.00247197	15	245234	0.00611661	8	230049	0.00347752	5	182673	0.00273713	1.22084	1.40678	1.10727
ERBB3	c.A2480>G	A	G	E827G	1.40643	4	224771	0.00177959	12	133161	0.00901165	18	213233	0.00844147	4	290881	0.00137513	1	80821	0.0012373	4	245026	0.00163248	4	229862	0.00174017	2	182534	0.00109569	0.152595	1.40643	0.885545
ERBB3	c.A1450>T	A	T	I484F	1.40631	13	225124	0.0057746	11	136292	0.00807091	13	214350	0.00606485	22	291043	0.00755902	6	88226	0.00680072	20	245573	0.00814422	22	230032	0.00956389	10	182649	0.00547498	0.936576	1.40631	0.80506
ERBB3	c.A2437>T	A	T	N813Y	1.40566	10	224641	0.00445155	6	133116	0.00450735	7	213153	0.00328403	4	290737	0.00137581	2	80717	0.00247779	12	244889	0.00490018	8	229691	0.00348294	5	182417	0.00274097	0.305238	1.40566	1.10622
ERBB3	c.C1113>A	C	A	D371E	1.4053	22	223672	0.00983583	14	135974	0.0102961	22	213118	0.0103229	24	289396	0.00829313	8	88750	0.00901408	20	244196	0.00819014	20	228678	0.00874592	23	181567	0.0126675	0.805465	0.970251	1.4053
ERBB3	c.C1468>G	C	G	R490G	1.40483	5	225133	0.00222091	2	136298	0.00146737	NA	NA	NA	6	291064	0.0020614	2	88202	0.00226752	7	245587	0.00285031	4	230046	0.00173878	5	182674	0.00273712	1.40483	0.766821	1.2071
ERBB3	c.T1451>G	T	G	I484S	1.40481	5	225138	0.00222086	4	136297	0.00293477	4	214368	0.00186595	12	291065	0.00412279	4	88229	0.00453366	16	245594	0.00651482	9	230042	0.00391233	6	182668	0.00328465	1.40481	0.862952	0.724503
ERBB3	c.C2065>A	C	A	P689T	1.4047	13	224757	0.00578402	4	133238	0.00300215	6	213275	0.00281327	2	290824	0.000687701	2	80704	0.00247819	7	244944	0.0028578	8	229811	0.00348112	4	182483	0.00219199	0.22907	1.4047	0.88451
ERBB3	c.A2090>C	A	C	N697T	1.4044	15	224948	0.00666821	18	133349	0.0134984	26	213457	0.0121804	34	291072	0.011681	10	80773	0.0123804	46	245227	0.0187581	40	230057	0.017387	31	182674	0.0169701	0.865358	1.4044	1.37073
ERBB3	c.T2257>G	T	G	F753V	1.40437	12	224946	0.00533461	5	133378	0.00374874	13	213487	0.00608936	9	291073	0.00309201	5	80771	0.00619034	14	245230	0.00570893	20	230057	0.0086935	12	182681	0.00656883	0.824812	1.40437	1.06114
ERBB3	c.A4019>G	A	G	Q1340R	1.40434	12	224259	0.00535096	4	136025	0.00294064	9	213815	0.00420925	12	290581	0.00412966	4	85140	0.00469814	7	244806	0.00285941	7	229651	0.0030481	7	182410	0.00383751	1.40434	0.648789	0.816814
ERBB3	c.G2082>T	G	T	E694D	1.40419	22	224929	0.00978086	6	133239	0.00450319	5	213253	0.00234463	4	291067	0.00137425	1	80759	0.00123825	18	245143	0.00734265	4	230052	0.00173874	3	182674	0.00164227	0.305174	1.40419	1.32628
ERBB3	c.A3983>G	A	G	Y1328C	1.40416	1	224606	0.000445224	1	136221	0.000734101	1	214163	0.000466934	3	291038	0.00103079	4	85270	0.00469098	2	245214	0.000815614	1	230027	0.000434732	NA	NA	NA	1.40416	0.0926739	#VALUE!
ERBB3	c.C3956>A	C	A	T1319K	1.40415	7	224638	0.00311612	4	136233	0.00293615	8	214195	0.00373491	12	291066	0.00412278	3	85220	0.0035203	4	245225	0.00163116	6	230046	0.00260817	3	182704	0.001642	1.40415	0.740895	0.466438
ERBB3	c.A3991>G	A	G	S1331G	1.40414	1	224622	0.000445192	1	136224	0.000734085	3	214180	0.00140069	3	291048	0.00103076	4	85278	0.00469054	16	245238	0.00652427	4	230045	0.00173879	1	182693	0.000547366	1.40414	0.370701	0.116696
ERBB3	c.A2132>C	A	C	K711T	1.40413	19	224949	0.00844636	12	133316	0.00900117	25	213465	0.0117115	30	291072	0.0103067	8	80758	0.00990614	27	245230	0.0110101	32	230059	0.0139095	25	182678	0.0136853	1.14504	1.40413	1.3815
ERBB3	c.A3948>T	A	T	L1316F	1.40409	24	224612	0.0106851	6	136212	0.0044049	17	214158	0.00793806	18	291033	0.00618487	15	85153	0.0176154	12	245178	0.0048944	10	230023	0.00434739	10	182682	0.00547399	1.40409	0.246796	0.310751
ERBB3	c.T2110>C	T	C	F704L	1.40409	6	224663	0.00267067	11	133162	0.00826061	18	213151	0.00844472	4	290717	0.00137591	1	80637	0.00124013	3	244834	0.00122532	4	229721	0.00174124	3	182419	0.00164457	0.166562	1.40409	1.32613
ERBB3	c.T2211>G	T	G	I737M	1.40391	8	224949	0.00355636	NA	NA	NA	6	213464	0.00281078	6	291067	0.00206138	1	80745	0.00123847	5	245232	0.00203889	4	230057	0.0017387	3	182679	0.00164222	#VALUE!	1.40391	1.32601
ERBB3	c.G2263>C	G	C	A755P	1.40373	3	224879	0.00133405	3	133332	0.00225002	3	213444	0.00140552	2	291068	0.000687125	1	80734	0.00123864	8	245182	0.00326288	4	230055	0.00173871	2	182681	0.0010948	0.305386	1.40373	0.88388
ERBB3	c.G1486>C	G	C	E496Q	1.40354	3	225134	0.00133254	1	136172	0.000734365	2	214336	0.000933114	3	291061	0.00103071	1	88162	0.00113428	1	245580	0.000407199	1	230044	0.000434699	2	182670	0.00109487	1.40354	0.38324	0.96526
ERBB3	c.C2134>G	C	G	L712V	1.40351	6	224877	0.00266813	6	133264	0.00450234	6	213446	0.00281102	5	291064	0.00171784	2	80719	0.00247773	11	245200	0.00448613	8	230049	0.00347752	5	182668	0.00273721	0.381543	1.40351	1.10472
ERBB3	c.G104>C	G	C	G35A	1.40348	10	225212	0.00444026	6	139810	0.00429154	9	215864	0.00416929	13	291112	0.00446564	4	93285	0.00428793	8	246078	0.003251	11	230047	0.00478163	11	182784	0.00601803	1.04057	1.11514	1.40348
ERBB3	c.C1771>T	C	T	H591Y	1.40346	14	225148	0.00621813	1	136170	0.000734376	9	214323	0.00419927	3	291074	0.00103067	2	87892	0.00227552	19	245583	0.00773669	2	230060	0.000869338	2	182680	0.00109481	1.40346	0.382039	0.481125
ERBB3	c.G1829>T	G	T	C610F	1.40339	8	225134	0.00355344	1	136157	0.000734446	4	214309	0.00186646	3	291061	0.00103071	4	87806	0.0045555	8	245559	0.00325787	5	230048	0.00217346	2	182674	0.00109485	1.40339	0.477107	0.240335
ERBB3	c.C1831>G	C	G	R611G	1.40331	15	225142	0.00666246	1	136155	0.000734457	2	214305	0.000933249	3	291072	0.00103067	3	87785	0.00341744	12	245557	0.00488685	2	230058	0.000869346	2	182677	0.00109483	1.40331	0.254385	0.320365
ERBB3	c.C1606>G	C	G	L536V	1.4032	NA	NA	NA	1	136145	0.000734511	2	214334	0.000933123	3	291074	0.00103067	NA	NA	NA	2	245574	0.000814418	2	230056	0.000869354	1	182681	0.000547402	1.4032	#VALUE!	#VALUE!
ERBB3	c.G1667>C	G	C	C556S	1.40318	7	225148	0.00310907	1	136140	0.000734538	3	214333	0.00139969	3	291068	0.00103069	1	87892	0.00113776	NA	NA	NA	2	230057	0.00086935	1	182681	0.000547402	1.40318	0.764089	0.481123
ERBB3	c.T1516>G	T	G	S506A	1.40318	4	225104	0.00177696	1	136132	0.000734581	1	214317	0.000466599	3	291051	0.00103075	2	88073	0.00227084	5	245541	0.00203632	7	230015	0.00304328	3	182661	0.00164239	1.40318	1.34015	0.72325
ERBB3	c.T1666>A	T	A	C556S	1.40315	12	225139	0.00533004	4	136131	0.00293835	9	214331	0.00419911	12	291055	0.00412293	6	87885	0.0068271	13	245562	0.00529398	10	230046	0.00434696	5	182663	0.00273728	1.40315	0.63672	0.400943
ERBB3	c.G1489>T	G	T	G497C	1.40311	19	225144	0.00843904	4	136136	0.00293824	4	214344	0.00186616	12	291073	0.00412268	6	88169	0.00680511	22	245595	0.00895784	5	230052	0.00217342	7	182687	0.00383169	1.40311	0.319381	0.56306
ERBB3	c.G1706>T	G	T	G569V	1.40311	17	225155	0.00755035	3	136135	0.00220369	7	214340	0.00326584	9	291072	0.00309202	NA	NA	NA	4	245569	0.00162887	9	230057	0.00391207	5	182679	0.00273704	1.40311	#VALUE!	#VALUE!
ERBB3	c.C1709>T	C	T	S570F	1.40307	6	225139	0.00266502	2	136124	0.00146925	13	214318	0.00606575	6	291056	0.00206146	1	87858	0.0011382	12	245543	0.00488713	3	230036	0.00130414	2	182660	0.00109493	1.40307	1.14579	0.961984
ERBB3	c.A1487>C	A	C	E496A	1.40288	9	225120	0.00399787	2	136108	0.00146942	2	214253	0.000933476	6	291061	0.00206142	3	88153	0.00340317	3	245530	0.00122185	5	230046	0.00217348	7	182672	0.003832	1.40288	0.638662	1.12601
ERBB3	c.G1832>C	G	C	R611P	1.40281	9	224761	0.00400425	2	135878	0.00147191	4	213931	0.00186976	6	290583	0.00206481	4	87645	0.00456387	5	245135	0.00203969	7	229661	0.00304797	2	182383	0.00109659	1.40281	0.667848	0.240277
ERBB3	c.G1582>T	G	T	V528F	1.4027	4	225115	0.00177687	5	136059	0.00367488	4	214307	0.00186648	5	291054	0.00171789	3	88005	0.0034089	10	245565	0.00407224	11	230045	0.00478167	4	182671	0.00218973	0.46747	1.4027	0.642357
ERBB3	c.T1528>C	T	C	W510R	1.40267	11	225128	0.00488611	3	136080	0.00220459	10	214297	0.00466642	9	291045	0.00309231	3	88047	0.00340727	8	245558	0.00325789	4	230035	0.00173887	5	182669	0.00273719	1.40267	0.51034	0.803338
ERBB3	c.T1525>A	T	A	C509S	1.4026	20	225120	0.00888415	4	136076	0.00293953	8	214316	0.00373281	12	291050	0.004123	7	88062	0.00794895	12	245556	0.00488687	13	230033	0.00565136	12	182669	0.00656926	1.4026	0.710958	0.826432
ERBB3	c.G1550>T	G	T	C517F	1.40259	5	225133	0.00222091	3	136085	0.0022045	2	214316	0.000933201	9	291072	0.00309202	6	88042	0.00681493	6	245574	0.00244326	7	230053	0.00304278	3	182683	0.00164219	1.40259	0.446487	0.240969
ERBB3	c.G1532>A	G	A	G511D	1.40257	17	225113	0.00755176	1	136071	0.00073491	1	214306	0.000466622	3	291046	0.00103076	5	88043	0.00567904	11	245548	0.00447978	2	230030	0.000869452	2	182671	0.00109486	1.40257	0.153098	0.19279
ERBB3	c.C1592>A	C	A	T531N	1.40199	22	224547	0.0097975	10	135781	0.0073648	13	213749	0.0060819	20	290425	0.00688646	3	87767	0.00341814	19	244932	0.00775726	11	229539	0.00479221	7	182265	0.00384056	0.93505	1.40199	1.12358
ERBB3	c.G1706>C	G	C	G569A	1.40056	8	225155	0.00355311	5	136135	0.00367282	5	214340	0.00233274	11	291072	0.00377913	3	87875	0.00341394	7	245569	0.00285052	11	230057	0.00478142	7	182679	0.00383186	1.02894	1.40056	1.12242
ERBB3	c.A2018>C	A	C	N673T	1.40048	11	224931	0.00489039	19	133376	0.0142454	17	213452	0.00796432	7	291064	0.00240497	6	80786	0.00742703	16	245212	0.00652497	11	230048	0.00478161	19	182667	0.0104014	0.168824	0.643812	1.40048
ERBB3	c.T1954>G	T	G	L652V	1.39917	21	224404	0.00935812	11	133162	0.00826061	21	213164	0.00985157	32	290413	0.0110188	7	81122	0.00862898	26	244664	0.0106268	24	229502	0.0104574	22	182219	0.0120734	1.33389	1.2119	1.39917
ERBB3	c.T3918>A	T	A	H1306Q	1.39908	38	224488	0.0169274	13	135673	0.00958186	26	213344	0.0121869	39	290918	0.0134058	8	84914	0.0094213	38	244996	0.0155105	23	229901	0.0100043	20	182560	0.0109553	1.39908	1.06188	1.16282
ERBB3	c.G3880>C	G	C	A1294P	1.39826	26	224626	0.0115748	3	135666	0.00221131	8	213475	0.00374751	9	291074	0.003092	6	84818	0.00707397	19	245156	0.00775017	9	230054	0.00391212	13	182211	0.00713459	1.39826	0.553031	1.00857
ERBB3	c.G3890>C	G	C	G1297A	1.39826	4	224635	0.00178067	1	135668	0.000737093	1	213480	0.000468428	3	291079	0.00103065	1	84832	0.0011788	3	245160	0.00122369	NA	NA	NA	1	182704	0.000547333	1.39826	#VALUE!	0.464314
ERBB3	c.G254>C	G	C	G85A	1.39637	4	225157	0.00177654	3	138452	0.00216682	4	215602	0.00185527	7	291103	0.00240465	2	91781	0.0021791	6	245947	0.00243955	7	230049	0.00304283	1	182732	0.00054725	1.10976	1.39637	0.251136
ERBB3	c.A1249>C	A	C	T417P	1.39351	15	225146	0.00666234	10	136794	0.00731026	12	214419	0.00559652	17	291073	0.00584046	5	89049	0.00561489	19	245709	0.00773272	18	230050	0.00782439	14	182642	0.00766527	0.79894	1.39351	1.36517
ERBB3	c.A3779>C	A	C	Y1260S	1.3927	5	224618	0.002226	4	135117	0.0029604	16	213414	0.00749717	12	291054	0.00412295	5	84333	0.00592888	9	245078	0.0036723	12	230022	0.00521689	9	182638	0.00492778	1.3927	0.879912	0.831149
ERBB3	c.G3707>C	G	C	G1236A	1.39193	8	224646	0.00356116	3	135057	0.00222128	6	213413	0.00281145	9	291085	0.00309188	5	84070	0.00594742	7	245046	0.00285661	10	230059	0.00434671	3	182718	0.00164187	1.39193	0.730856	0.276065
ERBB3	c.G3688>C	G	C	D1230H	1.39193	1	224634	0.000445169	1	135052	0.000740456	NA	NA	NA	3	291076	0.00103066	NA	NA	NA	2	245004	0.000816313	2	230055	0.000869357	1	182717	0.000547294	1.39193	#VALUE!	#VALUE!
ERBB3	c.A3653>C	A	C	E1218A	1.39168	4	224620	0.00178079	1	135023	0.000740615	6	213368	0.00281204	3	291065	0.0010307	5	83947	0.00595614	3	244986	0.00122456	6	230021	0.00260846	5	182698	0.00273676	1.39168	0.437944	0.459485
ERBB3	c.G3383>T	G	T	G1128V	1.39082	18	225041	0.00799854	1	134948	0.000741026	3	213937	0.00140228	3	291083	0.00103063	2	83556	0.0023936	11	245296	0.00448438	7	230056	0.00304274	5	182661	0.00273731	1.39082	1.27119	1.14359
ERBB3	c.G3360>T	G	T	R1120S	1.39071	26	225022	0.0115544	2	134932	0.00148223	5	213833	0.00233827	6	291072	0.00206135	8	83526	0.00957786	4	245269	0.00163086	4	230044	0.0017388	4	182653	0.00218994	1.39071	0.181544	0.228647
ERBB3	c.C3632>T	C	T	P1211L	1.39013	4	224638	0.00178064	3	134874	0.0022243	5	213373	0.00234331	9	291068	0.00309206	NA	NA	NA	11	245017	0.00448948	4	230046	0.00173878	4	182699	0.00218939	1.39013	#VALUE!	#VALUE!
ERBB3	c.G3353>C	G	C	R1118P	1.39	24	224602	0.0106856	12	134641	0.00891259	13	213410	0.00609156	36	290592	0.0123885	6	83333	0.00720003	23	244721	0.00939846	13	229645	0.00566091	18	182311	0.00987324	1.39	0.786235	1.37128
ERBB3	c.T3323>G	T	G	L1108R	1.38882	18	225031	0.0079989	3	134753	0.0022263	8	213770	0.00374234	9	291080	0.00309193	2	83414	0.00239768	14	245286	0.00570762	7	230050	0.00304282	4	182658	0.00218988	1.38882	1.26907	0.913335
ERBB3	c.A3331>T	A	T	K1111*	1.38807	5	224561	0.00222657	3	134462	0.00223111	3	213319	0.00140634	9	290610	0.00309693	6	83203	0.00721128	7	244576	0.0028621	8	229602	0.00348429	7	182314	0.00383953	1.38807	0.483172	0.532434
ERBB3	c.T3414>G	T	G	S1138R	1.38804	5	224611	0.00222607	2	134674	0.00148507	4	213359	0.00187477	6	291073	0.00206134	2	83242	0.00240263	3	244964	0.00122467	5	230045	0.00217349	4	182653	0.00218994	1.38804	0.904627	0.911477
ERBB3	c.A3404>C	A	C	Q1135P	1.38775	27	224591	0.0120219	6	134640	0.00445633	22	213280	0.0103151	18	291061	0.00618427	8	83227	0.00961227	15	244909	0.00612472	18	230031	0.00782503	18	182645	0.00985518	1.38775	0.814067	1.02527
ERBB3	c.A3567>C	A	C	E1189D	1.38532	26	223973	0.0116085	9	134318	0.00670052	25	212493	0.0117651	27	290874	0.00928237	11	83568	0.0131629	21	244150	0.00860127	31	229841	0.0134876	25	182507	0.0136981	1.38532	1.02466	1.04066
ERBB3	c.A476>C	A	C	D159A	1.38481	5	225149	0.00222075	4	138127	0.00289589	7	215456	0.00324892	11	291053	0.00377938	2	91013	0.00219749	8	245821	0.0032544	7	230028	0.00304311	2	182706	0.00109465	1.30509	1.38481	0.498139
ERBB3	c.C3734>T	C	T	P1245L	1.38435	5	224646	0.00222572	10	135114	0.00740116	5	213428	0.00234271	4	291084	0.00137417	2	84316	0.00237203	6	245108	0.0024479	3	230062	0.001304	6	182720	0.00328371	0.18567	0.549739	1.38435
ERBB3	c.A3731>C	A	C	H1244P	1.38418	31	224590	0.0138029	30	135083	0.0222086	50	213381	0.0234323	37	291053	0.0127125	12	84290	0.0142366	51	245022	0.0208145	39	230029	0.0169544	36	182686	0.0197059	0.572412	1.1909	1.38418
ERBB3	c.C3713>G	C	G	T1238R	1.384	NA	NA	NA	NA	NA	NA	NA	NA	NA	NA	NA	NA	1	84291	0.00118637	NA	NA	NA	NA	NA	NA	3	182712	0.00164193	#VALUE!	#VALUE!	1.384
ERBB3	c.T3720>G	T	G	S1240R	1.38382	7	224507	0.00311794	16	135034	0.0118489	7	213265	0.0032823	22	290895	0.00756287	6	84235	0.00712293	16	244933	0.0065324	21	228373	0.00919548	18	182614	0.00985686	0.638278	1.29097	1.38382
ERBB3	c.A1437>C	A	C	E479D	1.38127	12	225131	0.00533023	9	136289	0.00660361	12	214363	0.00559798	11	291060	0.00377929	5	88262	0.00566495	16	245597	0.00651474	18	230037	0.00782483	14	182678	0.00766376	0.572306	1.38127	1.35284
ERBB3	c.T3214>G	T	G	S1072A	1.38048	2	225034	0.000888755	2	133937	0.00149324	4	213641	0.0018723	6	291067	0.00206138	3	82495	0.00363658	3	245264	0.00122317	4	230061	0.00173867	6	182711	0.00328387	1.38048	0.478105	0.903011
ERBB3	c.C3209>G	C	G	A1070G	1.38047	2	225029	0.000888774	1	133934	0.000746636	1	213635	0.000468088	3	291062	0.00103071	NA	NA	NA	1	245264	0.000407724	NA	NA	NA	NA	NA	NA	1.38047	#VALUE!	#VALUE!
ERBB3	c.A3130>C	A	C	S1044R	1.38039	16	225024	0.00711035	3	133925	0.00224006	4	213673	0.00187202	9	291060	0.00309215	10	82372	0.01214	10	245255	0.00407739	3	230055	0.00130404	5	182710	0.00273658	1.38039	0.107416	0.225417
ERBB3	c.C3236>G	C	G	P1079R	1.38035	2	225030	0.00088877	1	133937	0.00074662	1	213631	0.000468097	3	291093	0.0010306	2	82506	0.00242407	2	245255	0.000815478	3	230055	0.00130404	3	182707	0.00164197	1.38035	0.537954	0.677363
ERBB3	c.G3137>C	G	C	S1046T	1.38018	7	225022	0.00311081	3	133906	0.00224038	6	213646	0.00280838	9	291063	0.00309211	4	82394	0.00485472	12	245250	0.00489297	9	230054	0.00391212	9	182707	0.00492592	1.38018	0.805839	1.01467
ERBB3	c.G3034>T	G	T	D1012Y	1.37991	17	225010	0.00755522	3	133877	0.00224086	5	213684	0.0023399	9	291055	0.0030922	4	82133	0.00487015	7	245206	0.00285474	3	230051	0.00130406	2	182672	0.00109486	1.37991	0.267766	0.22481
ERBB3	c.A3017>G	A	G	E1006G	1.37916	5	225028	0.00222195	1	133806	0.000747351	4	213634	0.00187236	3	291059	0.00103072	2	82118	0.00243552	18	245261	0.00733912	3	230052	0.00130405	4	182680	0.00218962	1.37916	0.535431	0.899037
ERBB3	c.A2990>T	A	T	N997I	1.37916	6	225033	0.00266628	2	133809	0.00149467	4	213634	0.00187236	6	291067	0.00206138	5	82050	0.00609385	12	245274	0.00489249	6	230060	0.00260802	6	182683	0.00328438	1.37916	0.427975	0.538966
ERBB3	c.G103>T	G	T	G35C	1.37842	10	224822	0.00444796	10	139529	0.00716697	13	215491	0.00603273	23	290643	0.00791349	5	93115	0.0053697	22	245620	0.00895693	17	229676	0.00740173	12	182462	0.00657671	1.10416	1.37842	1.22478
ERBB3	c.T3659>G	T	G	L1220R	1.37824	11	224590	0.00489781	23	135013	0.0170354	15	213335	0.0070312	15	291063	0.00515352	10	83937	0.0119137	20	244928	0.00816567	16	230034	0.00695549	30	182705	0.0164199	0.302519	0.583823	1.37824
ERBB3	c.C3618>A	C	A	H1206Q	1.37804	7	224641	0.00311608	5	134877	0.00370708	4	213390	0.0018745	5	291082	0.00171773	1	83931	0.00119145	3	245034	0.00122432	3	230055	0.00130404	3	182718	0.00164187	0.463364	1.09449	1.37804
ERBB3	c.A3617>G	A	G	H1206R	1.37802	4	224625	0.00178075	6	134869	0.00444876	15	213371	0.00703001	1	291064	0.000343567	1	83918	0.00119164	10	245008	0.0040815	1	230038	0.000434711	3	182692	0.00164211	0.0772276	0.364801	1.37802
ERBB3	c.G2948>C	G	C	G983A	1.37786	NA	NA	NA	1	133679	0.000748061	NA	NA	NA	3	291058	0.00103072	NA	NA	NA	NA	NA	NA	NA	NA	NA	2	182677	0.00109483	1.37786	#VALUE!	#VALUE!
ERBB3	c.G2901>T	G	T	R967S	1.37785	18	225030	0.00799893	2	133681	0.0014961	7	213678	0.00327596	6	291065	0.0020614	5	81955	0.00610091	11	245276	0.00448474	2	230060	0.000869338	2	182684	0.00109479	1.37785	0.142493	0.179446
ERBB3	c.T2923>G	T	G	Y975D	1.37785	5	224997	0.00222225	3	133662	0.00224447	12	213653	0.00561658	9	291024	0.00309253	4	81955	0.00488073	6	245219	0.00244679	6	230020	0.00260847	11	182644	0.00602265	1.37785	0.534443	1.23396
ERBB3	c.A2902>G	A	G	M968V	1.37782	2	225022	0.000888802	1	133675	0.000748083	2	213667	0.000936036	3	291058	0.00103072	2	81946	0.00244063	1	245253	0.000407742	1	230050	0.000434688	1	182680	0.000547405	1.37782	0.178105	0.224288
ERBB3	c.T1346>G	T	G	I449S	1.3778	14	224962	0.00622327	8	136690	0.00585266	9	214250	0.0042007	22	290827	0.00756463	6	88735	0.00676171	14	245473	0.00570327	14	229840	0.00609119	17	182476	0.00931629	1.29251	0.900837	1.3778
ERBB3	c.C2926>A	C	A	L976M	1.37777	18	225001	0.00799996	3	133653	0.00224462	6	213643	0.00280842	9	291020	0.00309257	5	81972	0.00609964	9	245234	0.00366996	7	230017	0.00304325	7	182659	0.00383228	1.37777	0.498923	0.628279
ERBB3	c.T2930>G	T	G	V977G	1.37773	7	225021	0.00311082	1	133669	0.000748117	1	213667	0.000468018	3	291064	0.0010307	3	81970	0.00365988	6	245264	0.00244634	3	230054	0.00130404	2	182680	0.00109481	1.37773	0.356308	0.299139
ERBB3	c.T2831>G	T	G	M944R	1.37764	19	224996	0.00844459	5	133649	0.00374114	11	213602	0.00514976	15	291040	0.00515393	7	81788	0.00855871	14	245254	0.00570837	18	230034	0.00782493	10	182655	0.0054748	1.37764	0.914265	0.639676
ERBB3	c.C2906>A	C	A	A969D	1.37732	22	223769	0.00983157	3	132901	0.00225732	6	212520	0.00282326	9	289478	0.00310904	9	81463	0.011048	7	243871	0.00287037	8	228753	0.00349722	7	181545	0.00385579	1.37732	0.316549	0.349005
ERBB3	c.C2794>A	C	A	Q932K	1.37717	4	225023	0.0017776	2	133614	0.00149685	1	213614	0.000468134	6	291063	0.00206141	2	81756	0.0024463	5	245264	0.00203862	5	230057	0.00217337	NA	NA	NA	1.37717	0.888432	#VALUE!
ERBB3	c.C2792>G	C	G	A931G	1.37713	4	225011	0.00177769	1	133600	0.000748503	2	213611	0.000936281	3	291041	0.00103078	2	81751	0.00244645	5	245250	0.00203874	2	230042	0.000869406	NA	NA	NA	1.37713	0.355374	#VALUE!
ERBB3	c.G641>T	G	T	C214F	1.37678	2	225101	0.00088849	13	137759	0.00943677	1	215155	0.000464781	6	291062	0.00206142	2	90490	0.00221019	8	245821	0.0032544	7	230040	0.00304295	NA	NA	NA	0.218445	1.37678	#VALUE!
ERBB3	c.T2768>G	T	G	L923R	1.37624	16	225014	0.00711067	3	133520	0.00224685	7	213558	0.0032778	9	291054	0.00309221	8	81685	0.00979372	55	245247	0.0224264	4	230044	0.0017388	2	182665	0.0010949	1.37624	0.177542	0.111796
ERBB3	c.A1917>C	A	C	K639N	1.37609	15	224898	0.00666969	4	133515	0.00299592	16	213653	0.00748878	12	291074	0.00412266	8	81314	0.0098384	35	245266	0.0142702	31	230059	0.0134748	23	182678	0.0125905	1.37609	1.36961	1.27973
ERBB3	c.C1876>G	C	G	L626V	1.37578	4	224876	0.00177876	2	133483	0.00149832	2	213600	0.00093633	6	291071	0.00206135	NA	NA	NA	4	245223	0.00163117	3	230052	0.00130405	3	182675	0.00164226	1.37578	#VALUE!	#VALUE!
ERBB3	c.A2713>G	A	G	M905V	1.37574	2	225020	0.00088881	1	133470	0.000749232	3	213540	0.00140489	3	291050	0.00103075	2	81611	0.00245065	5	245251	0.00203873	2	230044	0.000869399	1	182670	0.000547435	1.37574	0.354763	0.223384
ERBB3	c.G1971>T	G	T	M657I	1.37539	5	224887	0.00222334	2	133438	0.00149882	8	213627	0.00374484	6	291055	0.00206147	2	81305	0.00245987	6	245242	0.00244656	6	230037	0.00260828	6	182633	0.00328528	1.37539	1.06033	1.33555
ERBB3	c.A1984>C	A	C	T662P	1.37537	5	224887	0.00222334	2	133436	0.00149885	6	213628	0.00280862	6	291054	0.00206147	6	81291	0.00738089	3	245250	0.00122324	8	230034	0.00347775	4	182620	0.00219034	1.37537	0.471183	0.296758
ERBB3	c.G1957>C	G	C	V653L	1.37536	5	224896	0.00222325	1	133443	0.000749384	2	213639	0.000936159	3	291072	0.00103067	2	81316	0.00245954	1	245266	0.000407721	NA	NA	NA	NA	NA	NA	1.37536	#VALUE!	#VALUE!
ERBB3	c.A2032>T	A	T	R678W	1.37486	20	224936	0.00889142	4	133391	0.0029987	11	213466	0.00515305	12	291065	0.00412279	19	80808	0.0235125	52	245231	0.0212045	9	230054	0.00391212	9	182676	0.00492676	1.37486	0.166385	0.209538
ERBB3	c.C2014>A	C	A	Q672K	1.37473	20	224940	0.00889126	1	133381	0.000749732	4	213462	0.00187387	3	291070	0.00103068	8	80784	0.00990295	5	245226	0.00203894	7	230055	0.00304275	3	182676	0.00164225	1.37473	0.307257	0.165835
ERBB3	c.A2254>C	A	C	S752R	1.37469	6	224933	0.00266746	4	133374	0.00299909	4	213476	0.00187375	12	291063	0.00412282	4	80769	0.0049524	9	245226	0.00367008	6	230034	0.00260831	12	182675	0.00656904	1.37469	0.526676	1.32644
ERBB3	c.A2054>C	A	C	E685A	1.37462	17	224862	0.00756019	3	133324	0.00225016	12	213383	0.00562369	9	290970	0.0030931	6	80749	0.00743043	16	245078	0.00652853	9	229944	0.003914	5	182586	0.00273844	1.37462	0.526752	0.368543
ERBB3	c.G700>C	G	C	G234R	1.3746	6	225105	0.00266542	2	137335	0.00145629	2	214515	0.000932336	5	291075	0.00171777	2	90350	0.00221361	6	245795	0.00244106	7	230048	0.00304284	1	182713	0.000547306	1.17955	1.3746	0.247246
ERBB3	c.A2081>C	A	C	E694A	1.3746	2	224910	0.000889245	3	133350	0.00224972	7	213434	0.0032797	9	291031	0.00309245	4	80774	0.00495209	10	245182	0.0040786	9	230024	0.00391264	5	182654	0.00273742	1.3746	0.790098	0.55278
ERBB3	c.G2080>T	G	T	E694*	1.37456	13	224924	0.00577973	2	133352	0.00149979	4	213440	0.00187406	6	291044	0.00206154	2	80777	0.00247595	7	245193	0.00285489	4	230032	0.00173889	3	182655	0.00164244	1.37456	0.702311	0.663357
ERBB3	c.G2053>T	G	T	E685*	1.37444	23	224862	0.0102285	4	133308	0.00300057	8	213360	0.00374953	12	290973	0.00412409	3	80750	0.00371517	7	245076	0.00285626	11	229947	0.00478371	2	182590	0.00109535	1.37444	1.28762	0.294832
ERBB3	c.C2220>A	C	A	C740*	1.37433	3	224946	0.00133365	3	133342	0.00224985	7	213474	0.00327909	9	291069	0.00309205	6	80756	0.00742979	9	245233	0.00366998	4	230057	0.0017387	1	182676	0.000547417	1.37433	0.234017	0.0736787
ERBB3	c.A3505>T	A	T	T1169S	1.37423	7	224631	0.00311622	7	134762	0.00519434	8	213364	0.00374946	11	291074	0.00377911	3	83692	0.00358457	7	244954	0.00285768	7	230040	0.00304295	9	182703	0.00492603	0.727543	0.848902	1.37423
ERBB3	c.G2413>T	G	T	A805S	1.37422	11	224956	0.00488985	3	133334	0.00224999	10	213483	0.00468421	9	291076	0.00309198	5	80862	0.00618337	7	245246	0.00285428	9	230059	0.00391204	6	182680	0.00328443	1.37422	0.632671	0.531171
ERBB3	c.A2175>C	A	C	K725N	1.37412	15	224945	0.0066683	3	133323	0.00225017	9	213458	0.00421629	9	291072	0.00309202	3	80745	0.0037154	14	245225	0.00570904	11	230054	0.00478149	7	182673	0.00383198	1.37412	1.28694	1.03138
ERBB3	c.C3517>G	C	G	R1173G	1.37412	60	224446	0.0267325	27	134647	0.0200524	61	213193	0.0286126	66	290838	0.022693	14	83624	0.0167416	54	244796	0.0220592	41	229869	0.0178362	42	182569	0.023005	1.13169	1.06538	1.37412
ERBB3	c.G2685>T	G	T	W895C	1.37403	17	224957	0.007557	1	133323	0.000750058	7	213438	0.00327964	3	291091	0.00103061	4	81203	0.00492593	6	245249	0.00244649	5	230058	0.00217336	4	182679	0.00218963	1.37403	0.441209	0.444512
ERBB3	c.A2686>T	A	T	S896C	1.37402	12	224954	0.00533442	4	133321	0.00300028	7	213435	0.00327969	12	291090	0.00412244	4	81200	0.00492611	9	245246	0.00366978	9	230055	0.00391211	2	182679	0.00109482	1.37402	0.794158	0.222248
ERBB3	c.T29>G	T	G	L10R	1.37395	12	225178	0.00532912	7	139969	0.00500111	16	215847	0.00741266	20	291067	0.00687127	7	93498	0.00748679	12	246045	0.00487716	12	229981	0.00521782	15	182729	0.00820888	1.37395	0.696937	1.09645
ERBB3	c.A71>T	A	T	N24I	1.37392	17	225217	0.00754828	7	139988	0.00500043	11	215883	0.00509535	20	291113	0.00687018	6	93392	0.00642453	14	246089	0.005689	9	230047	0.00391224	13	182783	0.00711226	1.37392	0.608954	1.10705
ERBB3	c.T2313>G	T	G	I771M	1.37384	15	224946	0.00666827	6	133295	0.00450129	11	213458	0.00515324	18	291072	0.00618404	5	80585	0.00620463	20	245235	0.00815544	15	230058	0.00652009	15	182683	0.00821094	1.37384	1.05084	1.32336
ERBB3	c.C2503>G	C	G	L835V	1.37382	NA	NA	NA	1	133306	0.000750154	1	213440	0.000468516	3	291099	0.00103058	NA	NA	NA	1	245247	0.000407752	NA	NA	NA	NA	NA	NA	1.37382	#VALUE!	#VALUE!
ERBB3	c.C2507>G	C	G	A836G	1.37378	3	224938	0.0013337	2	133300	0.00150038	4	213440	0.00187406	6	291094	0.00206119	1	80949	0.00123535	8	245242	0.00326208	3	230054	0.00130404	2	182678	0.00109482	1.37378	1.05561	0.886248
ERBB3	c.A2089>C	A	C	N697H	1.37366	7	224648	0.00311599	2	133159	0.00150196	10	213226	0.00468986	6	290812	0.00206319	4	80633	0.00496075	10	244885	0.00408355	5	229746	0.00217632	11	182420	0.00603004	1.37366	0.438707	1.21555
ERBB3	c.G2490>T	G	T	M830I	1.3736	18	224783	0.00800772	6	133204	0.00450437	10	213283	0.00468861	18	290924	0.00618718	5	80841	0.00618498	10	245031	0.00408112	9	229896	0.00391481	7	182564	0.00383427	1.3736	0.632955	0.619933
ERBB3	c.G2569>T	G	T	D857Y	1.37352	31	224956	0.0137805	1	133276	0.000750323	6	213428	0.00281125	3	291098	0.00103058	8	81107	0.00986351	13	245245	0.00530082	2	230058	0.000869346	9	182687	0.00492646	1.37352	0.0881376	0.499463
ERBB3	c.G2563>C	G	C	V855L	1.37351	2	224943	0.000889114	1	133270	0.000750356	5	213424	0.00234275	3	291086	0.00103062	1	81104	0.00123298	1	245239	0.000407765	1	230050	0.000434688	NA	NA	NA	1.37351	0.352549	#VALUE!
ERBB3	c.A2450>G	A	G	Q817R	1.3735	3	224613	0.00133563	1	133084	0.000751405	2	213148	0.000938315	3	290682	0.00103206	7	80692	0.00867496	3	244838	0.0012253	2	229702	0.000870693	4	182385	0.00219316	1.3735	0.100369	0.252815
ERBB3	c.C2545>T	C	T	Q849*	1.37348	21	224940	0.00933582	1	133266	0.000750379	6	213423	0.00281132	3	291085	0.00103063	2	80967	0.00247014	12	245231	0.00489335	3	230051	0.00130406	1	182685	0.00054739	1.37348	0.527929	0.221603
ERBB3	c.A2477>C	A	C	E826A	1.37345	8	224950	0.00355635	3	133266	0.00225114	2	213427	0.000937089	9	291091	0.00309182	4	80907	0.00494395	9	245234	0.00366996	12	230049	0.00521628	7	182673	0.00383198	1.37345	1.05508	0.775086
ERBB3	c.C2531>T	C	T	S844L	1.3734	4	224950	0.00177817	1	133263	0.000750396	4	213425	0.00187419	3	291094	0.00103059	NA	NA	NA	12	245241	0.00489315	2	230056	0.000869354	3	182681	0.00164221	1.3734	#VALUE!	#VALUE!
ERBB3	c.C2599>G	C	G	L867V	1.37337	1	224939	0.000444565	1	133257	0.00075043	3	213420	0.00140568	3	291087	0.00103062	NA	NA	NA	NA	NA	NA	2	230049	0.00086938	NA	NA	NA	1.37337	#VALUE!	#VALUE!
ERBB3	c.A3499>C	A	C	K1167Q	1.3733	13	223901	0.00580614	21	134288	0.015638	44	212756	0.020681	15	290299	0.00516709	7	83398	0.00839349	20	244203	0.00818991	22	229380	0.00959107	21	182184	0.0115268	0.330418	1.14268	1.3733
ERBB3	c.A2570>T	A	T	D857V	1.37298	7	224914	0.0031123	1	133220	0.000750638	5	213421	0.00234279	3	291089	0.00103061	3	81091	0.00369955	5	245233	0.00203888	8	230052	0.00347747	3	182681	0.00164221	1.37298	0.939973	0.443894
ERBB3	c.C2456>G	C	G	A819G	1.37283	5	224481	0.00222736	1	132981	0.000751987	4	213003	0.00187791	3	290598	0.00103235	NA	NA	NA	4	244785	0.00163409	3	229629	0.00130646	4	182358	0.00219349	1.37283	#VALUE!	#VALUE!
ERBB3	c.G2656>C	G	C	G886R	1.37198	7	223168	0.00313665	1	132200	0.00075643	2	211720	0.000944644	3	289072	0.0010378	NA	NA	NA	1	243392	0.00041086	2	228545	0.000875101	NA	NA	NA	1.37198	#VALUE!	#VALUE!
ERBB3	c.G2460>C	G	C	K820N	1.37143	NA	NA	NA	1	132287	0.000755932	1	212141	0.000471385	3	289378	0.00103671	NA	NA	NA	1	243725	0.000410298	NA	NA	NA	NA	NA	NA	1.37143	#VALUE!	#VALUE!
ERBB3	c.G2441>C	G	C	W814S	1.37121	1	222628	0.00044918	1	131747	0.000759031	1	211241	0.000473393	3	288242	0.00104079	NA	NA	NA	NA	NA	NA	1	227764	0.000439051	2	180748	0.00110651	1.37121	#VALUE!	#VALUE!
ERBB3	c.A178>T	A	T	M60L	1.37009	42	225153	0.018654	15	139236	0.0107731	14	215748	0.00648905	30	291076	0.0103066	5	92697	0.00539392	27	245980	0.0109765	17	230035	0.00739018	10	182728	0.00547262	0.956699	1.37009	1.01459
ERBB3	c.A476>T	A	T	D159V	1.36988	17	225149	0.00755056	11	138127	0.00796369	15	215456	0.00696198	9	291053	0.00309222	4	91013	0.00439498	7	245821	0.0028476	8	230028	0.00347784	11	182706	0.0060206	0.38829	0.791321	1.36988
ERBB3	c.A835>T	A	T	K279*	1.36931	11	224834	0.0048925	4	136907	0.00292169	4	214246	0.00186701	11	290757	0.00378323	2	89890	0.00222494	8	245434	0.00325953	7	229762	0.00304663	2	182456	0.00109615	1.29488	1.36931	0.492667
ERBB3	c.T1204>C	T	C	W402R	1.36764	11	225091	0.00488691	10	136789	0.00731053	13	214411	0.00606312	20	291067	0.00687127	5	89227	0.00560368	21	245699	0.00854704	13	230035	0.00565131	14	182677	0.0076638	0.939914	1.0085	1.36764
ERBB3	c.C3403>G	C	G	Q1135E	1.36752	2	224641	0.000890309	2	134687	0.00148492	2	213366	0.000937356	1	291089	0.000343538	1	83267	0.00120096	2	245016	0.000816273	3	230059	0.00130401	3	182667	0.00164233	0.23135	1.08581	1.36752
ERBB3	c.G320>T	G	T	G107V	1.36694	25	225177	0.0111024	8	138406	0.0057801	16	215595	0.00742132	23	291101	0.00790104	6	91661	0.00654586	14	245924	0.00569282	8	230046	0.00347757	4	182725	0.00218908	1.36694	0.531262	0.334422
ERBB3	c.G1617>C	G	C	E539D	1.36492	16	225147	0.00710647	9	136188	0.00660851	14	214336	0.0065318	11	291068	0.00377919	6	88004	0.00681787	17	245569	0.0069227	19	230050	0.00825907	17	182681	0.00930584	0.571866	1.21139	1.36492
ERBB3	c.T446>G	T	G	I149S	1.36489	17	224180	0.00758319	8	137603	0.00581383	14	214575	0.00652453	23	289846	0.00793525	15	90665	0.0165444	23	244740	0.00939773	18	228931	0.00786263	5	181843	0.00274962	1.36489	0.475244	0.166196
ERBB3	c.C1021>A	C	A	Q341K	1.36429	33	225103	0.01466	10	136934	0.00730279	18	214480	0.00839239	29	291074	0.0099631	28	89644	0.0312347	19	245731	0.00773203	16	230049	0.00695504	10	182691	0.00547372	1.36429	0.222671	0.175245
ERBB3	c.G1763>C	G	C	S588T	1.36312	15	225135	0.00666267	9	136155	0.00661011	13	214296	0.00606638	14	291057	0.00481005	6	87875	0.00682788	14	245532	0.0057019	12	230029	0.00521673	17	182654	0.00930721	0.727681	0.764034	1.36312
ERBB3	c.A1918>C	A	C	T640P	1.35943	31	224889	0.0137846	26	133472	0.0194797	43	213619	0.0201293	55	291064	0.0188962	13	81312	0.0159878	53	245260	0.0216097	50	230051	0.0217343	37	182665	0.0202557	0.970043	1.35943	1.26694
ERBB3	c.G658>T	G	T	G220W	1.35864	30	224213	0.0133801	19	137263	0.013842	27	214316	0.0125982	37	289977	0.0127596	11	90171	0.012199	22	244898	0.00898333	38	229273	0.0165741	13	181974	0.00714388	0.921803	1.35864	0.58561
ERBB3	c.T3969>G	T	G	F1323L	1.35864	12	224637	0.00534195	7	136244	0.00513784	13	214199	0.00606912	15	291071	0.00515338	3	85244	0.00351931	12	245237	0.00489323	11	230055	0.00478147	5	182708	0.00273661	1.00302	1.35864	0.777598
ERBB3	c.A1147>C	A	C	K383Q	1.35827	5	224806	0.00222414	3	136609	0.00219605	2	214206	0.000933681	7	290779	0.00240733	2	89175	0.00224278	8	245438	0.00325948	7	229786	0.00304631	3	182474	0.00164407	1.09621	1.35827	0.73305
ERBB3	c.A1261>T	A	T	R421*	1.35759	41	225122	0.0182123	9	136779	0.00657996	9	214403	0.0041977	26	291060	0.00893287	12	88997	0.0134836	16	245686	0.00651238	15	230036	0.00652072	18	182629	0.00985605	1.35759	0.483604	0.730966
ERBB3	c.T1235>G	T	G	F412C	1.35736	19	225147	0.00843893	12	136793	0.00877238	18	214416	0.0083949	29	291075	0.00996307	10	89219	0.0112084	28	245712	0.0113955	35	230054	0.0152138	16	182680	0.00875848	1.13573	1.35736	0.781423
ERBB3	c.A2777>G	A	G	K926R	1.35673	25	225010	0.0111106	14	133607	0.0104785	27	213609	0.0126399	31	291056	0.0106509	11	81748	0.013456	28	245254	0.0114167	42	230060	0.0182561	29	182674	0.0158753	1.01645	1.35673	1.17979
ERBB3	c.C3278>G	C	G	A1093G	1.35672	3	225023	0.0013332	2	134015	0.00149237	2	213678	0.000935988	3	291088	0.00103062	1	82601	0.00121064	4	245250	0.00163099	NA	NA	NA	3	182648	0.0016425	0.69059	#VALUE!	1.35672
ERBB3	c.G3272>C	G	C	C1091S	1.35635	12	225016	0.00533295	2	134014	0.00149238	4	213666	0.00187208	3	291078	0.00103065	2	82582	0.00242184	5	245250	0.00203874	3	230050	0.00130406	6	182656	0.00328486	0.690609	0.538461	1.35635
ERBB3	c.A122>C	A	C	D41A	1.35624	11	225155	0.00488552	7	139386	0.00502203	12	215803	0.00556063	16	291109	0.00549622	6	92954	0.00645481	22	246018	0.00894244	19	230043	0.00825933	16	182768	0.00875427	1.09442	1.27956	1.35624
ERBB3	c.G3261>C	G	C	M1087I	1.35576	8	225014	0.00355533	2	134005	0.00149248	4	213650	0.00187222	5	291087	0.0017177	1	82548	0.00121142	3	245229	0.00122335	3	230055	0.00130404	3	182660	0.0016424	1.1509	1.07646	1.35576
ERBB3	c.C3256>G	C	G	P1086A	1.35558	NA	NA	NA	NA	NA	NA	NA	NA	NA	NA	NA	NA	1	82537	0.00121158	1	245257	0.000407736	1	230058	0.000434673	3	182661	0.00164239	#VALUE!	0.358766	1.35558
ERBB3	c.T838>A	T	A	Y280N	1.35501	23	225088	0.0102182	6	137077	0.0043771	14	214493	0.00652702	8	291053	0.00274864	4	90013	0.0044438	6	245757	0.00244144	3	230017	0.00130425	11	182682	0.00602139	0.627959	0.293499	1.35501
ERBB3	c.G853>T	G	T	V285F	1.35443	16	225083	0.00710849	5	137045	0.00364844	9	214484	0.00419612	13	291061	0.00446642	4	89985	0.00444519	13	245769	0.00528952	12	230043	0.00521642	11	182703	0.0060207	1.2242	1.1735	1.35443
ERBB3	c.T1295>G	T	G	I432S	1.35378	10	225126	0.00444196	5	136765	0.00365591	19	214411	0.00886149	13	291063	0.00446639	4	88978	0.00449549	14	245692	0.00569819	14	230039	0.00608592	9	182635	0.00492786	1.22169	1.35378	1.09618
ERBB3	c.G3137>T	G	T	S1046I	1.35289	19	225022	0.00844362	7	133906	0.00522755	10	213646	0.00468064	13	291063	0.00446639	3	82394	0.00364104	10	245250	0.00407747	10	230054	0.00434681	9	182707	0.00492592	0.854394	1.19384	1.35289
ERBB3	c.G3187>C	G	C	G1063R	1.35239	2	222275	0.000899786	NA	NA	NA	4	210920	0.00189645	3	287782	0.00104246	1	81405	0.00122843	1	242041	0.000413153	2	227434	0.000879376	3	180580	0.00166131	#VALUE!	0.715856	1.35239
ERBB3	c.T3985>A	T	A	W1329R	1.35217	24	224623	0.0106846	9	136227	0.00660662	24	214179	0.0112056	26	291046	0.0089333	10	85281	0.0117259	36	245226	0.0146803	18	230038	0.00782479	27	182694	0.0147788	1.35217	0.667306	1.26035
ERBB3	c.T200>G	T	G	L67R	1.35165	12	225143	0.00532995	5	139248	0.00359072	10	215755	0.00463489	11	291084	0.00377898	3	92615	0.00323922	8	245974	0.00325238	9	230031	0.00391252	8	182720	0.00437828	1.05243	1.20786	1.35165
ERBB3	c.C3097>G	C	G	L1033V	1.3513	3	225030	0.00133316	2	133931	0.00149331	2	213681	0.000935975	2	291060	0.000687144	1	82294	0.00121516	3	245254	0.00122322	2	230054	0.000869361	3	182699	0.00164205	0.460149	0.715432	1.3513
ERBB3	c.T1337>G	T	G	L446R	1.35128	4	225140	0.00177667	4	136782	0.00292436	5	214416	0.00233192	7	291066	0.00240495	2	88817	0.00225182	7	245684	0.00284919	7	230048	0.00304284	3	182629	0.00164267	0.822386	1.35128	0.729487
ERBB3	c.G3055>C	G	C	E1019Q	1.34949	1	225029	0.000444387	1	133906	0.000746793	1	213722	0.000467898	1	291064	0.000343567	1	82177	0.00121689	2	245260	0.000815461	NA	NA	NA	3	182684	0.00164218	0.460057	#VALUE!	1.34949
ERBB3	c.T3921>A	T	A	Y1307*	1.34907	32	224627	0.0142458	27	135757	0.0198885	90	213464	0.0421617	23	291053	0.00790234	10	84980	0.0117675	50	245163	0.0203946	24	230024	0.0104337	29	182676	0.0158751	0.397333	0.886655	1.34907
ERBB3	c.A2995>T	A	T	K999*	1.34885	6	224845	0.0026685	2	133687	0.00149603	6	213434	0.00281117	3	290831	0.00103153	2	81977	0.00243971	7	245036	0.00285672	7	229841	0.00304558	6	182327	0.00329079	0.689509	1.24834	1.34885
ERBB3	c.T3032>G	T	G	L1011R	1.34856	2	225015	0.00088883	5	133895	0.00373427	8	213713	0.00374334	3	291054	0.00103074	1	82118	0.00121776	6	245238	0.0024466	3	230052	0.00130405	3	182679	0.00164222	0.276021	1.07086	1.34856
ERBB3	c.T3008>G	T	G	V1003G	1.34844	2	225014	0.000888834	3	133797	0.0022422	10	213620	0.00468121	5	291036	0.001718	2	82100	0.00243605	9	245235	0.00366995	5	230037	0.00217356	6	182656	0.00328486	0.766211	0.892248	1.34844
ERBB3	c.C1381>A	C	A	Q461K	1.34804	22	225101	0.00977339	4	136541	0.00292952	3	214389	0.00139933	6	291069	0.00206137	2	88603	0.00225726	5	245612	0.00203573	7	230045	0.00304288	4	182634	0.00219017	0.703653	1.34804	0.970279
ERBB3	c.C2975>G	C	G	P992R	1.34705	2	225023	0.000888798	2	133805	0.00149471	3	213628	0.00140431	2	291059	0.000687146	1	82021	0.0012192	3	245264	0.00122317	3	230047	0.00130408	3	182668	0.00164232	0.459718	1.06962	1.34705
ERBB3	c.A2972>C	A	C	E991A	1.347	20	225006	0.00888865	7	133772	0.00523278	19	213588	0.00889563	14	291046	0.00481024	3	82016	0.00365782	15	245233	0.00611663	8	230037	0.0034777	9	182664	0.00492708	0.91925	0.950757	1.347
ERBB3	c.C2962>G	C	G	P988A	1.34659	2	225031	0.000888766	NA	NA	NA	NA	NA	NA	NA	NA	NA	1	82000	0.00121951	1	245272	0.000407711	1	230060	0.000434669	3	182684	0.00164218	#VALUE!	0.356429	1.34659
ERBB3	c.A2912>T	A	T	D971V	1.34612	4	225024	0.00177759	4	133679	0.00299224	4	213668	0.00187206	3	291060	0.00103072	1	81969	0.00121997	2	245267	0.000815438	3	230045	0.00130409	3	182678	0.00164223	0.344462	1.06895	1.34612
ERBB3	c.C3242>A	C	A	P1081Q	1.34492	13	225030	0.00577701	6	133938	0.00447968	10	213641	0.00468075	8	291089	0.0027483	4	82510	0.0048479	13	245253	0.00530065	15	230061	0.00652001	8	182712	0.00437848	0.613503	1.34492	0.90317
ERBB3	c.G3187>T	G	T	G1063W	1.34331	51	222275	0.0229446	13	132251	0.00982979	25	210920	0.0118528	38	287782	0.0132044	12	81405	0.0147411	32	242041	0.0132209	22	227434	0.00967314	23	180580	0.0127367	1.34331	0.656201	0.864028
ERBB3	c.T1298>G	T	G	M433R	1.3428	10	225129	0.0044419	7	136786	0.00511748	5	214410	0.00233198	20	291046	0.00687177	8	88968	0.008992	4	245678	0.00162815	6	230036	0.00260829	5	182623	0.00273788	1.3428	0.290068	0.30448
ERBB3	c.A1264>C	A	C	S422R	1.34279	5	225145	0.00222079	7	136797	0.00511707	12	214421	0.00559647	20	291073	0.00687113	7	89007	0.00786455	16	245704	0.0065119	17	230054	0.00738957	16	182643	0.00876026	1.34279	0.939605	1.11389
ERBB3	c.C2810>A	C	A	T937K	1.34274	3	225023	0.0013332	2	133636	0.0014966	3	213620	0.00140436	3	291066	0.00103069	2	81764	0.00244606	4	245267	0.00163088	5	230057	0.00217337	6	182680	0.00328443	0.688689	0.888519	1.34274
ERBB3	c.T1451>A	T	A	I484N	1.34237	15	225138	0.00666258	9	136297	0.00660323	17	214368	0.00793029	14	291065	0.00480992	4	88229	0.00453366	18	245594	0.00732917	14	230042	0.00608585	5	182668	0.00273721	0.72842	1.34237	0.603752
ERBB3	c.T1461>G	T	G	N487K	1.34204	6	225128	0.00266515	5	136298	0.00366843	4	214364	0.00186598	12	291052	0.00412297	2	88206	0.00226742	9	245579	0.00366481	7	230039	0.00304296	3	182672	0.00164229	1.12391	1.34204	0.724298
ERBB3	c.T38>G	T	G	L13R	1.34167	10	224098	0.00446233	8	139325	0.00574197	14	214963	0.00651275	13	289901	0.00448429	8	93000	0.00860215	21	244950	0.00857318	13	229043	0.00567579	21	181956	0.0115413	0.780967	0.659811	1.34167
ERBB3	c.C2767>A	C	A	L923M	1.34161	49	225017	0.0217761	19	133528	0.0142292	31	213572	0.014515	13	291066	0.00446634	5	81693	0.00612048	18	245257	0.00733924	14	230054	0.00608553	15	182675	0.0082113	0.313885	0.99429	1.34161
ERBB3	c.C3100>A	C	A	P1034T	1.34128	11	224498	0.00489982	5	133626	0.00374179	7	213136	0.00328429	11	290401	0.00378787	4	82102	0.00487199	7	244652	0.00286121	15	229544	0.00653469	10	182247	0.00548706	1.01231	1.34128	1.12625
ERBB3	c.C1999>G	C	G	R667G	1.34105	26	224839	0.0115638	16	132871	0.0120418	30	213287	0.0140656	47	291046	0.0161487	10	80441	0.0124315	39	245065	0.0159141	36	230046	0.015649	29	182620	0.01588	1.34105	1.25882	1.2774
ERBB3	c.T676>A	T	A	C226S	1.34087	18	225091	0.00799677	6	137747	0.00435581	8	215153	0.00371828	17	291067	0.00584058	5	90440	0.00552853	17	245799	0.00691622	4	230033	0.00173888	6	182700	0.00328407	1.34087	0.314529	0.594023
ERBB3	c.T2734>C	T	C	Y912H	1.34043	4	225016	0.00177765	3	133480	0.00224753	3	213557	0.00140478	3	291059	0.00103072	2	81619	0.00245041	3	245248	0.00122325	3	230056	0.00130403	6	182670	0.00328461	0.458601	0.532168	1.34043
ERBB3	c.C2717>A	C	A	T906N	1.33988	11	224895	0.00489117	4	133422	0.00299801	2	213364	0.000937365	6	290967	0.00206209	2	81548	0.00245254	4	245042	0.00163237	3	229957	0.00130459	6	182587	0.0032861	0.68782	0.531934	1.33988
ERBB3	c.C2699>G	C	G	T900R	1.33982	1	225021	0.000444403	1	133469	0.000749238	2	213550	0.000936549	1	291083	0.000343545	1	81584	0.00122573	4	245258	0.00163094	3	230052	0.00130405	3	182675	0.00164226	0.458526	1.0639	1.33982
ERBB3	c.C1556>A	C	A	S519Y	1.33959	21	224835	0.00934018	6	135906	0.00441482	4	214041	0.0018688	2	290698	0.000687999	2	87930	0.00227454	2	245259	0.000815464	7	229739	0.00304694	NA	NA	NA	0.155839	1.33959	#VALUE!
ERBB3	c.T1555>G	T	G	S519A	1.33933	3	225129	0.00133257	NA	NA	NA	6	214316	0.0027996	7	291069	0.00240493	2	88032	0.0022719	9	245573	0.0036649	7	230050	0.00304282	5	182684	0.00273697	#VALUE!	1.33933	1.2047
ERBB3	c.T1627>A	T	A	F543I	1.33803	23	224741	0.010234	13	135962	0.0095615	26	213898	0.0121553	27	290598	0.00929119	8	87769	0.00911484	33	244978	0.0134706	28	229585	0.0121959	17	182342	0.00932314	0.971729	1.33803	1.02285
ERBB3	c.A1684>C	A	C	T562P	1.33705	4	225150	0.00177659	3	136137	0.00220366	3	214339	0.00139965	4	291061	0.00137428	2	87879	0.00227586	8	245569	0.00325774	7	230041	0.00304294	5	182676	0.00273709	0.623636	1.33705	1.20266
ERBB3	c.C1688>A	C	A	A563D	1.33693	5	224646	0.00222572	3	135834	0.00220858	6	213844	0.00280578	4	290471	0.00137707	2	87688	0.00228081	11	245022	0.00448939	7	229562	0.00304929	5	182287	0.00274293	0.623511	1.33693	1.20261
ERBB3	c.T34>A	T	A	L12M	1.33571	42	225079	0.0186601	18	139912	0.0128652	29	215738	0.0134422	50	290965	0.0171842	8	93431	0.00856247	32	245910	0.0130129	20	229871	0.00870053	20	182640	0.0109505	1.33571	1.01612	1.2789
ERBB3	c.A1909>G	A	G	I637V	1.33528	2	224881	0.000889359	4	133511	0.00299601	5	213644	0.00234034	6	291059	0.00206144	1	81305	0.00122994	4	245248	0.001631	1	230046	0.000434696	3	182670	0.00164231	0.688062	0.353429	1.33528
ERBB3	c.A1883>C	A	C	D628A	1.33522	5	224892	0.00222329	4	133505	0.00299614	9	213646	0.00421258	NA	NA	NA	1	81304	0.00122995	NA	NA	NA	3	230051	0.00130406	3	182675	0.00164226	#VALUE!	1.06025	1.33522
ERBB3	c.T3300>A	T	A	H1100Q	1.33458	26	225006	0.0115552	14	134013	0.0104467	13	213660	0.00608443	24	291068	0.0082455	7	82653	0.00846914	26	245239	0.0106019	26	230033	0.0113027	19	182649	0.0104025	0.789288	1.33458	1.22828
ERBB3	c.T856>A	T	A	C286S	1.33392	7	225092	0.00310984	6	137034	0.00437848	11	214485	0.00512856	17	291070	0.00584052	5	89946	0.00555889	4	245757	0.00162762	5	230042	0.00217352	4	182697	0.00218942	1.33392	0.390998	0.393859
ERBB3	c.A2661>C	A	C	K887N	1.33326	17	224960	0.0075569	11	133326	0.00825045	16	213438	0.00749632	18	291091	0.00618363	6	81186	0.00739044	17	245248	0.00693176	16	230059	0.00695474	18	182679	0.00985335	0.74949	0.941046	1.33326
ERBB3	c.G2611>C	G	C	A871P	1.33225	5	224961	0.00222261	6	133335	0.00449994	5	213437	0.00234261	5	291099	0.00171763	2	81126	0.0024653	3	245249	0.00122325	4	230061	0.00173867	6	182682	0.0032844	0.3817	0.705256	1.33225
ERBB3	c.C2581>G	C	G	P861A	1.33217	7	224429	0.00311903	3	132994	0.00225574	10	212993	0.00469499	5	290474	0.00172132	3	80922	0.00370727	13	244703	0.00531256	3	229538	0.00130697	9	182234	0.00493871	0.763086	0.352543	1.33217
ERBB3	c.A2515>C	A	C	N839H	1.32945	11	224960	0.00488976	9	133265	0.00675346	8	213433	0.00374825	12	291098	0.00412232	6	80958	0.00741125	17	245250	0.0069317	14	230058	0.00608542	18	182688	0.00985286	0.610402	0.821106	1.32945
ERBB3	c.A2540>C	A	C	Q847P	1.32932	25	224943	0.0111139	8	133250	0.00600375	10	213381	0.00468645	13	291080	0.00446613	5	80943	0.00617719	13	245225	0.00530125	12	230046	0.00521635	15	182672	0.00821144	0.743889	0.844454	1.32932
ERBB3	c.C2482>A	C	A	H828N	1.32869	16	224951	0.00711266	4	133260	0.00300165	10	213422	0.00468555	9	291082	0.00309191	2	80905	0.00247204	14	245235	0.00570881	7	230044	0.0030429	6	182673	0.00328456	1.03007	1.23093	1.32869
ERBB3	c.A470>C	A	C	H157P	1.32859	9	225140	0.00399751	6	138116	0.00434417	16	215447	0.00742642	10	291057	0.00343575	3	91023	0.00329587	11	245824	0.00447475	5	230025	0.00217368	8	182696	0.00437886	0.790887	0.659515	1.32859
ERBB3	c.A4019>T	A	T	Q1340L	1.32847	48	224259	0.0214038	21	136025	0.0154383	23	213815	0.010757	35	290581	0.0120448	12	85140	0.0140944	35	244806	0.014297	43	229651	0.0187241	34	182410	0.0186393	0.78019	1.32847	1.32246
ERBB3	c.C589>A	C	A	P197T	1.32777	16	224977	0.00711184	5	137926	0.00362513	8	215217	0.00371718	14	290858	0.00481335	NA	NA	NA	6	245650	0.0024425	5	229861	0.00217523	3	182570	0.00164321	1.32777	#VALUE!	#VALUE!
ERBB3	c.T2417>A	T	A	L806Q	1.32762	19	224928	0.00844715	8	133288	0.00600204	10	213384	0.00468639	16	291060	0.00549715	4	80836	0.00494829	22	245202	0.00897219	8	230054	0.00347744	12	182664	0.00656944	0.91588	0.702757	1.32762
ERBB3	c.G2462>T	G	T	G821V	1.32746	12	224950	0.00533452	5	133287	0.0037513	7	213434	0.0032797	6	291090	0.00206122	2	80833	0.00247424	7	245232	0.00285444	5	230051	0.00217343	6	182679	0.00328445	0.549467	0.878425	1.32746
ERBB3	c.C1266>G	C	G	S422R	1.32706	52	224964	0.0231148	17	136709	0.0124352	40	214262	0.0186687	48	290869	0.0165023	16	88942	0.0179893	39	245508	0.0158854	35	229886	0.0152249	25	182498	0.0136988	1.32706	0.846335	0.761498
ERBB3	c.T939>G	T	G	D313E	1.32691	16	225068	0.00710896	4	136946	0.00292086	16	214461	0.00746056	5	291021	0.00171809	5	89765	0.0055701	8	245712	0.00325584	17	230009	0.00739102	7	182690	0.00383163	0.588214	1.32691	0.687892
ERBB3	c.C2008>G	C	G	R670G	1.32691	6	224940	0.00266738	8	133369	0.0059984	8	213463	0.00374772	14	291069	0.00480986	3	80783	0.00371365	11	245227	0.00448564	8	230059	0.00347737	9	182642	0.00492767	0.801857	0.936374	1.32691
ERBB3	c.C2073>G	C	G	D691E	1.32677	7	223713	0.00312901	1	132643	0.000753903	1	212326	0.000470974	NA	NA	NA	1	80330	0.00124486	NA	NA	NA	NA	NA	NA	3	181637	0.00165165	#VALUE!	#VALUE!	1.32677
ERBB3	c.G2291>T	G	T	G764V	1.32658	5	224946	0.00222276	6	133380	0.00449843	6	213488	0.00281046	5	291072	0.00171779	1	80781	0.00123791	5	245236	0.00203885	1	230055	0.000434679	3	182682	0.0016422	0.381864	0.351138	1.32658
ERBB3	c.A2278>C	A	C	M760L	1.32653	10	224925	0.00444593	20	133379	0.0149949	54	213465	0.0252969	6	291034	0.00206161	2	80770	0.00247617	26	245205	0.0106034	7	230036	0.003043	6	182664	0.00328472	0.137488	1.22892	1.32653
ERBB3	c.G2036>T	G	T	R679L	1.32652	17	224934	0.00755777	10	133380	0.00749738	4	213470	0.0018738	6	291065	0.0020614	4	80772	0.00495221	9	245228	0.00367005	11	230046	0.00478165	12	182670	0.00656922	0.274949	0.965559	1.32652
ERBB3	c.G2036>C	G	C	R679P	1.32652	5	224934	0.00222287	1	133380	0.000749738	3	213470	0.00140535	1	291065	0.000343566	1	80772	0.00123805	5	245228	0.00203892	3	230046	0.00130409	3	182670	0.00164231	0.458248	1.05334	1.32652
ERBB3	c.T2387>G	T	G	L796R	1.32645	4	224948	0.00177819	6	133319	0.00450048	5	213460	0.00234236	10	291065	0.00343566	2	80767	0.00247626	21	245224	0.0085636	5	230046	0.00217348	6	182669	0.00328463	0.763398	0.877727	1.32645
ERBB3	c.A2402>C	A	C	Q801P	1.32611	13	224741	0.00578444	13	133209	0.0097591	12	213275	0.00562654	24	290818	0.00825258	7	80652	0.00867926	29	244900	0.0118416	20	229748	0.00870519	21	182456	0.0115096	0.84563	1.00299	1.32611
ERBB3	c.C2189>T	C	T	P730L	1.32586	19	224948	0.0084464	13	133331	0.00975017	6	213468	0.00281073	7	291073	0.00240489	2	80735	0.00247724	13	245234	0.00530106	5	230060	0.00217335	6	182678	0.00328447	0.246652	0.877325	1.32586
ERBB3	c.T2186>C	T	C	I729T	1.32585	11	224939	0.00489021	6	133323	0.00450035	4	213458	0.0018739	NA	NA	NA	1	80731	0.00123868	7	245220	0.00285458	1	230051	0.000434686	3	182670	0.00164231	#VALUE!	0.350927	1.32585
ERBB3	c.A2072>C	A	C	D691A	1.32571	16	224882	0.00711484	14	133260	0.0105058	20	213260	0.00937822	12	291064	0.0041228	4	80723	0.00495522	25	245006	0.0102038	9	230044	0.0039123	12	182671	0.00656919	0.392432	0.78953	1.32571
ERBB3	c.G2155>T	G	T	V719F	1.32562	2	224945	0.000889106	6	133325	0.00450028	6	213460	0.00281083	3	291067	0.00103069	1	80717	0.0012389	7	245210	0.0028547	3	230045	0.00130409	3	182670	0.00164231	0.229028	1.05262	1.32562
ERBB3	c.T645>G	T	G	N215K	1.32518	12	225086	0.0053313	5	137747	0.00362984	11	215153	0.00511264	14	291049	0.00481019	6	90483	0.00663108	14	245794	0.00569583	7	230028	0.00304311	7	182696	0.0038315	1.32518	0.458916	0.57781
ERBB3	c.A1626>C	A	C	E542D	1.32444	7	225156	0.00310896	8	136195	0.00587393	11	214345	0.00513191	13	291072	0.00446625	4	87983	0.00454633	8	245578	0.00325762	7	230056	0.00304274	11	182684	0.00602133	0.760351	0.669273	1.32444
ERBB3	c.A370>C	A	C	N124H	1.32415	8	224896	0.0035572	6	138206	0.00434135	6	215333	0.00278638	8	290812	0.00275092	3	91255	0.00328749	6	245525	0.00244374	10	229720	0.00435313	5	182471	0.00274016	0.633656	1.32415	0.833511
ERBB3	c.C419>A	C	A	T140N	1.3234	31	224907	0.0137835	12	138209	0.0086825	5	215326	0.00232206	7	290718	0.00240783	3	91225	0.00328857	10	245575	0.00407208	10	229775	0.00435208	2	182516	0.00109579	0.27732	1.3234	0.333213
ERBB3	c.T2231>A	T	A	I744N	1.32301	33	224601	0.0146927	21	133145	0.0157723	40	213150	0.0187661	32	290632	0.0110105	13	80611	0.0161268	41	244820	0.016747	49	229660	0.0213359	25	182352	0.0137097	0.698091	1.32301	0.85012
ERBB3	c.A11>T	A	T	N4I	1.32254	18	225094	0.00799666	8	139871	0.00571956	17	215669	0.00788245	22	290839	0.00756432	7	93428	0.0074924	23	245923	0.00935252	20	229836	0.00870186	18	182574	0.00985902	1.32254	1.16142	1.31587
ERBB3	c.C1853>A	C	A	T618N	1.3215	40	224003	0.0178569	23	135410	0.0169855	30	213222	0.0140698	26	289640	0.00897666	8	87318	0.00916191	31	244269	0.0126909	22	228974	0.00960808	22	181706	0.0121075	0.528491	1.0487	1.3215
ERBB3	c.A481>C	A	C	I161L	1.31912	4	225175	0.0017764	9	138149	0.00651471	19	215488	0.0088172	6	291071	0.00206135	3	91037	0.00329536	9	245883	0.00366028	10	230045	0.00434698	3	182712	0.00164193	0.316415	1.31912	0.498254
ERBB3	c.G1172>C	G	C	R391P	1.31903	22	223520	0.00984252	14	135837	0.0103065	22	212842	0.0103363	19	289030	0.00657371	5	88606	0.00564296	13	243857	0.00533099	17	228395	0.00744325	12	181412	0.00661478	0.637824	1.31903	1.17222
ERBB3	c.A529>G	A	G	K177E	1.31841	16	225041	0.00710982	9	137989	0.00652226	7	215267	0.00325178	3	290949	0.00103111	3	90939	0.00329891	16	245761	0.00651039	10	229921	0.00434932	3	182564	0.00164326	0.158091	1.31841	0.498121
ERBB3	c.A928>T	A	T	M310L	1.31799	6	225095	0.00266554	5	137003	0.00364956	7	214484	0.00326365	14	291056	0.00481007	3	89831	0.0033396	6	245752	0.00244149	5	230041	0.00217353	1	182705	0.00054733	1.31799	0.650833	0.163891
ERBB3	c.C325>A	C	A	Q109K	1.31664	28	225177	0.0124347	8	138405	0.00578014	21	215595	0.00974049	22	291101	0.00755751	8	91653	0.00872857	17	245926	0.00691265	17	230046	0.00738983	21	182729	0.0114924	1.3075	0.846625	1.31664
ERBB3	c.T732>G	T	G	F244L	1.31588	13	225103	0.00577513	15	137088	0.0109419	31	214499	0.0144523	30	291069	0.0103068	6	90161	0.00665476	29	245782	0.0117991	20	230049	0.0086938	16	182714	0.00875685	0.941962	1.3064	1.31588
ERBB3	c.T1735>G	T	G	F579V	1.31554	40	225151	0.0177659	9	136117	0.00661196	11	214326	0.00513237	5	291068	0.00171781	9	87865	0.010243	21	245560	0.00855188	31	230055	0.013475	12	182679	0.0065689	0.259804	1.31554	0.641307
ERBB3	c.A3763>C	A	C	T1255P	1.3153	16	224648	0.00712225	6	135128	0.00444023	10	213438	0.0046852	17	291085	0.00584022	9	84351	0.0106697	16	245109	0.00652771	14	230059	0.0060854	13	182721	0.00711467	1.3153	0.570344	0.666811
ERBB3	c.G757>T	G	T	G253*	1.315	14	224851	0.00622635	9	136939	0.00657227	10	214211	0.00466829	12	290788	0.00412672	3	89998	0.00333341	8	245510	0.00325852	4	229811	0.00174056	8	182506	0.00438342	0.627898	0.522157	1.315
ERBB3	c.A1457>T	A	T	H486L	1.31488	24	225099	0.010662	9	136275	0.00660429	16	214337	0.00746488	19	291013	0.00652892	7	88207	0.00793588	20	245545	0.00814515	24	230002	0.0104347	12	182643	0.00657019	0.988587	1.31488	0.82791
ERBB3	c.A3169>C	A	C	M1057L	1.31479	18	224981	0.00800068	7	133921	0.00522696	16	213628	0.00748965	20	291021	0.00687236	7	82449	0.0084901	30	245207	0.0122346	17	229999	0.00739134	19	182659	0.0104019	1.31479	0.870583	1.22518
ERBB3	c.T1311>G	T	G	N437K	1.31474	7	225120	0.00310945	9	136783	0.00657977	9	214400	0.00419776	15	291039	0.00515395	5	88944	0.00562151	12	245668	0.00488464	17	230015	0.00739082	8	182608	0.00438097	0.783303	1.31474	0.779322
ERBB3	c.A3665>T	A	T	Y1222F	1.31466	30	224596	0.0133573	12	135037	0.00888645	24	213357	0.0112488	34	291030	0.0116826	13	83936	0.015488	28	244958	0.0114305	24	230010	0.0104343	26	182673	0.0142331	1.31466	0.673704	0.918975
ERBB3	c.G3679>T	G	T	V1227L	1.31465	10	224629	0.00445178	6	135054	0.00444267	18	213396	0.00843502	17	291068	0.00584056	5	83961	0.00595515	23	244990	0.00938814	9	230039	0.00391238	6	182705	0.00328398	1.31465	0.656975	0.551453
ERBB3	c.A799>C	A	C	K267Q	1.31462	11	224920	0.00489063	6	136989	0.00437991	16	214373	0.00746363	9	290932	0.00309351	6	90004	0.00666637	21	245582	0.00855112	12	229882	0.00522007	16	182570	0.00876376	0.706294	0.783045	1.31462
ERBB3	c.A3677>T	A	T	D1226V	1.31291	22	224636	0.00979362	12	135039	0.00888632	14	213355	0.00656183	32	291069	0.010994	7	83959	0.0083374	43	245007	0.0175505	17	230050	0.0073897	20	182711	0.0109462	1.23718	0.886331	1.31291
ERBB3	c.A670>T	A	T	N224Y	1.31032	10	224891	0.0044466	5	137657	0.00363222	7	214982	0.00325609	8	290811	0.00275093	3	90353	0.00332031	17	245583	0.0069223	10	229850	0.00435066	7	182540	0.00383478	0.757369	1.31032	1.15495
ERBB3	c.C3042>A	C	A	D1014E	1.30893	17	225004	0.00755542	14	133889	0.0104564	22	213711	0.0102943	5	291053	0.0017179	3	82120	0.00365319	10	245235	0.00407772	11	230040	0.00478178	5	182669	0.00273719	0.164291	1.30893	0.749261
ERBB3	c.T991>G	T	G	C331G	1.3087	7	225068	0.00311017	12	136918	0.00876437	13	214437	0.00606239	14	291007	0.00481088	3	89640	0.00334672	7	245684	0.00284919	4	229986	0.00173924	8	182655	0.00437984	0.548913	0.519684	1.3087
ERBB3	c.C2342>A	C	A	S781*	1.30824	17	224923	0.00755814	14	133274	0.0105047	17	213441	0.00796473	40	291066	0.0137426	18	80714	0.022301	24	245222	0.00978705	31	230047	0.0134755	16	182674	0.00875877	1.30824	0.604257	0.392753
ERBB3	c.A1079>T	A	T	N360I	1.30579	12	225096	0.00533106	5	136848	0.00365369	14	214449	0.00652836	9	291070	0.00309204	6	89458	0.00670706	19	245727	0.00773216	16	230047	0.0069551	16	182690	0.00875801	0.846279	1.03698	1.30579
ERBB3	c.G308>C	G	C	R103P	1.30466	7	225159	0.00310891	5	138399	0.00361274	8	215589	0.00371076	9	291092	0.00309181	5	91687	0.00545334	7	245927	0.00284637	6	230040	0.00260824	13	182719	0.00711475	0.855806	0.478284	1.30466
[truncated: 7,436 more rows]
